# Supplementary material for: ATG9A loss confers resistance to trastuzumab via c-Cbl mediated Her2 degradation
Source: Oncotarget. 2016 Mar 30;7(19):27599–612. doi: 10.18632/oncotarget.8504 (PMC5053674; doi:10.18632/oncotarget.8504)
Supplement: Supplementary file 2 [file oncotarget-07-27599-s002.xlsx]

## Sheet: Sheet1
Supplementary table 1. Protein quantifications of the SILAC analysis.
Protein IDs	Protein names	Gene names	Fasta headers	Ratio H/M G_Std_FASP	Normalised Ratio H/M G_Std_FASP	Log2 Normalised Ratio H/M G_Std_FASP	Peptides G_Std_FASP	Mol. weight [kDa]	Sequence lengths	PEP	Sequence coverage G_Std_FASP [%]	Intensity G_Std_FASP	Intensity M G_Std_FASP	Intensity H G_Std_FASP
Q9UFF9;B7Z5Z0;B7Z8R1;E5RIL2;B0AZS3;B7Z9U0	CCR4-NOT transcription complex subunit 8	CNOT8	>sp|Q9UFF9|CNOT8_HUMAN CCR4-NOT transcription complex subunit 8 OS=Homo sapiens GN=CNOT8 PE=1 SV=1;>tr|B7Z5Z0|B7Z5Z0_HUMAN cDNA FLJ52273, highly similar to CCR4-NOT transcription complex subunit 8 OS=Homo sapiens PE=2 SV=1;>tr|B7Z8R1|B7Z8R1_HUMAN CCR4-NOT	15.219	41.0559	5.35952	1	33.54	292;269;238;225;186;128	0.0011596	4.8	24497000	1157500	21700000
B2RBX8;O95926;B4E0Y8	Pre-mRNA-splicing factor SYF2	SYF2	>tr|B2RBX8|B2RBX8_HUMAN cDNA, FLJ95758, highly similar to Homo sapiens GCIP-interacting protein p29 (P29), mRNA OS=Homo sapiens PE=2 SV=1;>sp|O95926|SYF2_HUMAN Pre-mRNA-splicing factor SYF2 OS=Homo sapiens GN=SYF2 PE=1 SV=1;>tr|B4E0Y8|B4E0Y8_HUMAN cDNA FLJ	11.676	31.498	4.97719	2	28.738	243;243;156	0.00029565	8.6	30389000	1953800	25758000
A8K140;B3KPP7;Q7Z3C6;B4DYN3;H7C152;H7C1G6	Autophagy-related protein 9A	ATG9A	>tr|A8K140|A8K140_HUMAN cDNA FLJ77748 OS=Homo sapiens PE=2 SV=1;>tr|B3KPP7|B3KPP7_HUMAN cDNA FLJ32033 fis, clone NTONG2000265, highly similar to Autophagy-related protein 9A OS=Homo sapiens PE=2 SV=1;>sp|Q7Z3C6|ATG9A_HUMAN Autophagy-related protein 9A OS=H	10.23	27.5972	4.78645	2	94.43	839;839;839;778;255;244	1.3473e-10	3.5	15057000	2751800	8500400
Q15654;Q68D94;F2ZC06;F2ZC09;Q71V88;H7BZE2	Thyroid receptor-interacting protein 6	TRIP6;DKFZp686J22257;TRIP6i1;TRIP6i4	>sp|Q15654|TRIP6_HUMAN Thyroid receptor-interacting protein 6 OS=Homo sapiens GN=TRIP6 PE=1 SV=3;>tr|Q68D94|Q68D94_HUMAN Putative uncharacterized protein DKFZp686J22257 OS=Homo sapiens GN=DKFZp686J22257 PE=2 SV=1;>tr|F2ZC06|F2ZC06_HUMAN Thyroid hormone rec	8.1469	21.9777	4.45797	4	50.287	476;340;455;165;257;216	4.3633e-22	25	21208000	510170	11735000
Q8IY37;F5H3Y4	Probable ATP-dependent RNA helicase DHX37	DHX37	>sp|Q8IY37|DHX37_HUMAN Probable ATP-dependent RNA helicase DHX37 OS=Homo sapiens GN=DHX37 PE=1 SV=1;>tr|F5H3Y4|F5H3Y4_HUMAN Probable ATP-dependent RNA helicase DHX37 OS=Homo sapiens GN=DHX37 PE=2 SV=1	7.9031	21.32	4.41413	3	129.54	1157;962	1.1821e-05	4.7	20174000	1514700	14862000
Q12770;B7Z6H0;F8W921;A8K619	Sterol regulatory element-binding protein cleavage-activating protein	SCAP	>sp|Q12770|SCAP_HUMAN Sterol regulatory element-binding protein cleavage-activating protein OS=Homo sapiens GN=SCAP PE=1 SV=4;>tr|B7Z6H0|B7Z6H0_HUMAN cDNA FLJ55669, highly similar to Sterol regulatory element-binding protein cleavage-activating protein OS=	7.3285	19.7699	4.30523	2	139.73	1279;1023;1023;886	1.5131e-23	3.4	72726000	3637900	64937000
F5H566;Q5XXA6;E9PNA7;Q9NW72;B7Z8V1	Anoctamin-1	ANO1	>tr|F5H566|F5H566_HUMAN Anoctamin OS=Homo sapiens GN=ANO1 PE=2 SV=1;>sp|Q5XXA6|ANO1_HUMAN Anoctamin-1 OS=Homo sapiens GN=ANO1 PE=1 SV=1;>tr|E9PNA7|E9PNA7_HUMAN Anoctamin OS=Homo sapiens GN=ANO1 PE=2 SV=1;>tr|Q9NW72|Q9NW72_HUMAN Anoctamin OS=Homo sapiens PE	5.2512	14.166	3.82436	2	114.07	986;986;695;594;314	6.5919e-05	3	8811200	650360	4074200
P56589;B4DV31;Q7Z6V3	Peroxisomal biogenesis factor 3	PEX3	>sp|P56589|PEX3_HUMAN Peroxisomal biogenesis factor 3 OS=Homo sapiens GN=PEX3 PE=1 SV=1;>tr|B4DV31|B4DV31_HUMAN cDNA FLJ57497, highly similar to Peroxisomal biogenesis factor 3 OS=Homo sapiens PE=2 SV=1;>tr|Q7Z6V3|Q7Z6V3_HUMAN Peroxisomal biogenesis factor	4.2712	11.5223	3.52636	2	42.139	373;253;182	1.6407e-21	7.5	23231000	3649800	13667000
B2R8J1;Q9UN76	Transporter;Sodium- and chloride-dependent neutral and basic amino acid transporter B(0+)	SLC6A14	>tr|B2R8J1|B2R8J1_HUMAN Transporter OS=Homo sapiens PE=2 SV=1;>sp|Q9UN76|S6A14_HUMAN Sodium- and chloride-dependent neutral and basic amino acid transporter B(0+) OS=Homo sapiens GN=SLC6A14 PE=2 SV=1	3.8343	10.3437	3.37068	2	72.138	642;642	6.0747e-05	5	17507000	747440	2944000
P07195;Q5U077;A8MW50;C9J7H8;F5H793;Q59G78	L-lactate dehydrogenase B chain;L-lactate dehydrogenase	LDHB	>sp|P07195|LDHB_HUMAN L-lactate dehydrogenase B chain OS=Homo sapiens GN=LDHB PE=1 SV=2;>tr|Q5U077|Q5U077_HUMAN L-lactate dehydrogenase OS=Homo sapiens GN=LDHB PE=2 SV=1	3.7946	10.2366	3.35566	13	36.638	334;334;232;137;102;129	1.4712e-203	45.8	1210600000	77467000	223080000
Q5KU26	Collectin-12	COLEC12	>sp|Q5KU26|COL12_HUMAN Collectin-12 OS=Homo sapiens GN=COLEC12 PE=1 SV=3	3.7378	10.0834	3.3339	3	81.514	742	1.726e-20	4.7	9185800	957520	4177300
Q8NBQ5;D6RCD0	Estradiol 17-beta-dehydrogenase 11	HSD17B11	>sp|Q8NBQ5|DHB11_HUMAN Estradiol 17-beta-dehydrogenase 11 OS=Homo sapiens GN=HSD17B11 PE=1 SV=3;>tr|D6RCD0|D6RCD0_HUMAN Estradiol 17-beta-dehydrogenase 11 OS=Homo sapiens GN=HSD17B11 PE=2 SV=1	3.4102	9.1996	3.20157	1	32.935	300;256	1.0404e-05	6	15819000	3546600	10203000
Q9UJZ1;B4E1K7;Q6ZNW0;F2Z2I8	Stomatin-like protein 2	STOML2	>sp|Q9UJZ1|STML2_HUMAN Stomatin-like protein 2, mitochondrial OS=Homo sapiens GN=STOML2 PE=1 SV=1;>tr|B4E1K7|B4E1K7_HUMAN Stomatin-like protein 2, mitochondrial OS=Homo sapiens GN=STOML2 PE=2 SV=1;>tr|Q6ZNW0|Q6ZNW0_HUMAN cDNA FLJ27036 fis, clone SLV08019,	3.3946	9.15752	3.19496	23	38.534	356;311;181;101	0	64.9	2356000000	127380000	490920000
B3KW79;Q9H3G5;O75225;C9JLV0;Q9NZ90;C9JI22;C9J6L4	Probable serine carboxypeptidase CPVL	CPVL	>tr|B3KW79|B3KW79_HUMAN cDNA FLJ42481 fis, clone BRACE2032090, highly similar to Probable serine carboxypeptidase CPVL (EC 3.4.16.-) OS=Homo sapiens PE=2 SV=1;>sp|Q9H3G5|CPVL_HUMAN Probable serine carboxypeptidase CPVL OS=Homo sapiens GN=CPVL PE=1 SV=2;>tr	3.3616	9.06849	3.18086	2	54.172	476;476;295;244;233;142;100	5.5996e-12	5.3	3688000	826670	1952700
P56715	Oxygen-regulated protein 1	RP1	>sp|P56715|RP1_HUMAN Oxygen-regulated protein 1 OS=Homo sapiens GN=RP1 PE=1 SV=1	3.1776	8.57212	3.09965	3	240.66	2156	3.5476e-05	2.5	51493000	1571400	47941000
Q15493	Regucalcin	RGN	>sp|Q15493|RGN_HUMAN Regucalcin OS=Homo sapiens GN=RGN PE=1 SV=1	3.0943	8.34741	3.06133	2	33.252	299	1.3855e-09	8.7	13886000	1034700	1279200
Q9Y2D0;C9JA11	Carbonic anhydrase 5B, mitochondrial	CA5B	>sp|Q9Y2D0|CAH5B_HUMAN Carbonic anhydrase 5B, mitochondrial OS=Homo sapiens GN=CA5B PE=1 SV=1	3.0655	8.26971	3.04784	5	36.433	317;136	3.9394e-34	14.5	16035000	2667000	3798300
P17936;A6XND0;A6XND1;B3KRZ1;Q6ZSD0;B4DN53;B3KVF9;A6XNC9;B4DP07;B3KTQ0;B3KWK7;B3KTS0;B3KVY6;H0Y5K2;C9JMX4	Insulin-like growth factor-binding protein 3	IGFBP3	>sp|P17936|IBP3_HUMAN Insulin-like growth factor-binding protein 3 OS=Homo sapiens GN=IGFBP3 PE=1 SV=2;>tr|A6XND0|A6XND0_HUMAN Insulin-like growth factor binding protein 3 OS=Homo sapiens PE=2 SV=1;>tr|A6XND1|A6XND1_HUMAN Insulin-like growth factor binding	2.9544	7.97	2.99458	2	31.674	291;270;263;277;277;276;268;248;246;243;194;189;172;153;132	1.4365e-06	11	9115400	762850	2851400
B3KYA7;Q13188;E5RFQ9	Serine/threonine-protein kinase 3;Serine/threonine-protein kinase 3 36kDa subunit;Serine/threonine-protein kinase 3 20kDa subunit	STK3	>tr|B3KYA7|B3KYA7_HUMAN Serine/threonine-protein kinase 24 OS=Homo sapiens GN=STK3 PE=2 SV=1;>sp|Q13188|STK3_HUMAN Serine/threonine-protein kinase 3 OS=Homo sapiens GN=STK3 PE=1 SV=2;>tr|E5RFQ9|E5RFQ9_HUMAN Serine/threonine-protein kinase 24 (Fragment) OS=	2.8985	7.8192	2.96702	4	59.461	519;491;229	1.7796e-73	10.8	101160000	6118300	88218000
P32456;P32455;Q5D1D5;B4E1L5;Q8TCE5;B4DNS2;Q59H47	Interferon-induced guanylate-binding protein 2;Interferon-induced guanylate-binding protein 1	GBP2;GBP1	>sp|P32456|GBP2_HUMAN Interferon-induced guanylate-binding protein 2 OS=Homo sapiens GN=GBP2 PE=1 SV=3;>sp|P32455|GBP1_HUMAN Interferon-induced guanylate-binding protein 1 OS=Homo sapiens GN=GBP1 PE=1 SV=2;>tr|Q5D1D5|Q5D1D5_HUMAN Guanylate binding protein	2.8398	7.66085	2.9375	2	67.208	591;592;592;555;481;357;282	2.8601e-94	4.9	16426000	4327300	5826600
A8K5A0;O15344;B4DLX8;C9J453;B7Z5K6;C9JZJ7	Midline-1	MID1	>tr|A8K5A0|A8K5A0_HUMAN cDNA FLJ76288, highly similar to Homo sapiens midline 1 (Opitz/BBB syndrome) (MID1), transcript variant 1, mRNA OS=Homo sapiens PE=2 SV=1;>sp|O15344|TRI18_HUMAN E3 ubiquitin-protein ligase Midline-1 OS=Homo sapiens GN=MID1 PE=1 SV=1	2.8307	7.6363	2.93287	2	75.26	667;667;617;483;395;197	1.1796e-20	4.2	2659600	191850	579040
Q9H6X2;Q508I7;Q508I5;Q508I6;Q508I8;Q53FL1;H0YC24	Anthrax toxin receptor 1	ANTXR1;ANTXR1/NNG1 fusion	>sp|Q9H6X2|ANTR1_HUMAN Anthrax toxin receptor 1 OS=Homo sapiens GN=ANTXR1 PE=1 SV=2;>tr|Q508I7|Q508I7_HUMAN Anthrax toxin receptor/neuroblastoma fusion protein transcript variant 2 OS=Homo sapiens GN=ANTXR1/NNG1 fusion PE=2 SV=1;>tr|Q508I5|Q508I5_HUMAN Ant	2.7836	7.50924	2.90867	2	62.788	564;419;411;410;387;317;179	8.4468e-20	5.7	7992800	875390	2766300
Q15124;Q5JTY7	Phosphoglucomutase-like protein 5	PGM5	>sp|Q15124|PGM5_HUMAN Phosphoglucomutase-like protein 5 OS=Homo sapiens GN=PGM5 PE=1 SV=2	2.6982	7.27886	2.86371	6	62.224	567;205	9.5507e-28	18.7	26453000	5424100	5961400
Q96S15;B4DVM5	WD repeat-containing protein 24	WDR24	>sp|Q96S15|WDR24_HUMAN WD repeat-containing protein 24 OS=Homo sapiens GN=WDR24 PE=1 SV=1;>tr|B4DVM5|B4DVM5_HUMAN cDNA FLJ60907, highly similar to WD repeat protein 24 OS=Homo sapiens PE=2 SV=1	2.6876	7.25026	2.85803	1	101.99	920;511	4.5545e-05	3.2	5272900	999240	2548600
Q8IYT4;K7EIJ8;K7EM02	Katanin p60 ATPase-containing subunit A-like 2	KATNAL2	>sp|Q8IYT4|KATL2_HUMAN Katanin p60 ATPase-containing subunit A-like 2 OS=Homo sapiens GN=KATNAL2 PE=1 SV=3;>tr|K7EIJ8|K7EIJ8_HUMAN Katanin p60 ATPase-containing subunit A-like 2 (Fragment) OS=Homo sapiens GN=KATNAL2 PE=4 SV=1;>tr|K7EM02|K7EM02_HUMAN Katani	2.476	6.67944	2.73973	1	61.252	538;341;128	0.0001106	2.2	963190000	80891000	191120000
P11274;Q12843;Q12844;B4E065;E7E8T7;H0Y554;Q6QME9;A9YD18;Q6QJE4;B0ZRR0;Q6QJE9	Breakpoint cluster region protein	BCR;BCR-ABL1;BCR/ABL fusion	>sp|P11274|BCR_HUMAN Breakpoint cluster region protein OS=Homo sapiens GN=BCR PE=1 SV=2;>tr|Q12843|Q12843_HUMAN Breakpoint cluster region protein (Fragment) OS=Homo sapiens GN=BCR PE=1 SV=1;>tr|Q12844|Q12844_HUMAN Breakpoint cluster region protein (Fragmen	2.4623	6.64248	2.73172	2	142.82	1271;936;889;860;448;257;257;130;119;79;77	2.8601e-13	2.9	19262000	2958600	13674000
Q6DEN2;Q14195;Q8IXW6;H0YBT4;B4DLZ4;F5GWI3	Dihydropyrimidinase-related protein 3	DPYSL3	>tr|Q6DEN2|Q6DEN2_HUMAN DPYSL3 protein OS=Homo sapiens GN=DPYSL3 PE=2 SV=1;>sp|Q14195|DPYL3_HUMAN Dihydropyrimidinase-related protein 3 OS=Homo sapiens GN=DPYSL3 PE=1 SV=1;>tr|Q8IXW6|Q8IXW6_HUMAN Dihydropyrimidinase-like 3 OS=Homo sapiens GN=DPYSL3 PE=2 SV	2.4033	6.48331	2.69673	5	73.909	684;570;570;209;196;196	2.844e-16	11	16375000	1969900	8096900
Q5SNW6;Q59GJ6;P42898;L7P8G6	Methylenetetrahydrofolate reductase	MTHFR	>tr|Q5SNW6|Q5SNW6_HUMAN Methylenetetrahydrofolate reductase OS=Homo sapiens GN=MTHFR PE=2 SV=1;>tr|Q59GJ6|Q59GJ6_HUMAN Methylenetetrahydrofolate reductase (Fragment) OS=Homo sapiens PE=2 SV=1;>sp|P42898|MTHR_HUMAN Methylenetetrahydrofolate reductase OS=Hom	2.3517	6.34412	2.66542	2	78.964	697;672;656;411	1.4024e-14	4.7	22253000	1474200	18777000
O75368;D3DTE6;B0AZV6	SH3 domain-binding glutamic acid-rich-like protein	SH3BGRL	>sp|O75368|SH3L1_HUMAN SH3 domain-binding glutamic acid-rich-like protein OS=Homo sapiens GN=SH3BGRL PE=1 SV=1;>tr|D3DTE6|D3DTE6_HUMAN SH3 domain-binding glutamic acid-rich-like protein OS=Homo sapiens GN=SH3BGRL PE=2 SV=1;>tr|B0AZV6|B0AZV6_HUMAN cDNA, FLJ	2.2312	6.01905	2.58953	8	12.774	114;113;66	1.5249e-89	78.9	110350000	8277600	23014000
P08243;F8WEJ5	Asparagine synthetase [glutamine-hydrolyzing]	ASNS	>sp|P08243|ASNS_HUMAN Asparagine synthetase [glutamine-hydrolyzing] OS=Homo sapiens GN=ASNS PE=1 SV=4;>tr|F8WEJ5|F8WEJ5_HUMAN Asparagine synthetase [glutamine-hydrolyzing] OS=Homo sapiens GN=ASNS PE=2 SV=1	2.2153	5.97615	2.57922	11	64.369	561;401	6.1013e-53	25	32868000	6473100	19162000
Q9UJC5	SH3 domain-binding glutamic acid-rich-like protein 2	SH3BGRL2	>sp|Q9UJC5|SH3L2_HUMAN SH3 domain-binding glutamic acid-rich-like protein 2 OS=Homo sapiens GN=SH3BGRL2 PE=1 SV=2	2.1816	5.88524	2.5571	2	12.326	107	6.7613e-14	24.3	14115000	1293500	2943700
A8K6Q2;Q6UXK5	Leucine-rich repeat neuronal protein 1	LRRN1	>tr|A8K6Q2|A8K6Q2_HUMAN cDNA FLJ77567 OS=Homo sapiens PE=2 SV=1;>sp|Q6UXK5|LRRN1_HUMAN Leucine-rich repeat neuronal protein 1 OS=Homo sapiens GN=LRRN1 PE=1 SV=1	2.1799	5.88065	2.55598	4	80.689	716;716	5.1264e-30	10.1	18423000	6275500	5827800
P08493	Matrix Gla protein	MGP	>sp|P08493|MGP_HUMAN Matrix Gla protein OS=Homo sapiens GN=MGP PE=1 SV=2	2.1701	5.85422	2.54948	2	12.353	103	7.6075e-40	23.3	41113000	3831200	10368000
D2Y6K2;D3YPP9;D3YPQ0;D3YPQ1;D3YPQ2;D3YPQ3;P10275;Q9UN21;D2KF13;F5GZG9;Q13771;C0JKD6;D5M8Q2;C0JKD4;C0JKD5;C0JKD3;E7EVX6;C0JKD7;E9PEG3;G4VV16;Q9BZG7;Q9BZG6;Q9NUA2;Q9BZG5	Androgen receptor	AR;AR8	>tr|D2Y6K2|D2Y6K2_HUMAN Androgen receptor isoform 1 transcript variant 1 OS=Homo sapiens GN=AR PE=3 SV=1;>tr|D3YPP9|D3YPP9_HUMAN Androgen receptor isoform 1 transcript variant 1 OS=Homo sapiens GN=AR PE=3 SV=1;>tr|D3YPQ0|D3YPQ0_HUMAN Androgen receptor isof	2.1509	5.80242	2.53666	2	99.159	920;920;920;920;920;920;919;906;739;734;730;682;681;648;647;645;644;643;600;573;544;542;539;531	5.865e-08	2.9	2678300	551890	792540
A7E2X2;O60503;I3NI20	Adenylate cyclase type 9	ADCY9	>tr|A7E2X2|A7E2X2_HUMAN ADCY9 protein OS=Homo sapiens GN=ADCY9 PE=2 SV=1;>sp|O60503|ADCY9_HUMAN Adenylate cyclase type 9 OS=Homo sapiens GN=ADCY9 PE=1 SV=4;>tr|I3NI20|I3NI20_HUMAN Adenylate cyclase type 9 (Fragment) OS=Homo sapiens GN=ADCY9 PE=2 SV=1	2.1051	5.67887	2.5056	3	150.67	1353;1353;257	8.7092e-11	3.3	36519000	4848400	22690000
Q969E4;Q5H9L2;Q6IPX3	Transcription elongation factor A protein-like 3;Transcription elongation factor A protein-like 5	TCEAL3;TCEAL5	>sp|Q969E4|TCAL3_HUMAN Transcription elongation factor A protein-like 3 OS=Homo sapiens GN=TCEAL3 PE=1 SV=1;>sp|Q5H9L2|TCAL5_HUMAN Transcription elongation factor A protein-like 5 OS=Homo sapiens GN=TCEAL5 PE=1 SV=1	2.0955	5.65297	2.49901	4	22.502	200;206;200	2.1367e-119	19.5	23301000	3213000	6973100
P55072;Q96IF9;Q0IIN5;Q9NTC4;Q9HAP1;Q9HAP0	Transitional endoplasmic reticulum ATPase	VCP	>sp|P55072|TERA_HUMAN Transitional endoplasmic reticulum ATPase OS=Homo sapiens GN=VCP PE=1 SV=4;>tr|Q96IF9|Q96IF9_HUMAN VCP protein (Fragment) OS=Homo sapiens GN=VCP PE=2 SV=2;>tr|Q0IIN5|Q0IIN5_HUMAN VCP protein OS=Homo sapiens GN=VCP PE=2 SV=1	2.0502	5.53077	2.46748	62	89.321	806;644;475;431;307;305	0	81	24497000000	2356000000	4764300000
Q9BTE1;H3BR94;B4DS97;H3BS05;H3BUD2	Dynactin subunit 5	DCTN5	>sp|Q9BTE1|DCTN5_HUMAN Dynactin subunit 5 OS=Homo sapiens GN=DCTN5 PE=1 SV=1;>tr|H3BR94|H3BR94_HUMAN Dynactin subunit 5 OS=Homo sapiens GN=DCTN5 PE=2 SV=1;>tr|B4DS97|B4DS97_HUMAN cDNA FLJ57579, highly similar to Dynactin subunit 5 OS=Homo sapiens PE=2 SV=1	2.0308	5.47843	2.45376	2	20.126	182;155;134;75;53	1.0037e-07	11.5	71118000	14656000	46641000
Q96G74;G5E9D7;H7BZQ3	OTU domain-containing protein 5	OTUD5	>sp|Q96G74|OTUD5_HUMAN OTU domain-containing protein 5 OS=Homo sapiens GN=OTUD5 PE=1 SV=1;>tr|G5E9D7|G5E9D7_HUMAN OTU domain containing 5, isoform CRA_c OS=Homo sapiens GN=OTUD5 PE=2 SV=1;>tr|H7BZQ3|H7BZQ3_HUMAN OTU domain-containing protein 5 (Fragment) O	2.0235	5.45874	2.44857	2	60.625	571;566;444	1.627e-37	6	6097900	847920	3718700
B2RE40;P82970;Q5JSK9;Q5JSK6;Q5JSL0;Q5JSK8;Q5JSK7	High mobility group nucleosome-binding domain-containing protein 5	HMGN5;NSBP1	>tr|B2RE40|B2RE40_HUMAN cDNA, FLJ96911, highly similar to Homo sapiens nucleosomal binding protein 1 (NSBP1), mRNA OS=Homo sapiens PE=2 SV=1;>sp|P82970|HMGN5_HUMAN High mobility group nucleosome-binding domain-containing protein 5 OS=Homo sapiens GN=HMGN5	2.0042	5.40667	2.43474	2	31.523	282;282;201;161;148;102;89	1.4792e-16	8.5	5347000	540980	1202400
Q9Y6X4;D6RB01	Protein FAM169A	FAM169A	>sp|Q9Y6X4|F169A_HUMAN Soluble lamin-associated protein of 75 kDa OS=Homo sapiens GN=FAM169A PE=1 SV=2;>tr|D6RB01|D6RB01_HUMAN Soluble lamin-associated protein of 75 kDa OS=Homo sapiens GN=FAM169A PE=2 SV=1	1.9776	5.33492	2.41547	2	74.954	670;610	0.00025339	3.4	1263000	177020	608200
O95568;Q5TI78	Histidine protein methyltransferase 1 homolog	METTL18;C1orf156	>sp|O95568|MET18_HUMAN Histidine protein methyltransferase 1 homolog OS=Homo sapiens GN=METTL18 PE=1 SV=1;>tr|Q5TI78|Q5TI78_HUMAN Histidine protein methyltransferase 1 homolog (Fragment) OS=Homo sapiens GN=METTL18 PE=2 SV=1	1.9678	5.30848	2.4083	2	42.148	372;184	9.0245e-31	8.3	6240700	590350	4364700
Q13867;K7ES02;E7EMN3;K7ESE8;B4DXF3;J3KSD8;K7ENH5;J3KS79	Bleomycin hydrolase	BLMH	>sp|Q13867|BLMH_HUMAN Bleomycin hydrolase OS=Homo sapiens GN=BLMH PE=1 SV=1;>tr|K7ES02|K7ES02_HUMAN Bleomycin hydrolase (Fragment) OS=Homo sapiens GN=BLMH PE=2 SV=1;>tr|E7EMN3|E7EMN3_HUMAN Bleomycin hydrolase OS=Homo sapiens GN=BLMH PE=2 SV=1;>tr|K7ESE8|K7	1.9498	5.25992	2.39504	8	52.562	455;318;368;231;368;263;93;71	7.8622e-38	21.8	239920000	52983000	97614000
P29373	Cellular retinoic acid-binding protein 2	CRABP2	>sp|P29373|RABP2_HUMAN Cellular retinoic acid-binding protein 2 OS=Homo sapiens GN=CRABP2 PE=1 SV=2	1.8625	5.02441	2.32896	8	15.693	138	9.2196e-40	50	166860000	16104000	26535000
Q8N0X4;B4DU60;Q5JVC2;Q5JVC1	Citrate lyase subunit beta-like protein, mitochondrial	CLYBL	>sp|Q8N0X4|CLYBL_HUMAN Citrate lyase subunit beta-like protein, mitochondrial OS=Homo sapiens GN=CLYBL PE=2 SV=2;>tr|B4DU60|B4DU60_HUMAN Citrate lyase subunit beta-like protein, mitochondrial OS=Homo sapiens GN=CLYBL PE=2 SV=1;>tr|Q5JVC2|Q5JVC2_HUMAN Citra	1.8539	5.00121	2.32228	1	37.359	340;302;181;147	3.3566e-46	5.9	2862000	219460	591240
Q9HB40;B4DP22	Retinoid-inducible serine carboxypeptidase	SCPEP1	>sp|Q9HB40|RISC_HUMAN Retinoid-inducible serine carboxypeptidase OS=Homo sapiens GN=SCPEP1 PE=1 SV=1;>tr|B4DP22|B4DP22_HUMAN cDNA FLJ55993, highly similar to Retinoid-inducible serine carboxypeptidase (EC 3.4.16.-) OS=Homo sapiens PE=2 SV=1	1.8279	4.93107	2.3019	2	50.83	452;402	5.0147e-62	6.9	9349700	1179700	2285600
P52566;B2R4F3;F5H3P3;F5H6Q0;H0YGX7;F5H2R5	Rho GDP-dissociation inhibitor 2	ARHGDIB	>sp|P52566|GDIR2_HUMAN Rho GDP-dissociation inhibitor 2 OS=Homo sapiens GN=ARHGDIB PE=1 SV=3;>tr|B2R4F3|B2R4F3_HUMAN cDNA, FLJ92068, highly similar to Homo sapiens Rho GDP dissociation inhibitor (GDI) beta (ARHGDIB),mRNA OS=Homo sapiens PE=2 SV=1;>tr|F5H3P	1.823	4.91786	2.29803	6	22.988	201;201;159;112;195;88	3.6756e-209	44.3	34639000	3579600	7157500
Q96PZ2	Protein FAM111A	FAM111A	>sp|Q96PZ2|F111A_HUMAN Protein FAM111A OS=Homo sapiens GN=FAM111A PE=1 SV=2	1.8226	4.91678	2.29771	2	70.195	611	1.8608e-43	5.6	2880000	581520	1368800
Q9BW85;M0R2S3	Coiled-coil domain-containing protein 94	CCDC94	>sp|Q9BW85|CCD94_HUMAN Coiled-coil domain-containing protein 94 OS=Homo sapiens GN=CCDC94 PE=1 SV=1;>tr|M0R2S3|M0R2S3_HUMAN Coiled-coil domain-containing protein 94 (Fragment) OS=Homo sapiens GN=CCDC94 PE=2 SV=1	1.8163	4.89978	2.29272	2	37.085	323;161	1.2823e-52	9.6	4198900	682540	2509800
O94811;Q4L233	Tubulin polymerization-promoting protein	TPPP;FREP1	>sp|O94811|TPPP_HUMAN Tubulin polymerization-promoting protein OS=Homo sapiens GN=TPPP PE=1 SV=1;>tr|Q4L233|Q4L233_HUMAN Brain-specific protein p25 alpha, isoform CRA_b OS=Homo sapiens GN=FREP1 PE=2 SV=1	1.8158	4.89843	2.29232	3	23.693	219;219	4.2005e-86	22.8	20096000	3332400	4872600
E9KL23;P01009;Q2L9S7;Q13747;Q9P173;A6YP93;Q3I0J7;B2D098	Alpha-1-antitrypsin;Short peptide from AAT	SERPINA1;AAT	>tr|E9KL23|E9KL23_HUMAN Epididymis secretory sperm binding protein Li 44a OS=Homo sapiens PE=2 SV=1;>sp|P01009|A1AT_HUMAN Alpha-1-antitrypsin OS=Homo sapiens GN=SERPINA1 PE=1 SV=3;>tr|Q2L9S7|Q2L9S7_HUMAN Alpha-1-antitrypsin MBrescia variant (Fragment) OS=H	1.7814	4.80563	2.26473	3	46.736	418;418;89;197;120;66;64;49	1.9769e-21	11.7	5928000	1317300	2628100
P08670;Q53HU8;B0YJC4;B3KRK8;B0YJC5;Q5JVS8	Vimentin	VIM	>sp|P08670|VIME_HUMAN Vimentin OS=Homo sapiens GN=VIM PE=1 SV=4;>tr|Q53HU8|Q53HU8_HUMAN Vimentin variant (Fragment) OS=Homo sapiens PE=2 SV=1;>tr|B0YJC4|B0YJC4_HUMAN Vimentin OS=Homo sapiens GN=VIM PE=2 SV=1;>tr|B3KRK8|B3KRK8_HUMAN cDNA FLJ34494 fis, clone	1.777	4.79376	2.26116	18	53.651	466;466;431;407;228;173	0	44.2	200850000	17906000	35000000
P46821;A2BDK6;Q5H9P1;Q4VBY4;A5D6X1;Q6PJD3;Q32NB7;Q86X89;D6RA32;Q05BW8;A5D8X6;D6RA40	Microtubule-associated protein 1B;MAP1 light chain LC1	MAP1B;DKFZp686F1345	>sp|P46821|MAP1B_HUMAN Microtubule-associated protein 1B OS=Homo sapiens GN=MAP1B PE=1 SV=2;>tr|A2BDK6|A2BDK6_HUMAN Microtubule-associated protein 1B OS=Homo sapiens GN=MAP1B PE=2 SV=1;>tr|Q5H9P1|Q5H9P1_HUMAN Putative uncharacterized protein DKFZp686F1345	1.7743	4.78648	2.25896	7	270.63	2468;2342;1772;727;726;693;685;685;670;670;571;569	1.7586e-103	5.1	23748000	2139000	7091900
Q6ZNC8	Lysophospholipid acyltransferase 1	MBOAT1	>sp|Q6ZNC8|MBOA1_HUMAN Lysophospholipid acyltransferase 1 OS=Homo sapiens GN=MBOAT1 PE=1 SV=1	1.7574	4.74089	2.24516	2	56.557	495	0.00015692	2.6	9214500	1212300	3903200
P54105;J3KN38;E9PMI6;Q9P1H0;E9PJF4	Methylosome subunit pICln	CLNS1A	>sp|P54105|ICLN_HUMAN Methylosome subunit pICln OS=Homo sapiens GN=CLNS1A PE=1 SV=1;>tr|J3KN38|J3KN38_HUMAN Methylosome subunit pICln OS=Homo sapiens GN=CLNS1A PE=2 SV=1;>tr|E9PMI6|E9PMI6_HUMAN Methylosome subunit pICln OS=Homo sapiens GN=CLNS1A PE=2 SV=1;	1.7327	4.67426	2.22474	3	26.215	237;203;167;113;179	2.0663e-58	30.4	2990600	582570	1032900
Q13835;Q14BN3;B4DRX5	Plakophilin-1	PKP1	>sp|Q13835|PKP1_HUMAN Plakophilin-1 OS=Homo sapiens GN=PKP1 PE=1 SV=2;>tr|Q14BN3|Q14BN3_HUMAN PKP1 protein OS=Homo sapiens GN=PKP1 PE=2 SV=1;>tr|B4DRX5|B4DRX5_HUMAN cDNA FLJ56941, highly similar to Plakophilin-1 OS=Homo sapiens PE=2 SV=1	1.7224	4.64647	2.21614	4	82.86	747;334;166	2.7897e-21	8.7	8098000	1174100	1622100
Q7RTP6	Protein-methionine sulfoxide oxidase MICAL3	MICAL3	>sp|Q7RTP6|MICA3_HUMAN Protein-methionine sulfoxide oxidase MICAL3 OS=Homo sapiens GN=MICAL3 PE=1 SV=2	1.7004	4.58712	2.19759	2	224.29	2002	0.0003441	1.4	27091000	3423700	13399000
A8KAN5;Q9NZI7	Upstream-binding protein 1	UBP1	>tr|A8KAN5|A8KAN5_HUMAN cDNA FLJ75097, highly similar to Homo sapiens upstream binding protein 1 (LBP-1a) (UBP1), mRNA OS=Homo sapiens PE=2 SV=1;>sp|Q9NZI7|UBIP1_HUMAN Upstream-binding protein 1 OS=Homo sapiens GN=UBP1 PE=2 SV=1	1.6928	4.56662	2.19113	2	60.491	540;540	3.4363e-13	6.5	25693000	2051900	2946800
Q15417;B4DFK6;B4DP09;F8WA86;E9PDU6;Q9BWY6	Calponin-3	CNN3	>sp|Q15417|CNN3_HUMAN Calponin-3 OS=Homo sapiens GN=CNN3 PE=1 SV=1;>tr|B4DFK6|B4DFK6_HUMAN Calponin-3 OS=Homo sapiens GN=CNN3 PE=2 SV=1;>tr|B4DP09|B4DP09_HUMAN cDNA FLJ53072, highly similar to Calponin-3 OS=Homo sapiens PE=2 SV=1;>tr|F8WA86|F8WA86_HUMAN Ca	1.6815	4.53614	2.18146	7	36.413	329;288;283;283;185;87	1.076e-134	28.9	44286000	7519100	7508100
P50238;H3BRQ4;K4DIB9	Cysteine-rich protein 1	CRIP1	>sp|P50238|CRIP1_HUMAN Cysteine-rich protein 1 OS=Homo sapiens GN=CRIP1 PE=1 SV=3	1.6719	4.51024	2.1732	5	8.5328	77;49;46	3.0053e-21	66.2	377930000	42248000	79782000
Q8N4Q0;Q4G1C4;B4DZ91;J3KTQ8;J3QQQ7	Zinc-binding alcohol dehydrogenase domain-containing protein 2	ZADH2	>sp|Q8N4Q0|ZADH2_HUMAN Zinc-binding alcohol dehydrogenase domain-containing protein 2 OS=Homo sapiens GN=ZADH2 PE=1 SV=1;>tr|Q4G1C4|Q4G1C4_HUMAN ZADH2 protein (Fragment) OS=Homo sapiens GN=ZADH2 PE=2 SV=1;>tr|B4DZ91|B4DZ91_HUMAN Zinc-binding alcohol dehydr	1.664	4.48893	2.16637	6	40.14	377;366;254;155;101	1.2965e-24	21.5	92534000	14717000	16999000
Q8N5D0;Q9H8E2;H0YEI6	WD and tetratricopeptide repeats protein 1	WDTC1	>sp|Q8N5D0|WDTC1_HUMAN WD and tetratricopeptide repeats protein 1 OS=Homo sapiens GN=WDTC1 PE=1 SV=2;>tr|Q9H8E2|Q9H8E2_HUMAN cDNA FLJ13716 fis, clone PLACE2000411, highly similar to Homo sapiens epsin 2b mRNA OS=Homo sapiens PE=2 SV=1;>tr|H0YEI6|H0YEI6_HUM	1.6291	4.39478	2.13579	2	75.919	677;355;125	2.6695e-10	7.8	4056100	785210	1844400
Q99674	Cell growth regulator with EF hand domain protein 1	CGREF1	>sp|Q99674|CGRE1_HUMAN Cell growth regulator with EF hand domain protein 1 OS=Homo sapiens GN=CGREF1 PE=2 SV=2	1.626	4.38641	2.13304	1	31.905	301	1.899e-08	5.6	14065000	3784000	8478500
B7Z992			>tr|B7Z992|B7Z992_HUMAN cDNA FLJ53698, highly similar to Gelsolin OS=Homo sapiens PE=2 SV=1	1.6251	4.38399	2.13224	40	78.831	715	0	65.6	4128100000	549620000	869450000
Q9BW61	DET1- and DDB1-associated protein 1	DDA1	>sp|Q9BW61|DDA1_HUMAN DET1- and DDB1-associated protein 1 OS=Homo sapiens GN=DDA1 PE=1 SV=1	1.5688	4.23211	2.08138	2	11.835	102	2.3039e-07	27.5	16644000	3746300	8048700
H0Y7U1;Q5H964		HUWE1	>tr|H0Y7U1|H0Y7U1_HUMAN E3 ubiquitin-protein ligase HUWE1 (Fragment) OS=Homo sapiens GN=HUWE1 PE=4 SV=1;>tr|Q5H964|Q5H964_HUMAN HECT, UBA and WWE domain containing 1 (Fragment) OS=Homo sapiens GN=HUWE1 PE=2 SV=1	1.5677	4.22914	2.08036	3	23.79	228;227	2.9053e-09	15.4	20040000	6028500	6033200
Q92626;H7C1W1;C9J4I9;H7C300	Peroxidasin homolog	PXDN	>sp|Q92626|PXDN_HUMAN Peroxidasin homolog OS=Homo sapiens GN=PXDN PE=1 SV=2;>tr|H7C1W1|H7C1W1_HUMAN Peroxidasin homolog (Fragment) OS=Homo sapiens GN=PXDN PE=4 SV=1	1.5669	4.22698	2.07963	6	165.27	1479;723;224;197	4.4038e-48	7.7	22528000	2208100	5120700
Q9H944;B7ZBQ3;B4DE08;A6PVP4;B7ZBQ1	Mediator of RNA polymerase II transcription subunit 20	MED20;TRFP	>sp|Q9H944|MED20_HUMAN Mediator of RNA polymerase II transcription subunit 20 OS=Homo sapiens GN=MED20 PE=1 SV=1;>tr|B7ZBQ3|B7ZBQ3_HUMAN Mediator of RNA polymerase II transcription subunit 20 OS=Homo sapiens GN=MED20 PE=2 SV=1;>tr|B4DE08|B4DE08_HUMAN Media	1.5509	4.18382	2.06482	2	23.222	212;145;123;140;61	3.093e-07	11.8	49596000	7468000	34315000
P04066;B2RBG3;B7Z362	Tissue alpha-L-fucosidase	FUCA1	>sp|P04066|FUCO_HUMAN Tissue alpha-L-fucosidase OS=Homo sapiens GN=FUCA1 PE=1 SV=4;>tr|B2RBG3|B2RBG3_HUMAN cDNA, FLJ95493, highly similar to Homo sapiens fucosidase, alpha-L- 1, tissue (FUCA1), mRNA OS=Homo sapiens PE=2 SV=1;>tr|B7Z362|B7Z362_HUMAN cDNA FL	1.5429	4.16224	2.05736	3	53.688	466;461;130	3.8015e-12	10.1	17606000	2825500	3804100
P21266;Q6FGJ9;Q59EJ5;A4UJ43;B4E2J2	Glutathione S-transferase Mu 3	GSTM3	>sp|P21266|GSTM3_HUMAN Glutathione S-transferase Mu 3 OS=Homo sapiens GN=GSTM3 PE=1 SV=3;>tr|Q6FGJ9|Q6FGJ9_HUMAN GSTM3 protein OS=Homo sapiens GN=GSTM3 PE=2 SV=1;>tr|Q59EJ5|Q59EJ5_HUMAN Glutathione S-transferase M3 variant (Fragment) OS=Homo sapiens PE=2 S	1.5272	4.11988	2.0426	11	26.559	225;225;231;210;136	6.9294e-123	50.7	638500000	73452000	132090000
Q13190;F8W8Q9;E9PNU4;B4DKR0;E9PRW9;E9PP18;H7C3X5;H0YEJ8	Syntaxin-5	STX5	>sp|Q13190|STX5_HUMAN Syntaxin-5 OS=Homo sapiens GN=STX5 PE=1 SV=2;>tr|F8W8Q9|F8W8Q9_HUMAN Syntaxin-5 OS=Homo sapiens GN=STX5 PE=2 SV=1;>tr|E9PNU4|E9PNU4_HUMAN Syntaxin-5 OS=Homo sapiens GN=STX5 PE=2 SV=1	1.5107	4.07537	2.02693	7	39.672	355;321;250;259;81;78;158;67	8.3864e-20	22.3	51209000	13417000	18926000
Q4LE73;O14795;B1AM27;F8W8M9;Q2NKJ5;I6L9J0;J3KQI7;F8W059;H7BXE5;Q9UPW8;F8W0P6;F8VZH8;B4DL44;B4DF98	Protein unc-13 homolog B	UNC13B variant protein;UNC13B	>tr|Q4LE73|Q4LE73_HUMAN UNC13B variant protein (Fragment) OS=Homo sapiens GN=UNC13B variant protein PE=2 SV=1;>sp|O14795|UN13B_HUMAN Protein unc-13 homolog B OS=Homo sapiens GN=UNC13B PE=1 SV=2;>tr|B1AM27|B1AM27_HUMAN Protein unc-13 homolog B OS=Homo sapie	1.5075	4.06674	2.02387	24	183.98	1620;1591;1622;1610;1610;1197;1791;1722;1703;1703;1697;1676;416;804	1.4438e-203	23	187080000	35295000	43251000
Q14894;H9KVC2;I3L325;I3L2W5;I3NI53;I3L3Y1	Thiomorpholine-carboxylate dehydrogenase	CRYM	>sp|Q14894|CRYM_HUMAN Ketimine reductase mu-crystallin OS=Homo sapiens GN=CRYM PE=1 SV=1;>tr|H9KVC2|H9KVC2_HUMAN Ketimine reductase mu-crystallin OS=Homo sapiens GN=CRYM PE=2 SV=1;>tr|I3L325|I3L325_HUMAN Ketimine reductase mu-crystallin (Fragment) OS=Homo	1.4963	4.03653	2.01311	3	33.775	314;272;241;165;140;97	1.5945e-38	19.7	25800000	11248000	4653900
P04181;Q59HE2	Ornithine aminotransferase, mitochondrial;Ornithine aminotransferase, hepatic form;Ornithine aminotransferase, renal form	OAT	>sp|P04181|OAT_HUMAN Ornithine aminotransferase, mitochondrial OS=Homo sapiens GN=OAT PE=1 SV=1	1.4922	4.02547	2.00916	4	48.534	439;281	6.5338e-26	15	16026000	2417100	3453500
B2RAT6;P07902;D3DRM8;B4DT62;G3V4G9;Q8N8Y3;B3KTV7;B4DDJ1;F2Z2X9;G3V223;G3V3U5;Q14388;Q14379;H0YJL3;C8CHJ4;Q14362;D0EM86;Q14366;Q14367	Galactose-1-phosphate uridylyltransferase	GALT;hCG_2040046	>tr|B2RAT6|B2RAT6_HUMAN Galactose-1-phosphate uridylyltransferase OS=Homo sapiens PE=2 SV=1;>sp|P07902|GALT_HUMAN Galactose-1-phosphate uridylyltransferase OS=Homo sapiens GN=GALT PE=1 SV=3;>tr|D3DRM8|D3DRM8_HUMAN Galactose-1-phosphate uridylyltransferase	1.4908	4.02169	2.0078	6	43.347	379;379;331;230;280;162;126;122;120;90;84;63;84;59;43;43;41;41;41	4.186e-16	22.4	21778000	3241600	4392400
R4GMU1;O95479	GDH/6PGL endoplasmic bifunctional protein;Glucose 1-dehydrogenase;6-phosphogluconolactonase	H6PD	>tr|R4GMU1|R4GMU1_HUMAN GDH/6PGL endoplasmic bifunctional protein OS=Homo sapiens GN=H6PD PE=4 SV=1;>sp|O95479|G6PE_HUMAN GDH/6PGL endoplasmic bifunctional protein OS=Homo sapiens GN=H6PD PE=1 SV=2	1.4622	3.94454	1.97986	8	90.172	802;791	7.653e-39	13.7	45558000	7418000	18914000
Q9H479;B4DH12;B3KNR9	Fructosamine-3-kinase	FN3K	>sp|Q9H479|FN3K_HUMAN Fructosamine-3-kinase OS=Homo sapiens GN=FN3K PE=1 SV=1;>tr|B4DH12|B4DH12_HUMAN cDNA FLJ60514, highly similar to Fructosamine-3-kinase (EC 2.7.1.-) OS=Homo sapiens PE=2 SV=1;>tr|B3KNR9|B3KNR9_HUMAN cDNA FLJ30276 fis, clone BRACE200273	1.4582	3.93375	1.9759	5	35.171	309;202;177	2.4113e-16	20.1	40728000	7789100	10813000
Q9HAU5	Regulator of nonsense transcripts 2	UPF2	>sp|Q9HAU5|RENT2_HUMAN Regulator of nonsense transcripts 2 OS=Homo sapiens GN=UPF2 PE=1 SV=1	1.4566	3.92943	1.97432	2	147.81	1272	3.7305e-14	2.4	5522200	1215600	2890300
A8K417;Q93099;Q8WW71;B3KW64;H7C576	Homogentisate 1,2-dioxygenase	HGD	>tr|A8K417|A8K417_HUMAN cDNA FLJ78087, highly similar to Homo sapiens homogentisate 1,2-dioxygenase (homogentisate oxidase) (HGD), mRNA OS=Homo sapiens PE=2 SV=1;>sp|Q93099|HGD_HUMAN Homogentisate 1,2-dioxygenase OS=Homo sapiens GN=HGD PE=1 SV=2;>tr|Q8WW71	1.418	3.8253	1.93557	2	50	445;445;329;304;145	1.8617e-24	7.6	5927400	651900	936850
B2R4M6;P06702	Protein S100-A9	S100A9	>tr|B2R4M6|B2R4M6_HUMAN cDNA, FLJ92148, highly similar to Homo sapiens S100 calcium binding protein A9 (calgranulin B) (S100A9), mRNA OS=Homo sapiens PE=4 SV=1;>sp|P06702|S10A9_HUMAN Protein S100-A9 OS=Homo sapiens GN=S100A9 PE=1 SV=1	1.4143	3.81532	1.9318	2	13.21	114;114	0.00012919	18.4	14710000	1290000	778150
Q8TD06;B5MC62;H7C040	Anterior gradient protein 3 homolog	AGR3	>sp|Q8TD06|AGR3_HUMAN Anterior gradient protein 3 homolog OS=Homo sapiens GN=AGR3 PE=1 SV=1;>tr|B5MC62|B5MC62_HUMAN Anterior gradient protein 3 homolog OS=Homo sapiens GN=AGR3 PE=2 SV=1;>tr|H7C040|H7C040_HUMAN Anterior gradient protein 3 homolog (Fragment)	1.4082	3.79886	1.92557	1	19.171	166;163;129	1.5771e-61	9	6539400	948290	1377700
P98164;Q7Z5C0;Q7Z5C1;Q4ZG84;B4DHA5;E9PC35	Low-density lipoprotein receptor-related protein 2	LRP2	>sp|P98164|LRP2_HUMAN Low-density lipoprotein receptor-related protein 2 OS=Homo sapiens GN=LRP2 PE=1 SV=3;>tr|Q7Z5C0|Q7Z5C0_HUMAN Glycoprotein receptor gp330/megalin OS=Homo sapiens PE=2 SV=1;>tr|Q7Z5C1|Q7Z5C1_HUMAN Glycoprotein receptor gp330/megalin OS=	1.4043	3.78834	1.92157	3	521.95	4655;4655;4655;3881;1225;1225	4.6839e-08	1.1	46895000	15243000	4920200
O15296;B4DNW8;I3L1D5;A8K9R4;B4DU98	Arachidonate 15-lipoxygenase B	ALOX15B	>sp|O15296|LX15B_HUMAN Arachidonate 15-lipoxygenase B OS=Homo sapiens GN=ALOX15B PE=1 SV=3;>tr|B4DNW8|B4DNW8_HUMAN cDNA FLJ59216, highly similar to Arachidonate 15-lipoxygenase type II (EC 1.13.11.33) OS=Homo sapiens PE=2 SV=1;>tr|I3L1D5|I3L1D5_HUMAN Arach	1.396	3.76595	1.91301	15	75.856	676;664;664;676;538	8.0153e-56	33.1	223660000	33090000	51517000
P02649;J9ZVQ3;H0Y7L5;E7ERP7;E9PEV4;Q6LBZ1;D9ZB55;Q6LA97;Q8TCZ8;Q13791	Apolipoprotein E	APOE	>sp|P02649|APOE_HUMAN Apolipoprotein E OS=Homo sapiens GN=APOE PE=1 SV=1;>tr|J9ZVQ3|J9ZVQ3_HUMAN Apolipoprotein E (Fragment) OS=Homo sapiens GN=APOE PE=2 SV=1;>tr|H0Y7L5|H0Y7L5_HUMAN Apolipoprotein E (Fragment) OS=Homo sapiens GN=APOE PE=2 SV=2;>tr|E7ERP7|	1.3641	3.67989	1.87966	10	36.154	317;238;269;219;216;176;91;79;57;40	5.8664e-82	39.4	39125000	6049300	6470700
Q12765;B4DH22;C9K052;B4DIV7;B4DE46;C9J7U9;B8ZZP4	Secernin-1	SCRN1	>sp|Q12765|SCRN1_HUMAN Secernin-1 OS=Homo sapiens GN=SCRN1 PE=1 SV=2;>tr|B4DH22|B4DH22_HUMAN cDNA FLJ59884, highly similar to Secernin-1 OS=Homo sapiens PE=2 SV=1	1.3608	3.67099	1.87617	17	46.382	414;218;245;240;142;141;140	3.6662e-167	56	413440000	58362000	85647000
Q53HF9;Q9HA82;H0YKC9;H0YN04;H0YNR6;H0YKR4;H0YLY3	Ceramide synthase 4	CERS4	>tr|Q53HF9|Q53HF9_HUMAN LAG1 longevity assurance homolog 4 variant (Fragment) OS=Homo sapiens PE=2 SV=1;>sp|Q9HA82|CERS4_HUMAN Ceramide synthase 4 OS=Homo sapiens GN=CERS4 PE=1 SV=2;>tr|H0YKC9|H0YKC9_HUMAN Ceramide synthase 4 OS=Homo sapiens GN=CERS4 PE=2	1.3602	3.66937	1.87553	2	46.412	394;394;343;306;192;136;113	6.861e-68	7.6	6580500	901430	1167400
Q9HCE0;K7EPN4;K7EM87;Q8N401;K7ENS1;Q9BTI0;K7ENK5;Q9BYJ3	Ectopic P granules protein 5 homolog	EPG5	>sp|Q9HCE0|EPG5_HUMAN Ectopic P granules protein 5 homolog OS=Homo sapiens GN=EPG5 PE=2 SV=2	1.3507	3.64375	1.86542	7	292.48	2579;856;657;507;505;505;336;282	7.2062e-193	4.5	8870400	1473200	1831500
Q15120	[Pyruvate dehydrogenase [lipoamide]] kinase isozyme 3, mitochondrial	PDK3	>sp|Q15120|PDK3_HUMAN [Pyruvate dehydrogenase (acetyl-transferring)] kinase isozyme 3, mitochondrial OS=Homo sapiens GN=PDK3 PE=1 SV=1	1.3369	3.60652	1.85061	6	46.938	406	1.0908e-62	21.9	87859000	12333000	16765000
Q14914;Q5JVP2;Q5JVP3;F2Z3J9;F6XGT7	Prostaglandin reductase 1	PTGR1	>sp|Q14914|PTGR1_HUMAN Prostaglandin reductase 1 OS=Homo sapiens GN=PTGR1 PE=1 SV=2;>tr|Q5JVP2|Q5JVP2_HUMAN Prostaglandin reductase 1 (Fragment) OS=Homo sapiens GN=PTGR1 PE=2 SV=1	1.3358	3.60355	1.84942	7	35.869	329;119;177;118;73	1.9574e-57	32.2	42502000	4768100	7580800
D3DQS4;Q8N3X1;B3KNP0;Q7Z666	Formin-binding protein 4	FNBP4	>tr|D3DQS4|D3DQS4_HUMAN Formin binding protein 4, isoform CRA_d OS=Homo sapiens GN=FNBP4 PE=4 SV=1;>sp|Q8N3X1|FNBP4_HUMAN Formin-binding protein 4 OS=Homo sapiens GN=FNBP4 PE=1 SV=3;>tr|B3KNP0|B3KNP0_HUMAN cDNA FLJ30074 fis, clone BGGI11000123, highly simi	1.3347	3.60058	1.84823	3	110.25	1017;1017;928;270	1.6729e-27	6	44113000	7700500	23440000
B2KLH3;H9PBP8;I7GW39;B9ECT8;B9ECW4;B9ED81;B9EDR3;B9EE04;B9EEA8;B9EF31;B9EFR5;B9EFS8;B9EFW7;A1DT08;A1DT60;A1DT73;A1DT86;A1DTD8;A1DTL6;A1Z412;A1Z4B6;A1Z552;A1Z5D0;A4ZKW0;A4ZKZ9;A4ZL12;A4ZL38;A4ZLB6;A4ZLC9;A4ZLE2;A4ZLF5;A4ZLI1;A4ZLM0;A4ZLP6;A4ZMC6;A4ZMX1;A4ZMZ7;A7IZ65;A7LDE8;A7LEI8;A7XSF7;A7XSL3;A7XT66;A7XT95;A7XTP7;A7XTV3;A7XTX6;A7XU66;A8QJP7;A9QXT2;A9UJA1;B0FZC1;B1W6T3;B1W913;B1W926;B1W9N4;B1WA27;…	Cytochrome b	CYTB;cytb;CYB;CytB;cytB;Cytb	>tr|B2KLH3|B2KLH3_HUMAN Cytochrome b OS=Homo sapiens GN=CYTB PE=3 SV=1;>tr|H9PBP8|H9PBP8_HUMAN Cytochrome b OS=Homo sapiens GN=CYTB PE=3 SV=1;>tr|I7GW39|I7GW39_HUMAN Cytochrome b OS=Homo sapiens GN=CYTB PE=3 SV=1;>tr|B9ECT8|B9ECT8_HUMAN Cytochrome b OS=Hom	1.3303	3.58871	1.84347	2	42.725	380;380;383;381;381;381;381;381;381;381;381;381;381;380;380;380;380;380;380;380;380;380;380;380;380;380;380;380;380;380;380;380;380;380;380;380;380;380;380;380;380;380;380;380;380;380;380;380;380;380;380;380;380;380;380;380;380;380;380;380;380;380;380;380;380;380;380;380;380;380;380;380;380;380;380;380;380;380;380;380;380;380;380;380;380;380;380;380;380;380;380;380;380;380;380;380;380;380;380;380…	0.00024152	4.2	90737000	23846000	31885000
A3KLL5;P05026;Q6LEU2;A6NGH2;B7Z9S8;Q58I20	Sodium/potassium-transporting ATPase subunit beta-1	ATP1B1	>tr|A3KLL5|A3KLL5_HUMAN ATPase, Na+/K+ transporting, beta 1 polypeptide, isoform CRA_a OS=Homo sapiens GN=ATP1B1 PE=2 SV=1;>sp|P05026|AT1B1_HUMAN Sodium/potassium-transporting ATPase subunit beta-1 OS=Homo sapiens GN=ATP1B1 PE=1 SV=1;>tr|Q6LEU2|Q6LEU2_HUMA	1.33	3.5879	1.84314	9	35.061	303;303;303;295;247;119	4.4924e-61	38	242930000	36435000	49712000
G3V2B8;F5H2F4;B7Z809;G3V3L6		MTHFD1	>tr|G3V2B8|G3V2B8_HUMAN C-1-tetrahydrofolate synthase, cytoplasmic OS=Homo sapiens GN=MTHFD1 PE=2 SV=1;>tr|F5H2F4|F5H2F4_HUMAN C-1-tetrahydrofolate synthase, cytoplasmic OS=Homo sapiens GN=MTHFD1 PE=2 SV=1;>tr|B7Z809|B7Z809_HUMAN cDNA FLJ56016, highly simi	1.3237	3.57091	1.83629	47	101.53	935;1020;1020;634	0	63.6	23425000	4959100	11120000
E9JWI2;B2Y9D8;B7TCT8;F5BAC9;H9LPH4;L7XEH5;Q2HKI7;Q957U9;A0S1I7;C3UPN2;C7SJD6;A0S183;A0SCP2;A1DSF3;A1DTC8;A1DTW0;A3RMP9;A4ZL80;A4ZLB9;A6NAM9;A6YTK8;A6YU66;A6YV28;A6YV54;A6YYA4;A6YYY8;A6YZK9;A6Z0P9;A6Z1V1;A6Z5Z1;A6Z6C1;A6Z6U0;A6ZA20;A6ZEY2;A6ZFK2;A6ZG99;A6ZGQ2;A7LEL7;A7XSQ0;A8JLF0;B1NTV9;B1NUB5;B1NUS1;B1NVJ4;B1PI08;B1W8A6;B2XEY0;B2XH81;B2XHY2;B2XI93;B2XLA7;B2XM03;B2XNF6;B2XPY6;B3DD95;B3DEC2;B3GSQ2;…	Cytochrome c oxidase subunit 1	COX1;COI;CO1;MT-CO1	>tr|E9JWI2|E9JWI2_HUMAN Cytochrome c oxidase subunit 1 OS=Homo sapiens GN=COX1 PE=3 SV=1;>tr|B2Y9D8|B2Y9D8_HUMAN Cytochrome c oxidase subunit 1 OS=Homo sapiens GN=COX1 PE=2 SV=1;>tr|B7TCT8|B7TCT8_HUMAN Cytochrome c oxidase subunit 1 OS=Homo sapiens GN=COX1	1.3206	3.56255	1.83291	2	56.984	513;516;516;516;516;516;516;516;514;514;514;513;513;513;513;513;513;513;513;513;513;513;513;513;513;513;513;513;513;513;513;513;513;513;513;513;513;513;513;513;513;513;513;513;513;513;513;513;513;513;513;513;513;513;513;513;513;513;513;513;513;513;513;513;513;513;513;513;513;513;513;513;513;513;513;513;513;513;513;513;513;513;513;513;513;513;513;513;513;513;513;513;513;513;513;513;513;513;513;513…	0.00014958	13.3	26225000	16705000	3030800
P46527;Q6I9V6;Q96TE0;B4DPH2;E7ES52;Q9NYG6;O43806;H7C2T1	Cyclin-dependent kinase inhibitor 1B	CDKN1B;p27 kip1	>sp|P46527|CDN1B_HUMAN Cyclin-dependent kinase inhibitor 1B OS=Homo sapiens GN=CDKN1B PE=1 SV=1;>tr|Q6I9V6|Q6I9V6_HUMAN CDKN1B protein OS=Homo sapiens GN=CDKN1B PE=2 SV=1;>tr|Q96TE0|Q96TE0_HUMAN Cdk inhibitor p27KIP1 OS=Homo sapiens PE=2 SV=1;>tr|B4DPH2|B4	1.3172	3.55337	1.82919	3	22.073	198;198;198;147;205;198;158;104	2.133e-43	29.8	12583000	2318100	3268300
P06703;R4GN98;B2R577	Protein S100-A6	S100A6	>sp|P06703|S10A6_HUMAN Protein S100-A6 OS=Homo sapiens GN=S100A6 PE=1 SV=1;>tr|R4GN98|R4GN98_HUMAN Protein S100-A6 (Fragment) OS=Homo sapiens GN=S100A6 PE=4 SV=1;>tr|B2R577|B2R577_HUMAN cDNA, FLJ92369, highly similar to Homo sapiens S100 calcium binding pr	1.3119	3.53908	1.82337	4	10.18	90;85;90	1.448e-08	26.7	3154800000	331840000	630550000
Q08257;A6NP24;C9JH92	Quinone oxidoreductase	CRYZ	>sp|Q08257|QOR_HUMAN Quinone oxidoreductase OS=Homo sapiens GN=CRYZ PE=1 SV=1;>tr|A6NP24|A6NP24_HUMAN Quinone oxidoreductase (Fragment) OS=Homo sapiens GN=CRYZ PE=2 SV=1;>tr|C9JH92|C9JH92_HUMAN Quinone oxidoreductase (Fragment) OS=Homo sapiens GN=CRYZ PE=2	1.3058	3.52262	1.81665	8	35.206	329;243;206	2.4179e-75	31.6	150520000	23928000	30209000
B4DQL2;Q9HD23;H7BZ29	Magnesium transporter MRS2 homolog, mitochondrial	MRS2	>tr|B4DQL2|B4DQL2_HUMAN Magnesium transporter MRS2 homolog, mitochondrial OS=Homo sapiens GN=MRS2 PE=2 SV=1;>sp|Q9HD23|MRS2_HUMAN Magnesium transporter MRS2 homolog, mitochondrial OS=Homo sapiens GN=MRS2 PE=1 SV=1;>tr|H7BZ29|H7BZ29_HUMAN Magnesium transpor	1.2929	3.48782	1.80233	1	50.583	446;443;182	1.87e-05	4.5	3335200	549900	1794700
Q59GX7;O00767	Acyl-CoA desaturase	SCD	>tr|Q59GX7|Q59GX7_HUMAN Stearoyl-CoA desaturase variant (Fragment) OS=Homo sapiens PE=2 SV=1;>sp|O00767|ACOD_HUMAN Acyl-CoA desaturase OS=Homo sapiens GN=SCD PE=1 SV=2	1.2921	3.48566	1.80143	2	42.337	366;359	8.4713e-41	8.2	79164000	29222000	34946000
P23470;B7ZLX5;B7Z3T1;O60420	Receptor-type tyrosine-protein phosphatase gamma	PTPRG	>sp|P23470|PTPRG_HUMAN Receptor-type tyrosine-protein phosphatase gamma OS=Homo sapiens GN=PTPRG PE=1 SV=4;>tr|B7ZLX5|B7ZLX5_HUMAN PTPRG protein OS=Homo sapiens GN=PTPRG PE=2 SV=1;>tr|B7Z3T1|B7Z3T1_HUMAN cDNA FLJ50782, highly similar to Receptor-type tyros	1.2888	3.47676	1.79774	2	162	1445;1416;691;142	2.1455e-05	2.2	2947500	771950	980370
Q09328;Q53SV8;Q53SM9	Alpha-1,6-mannosylglycoprotein 6-beta-N-acetylglucosaminyltransferase A	MGAT5	>sp|Q09328|MGT5A_HUMAN Alpha-1,6-mannosylglycoprotein 6-beta-N-acetylglucosaminyltransferase A OS=Homo sapiens GN=MGAT5 PE=1 SV=1;>tr|Q53SV8|Q53SV8_HUMAN Putative uncharacterized protein MGAT5 (Fragment) OS=Homo sapiens GN=MGAT5 PE=2 SV=1	1.2862	3.46975	1.79483	3	84.542	741;231;415	7.4483e-21	6.6	21016000	3388500	8588000
Q2Q9H2;Q2Q9B7	Glucose-6-phosphate 1-dehydrogenase	G6PD	>tr|Q2Q9H2|Q2Q9H2_HUMAN Glucose-6-phosphate 1-dehydrogenase (Fragment) OS=Homo sapiens GN=G6PD PE=3 SV=1;>tr|Q2Q9B7|Q2Q9B7_HUMAN Glucose-6-phosphate 1-dehydrogenase (Fragment) OS=Homo sapiens GN=G6PD PE=3 SV=1	1.28	3.45302	1.78786	35	54.824	475;475	0	73.5	17194000	5381400	5707600
P63272;J3QSB9;D3DTZ5	Transcription elongation factor SPT4	SUPT4H1	>sp|P63272|SPT4H_HUMAN Transcription elongation factor SPT4 OS=Homo sapiens GN=SUPT4H1 PE=1 SV=1;>tr|J3QSB9|J3QSB9_HUMAN Transcription elongation factor SPT4 OS=Homo sapiens GN=SUPT4H1 PE=2 SV=1;>tr|D3DTZ5|D3DTZ5_HUMAN Suppressor of Ty 4 homolog 1 (S. cere	1.278	3.44762	1.7856	1	13.193	117;108;76	0.00039536	13.7	11189000	2776800	3881100
A8K509;O95070;A6NGW1;C9JST7;E9PIZ0;E9PS11	Protein YIF1A	YIF1A	>tr|A8K509|A8K509_HUMAN cDNA FLJ75931, highly similar to Homo sapiens Yip1 interacting factor homolog A (S. cerevisiae) (YIF1A), mRNA OS=Homo sapiens PE=2 SV=1;>sp|O95070|YIF1A_HUMAN Protein YIF1A OS=Homo sapiens GN=YIF1A PE=1 SV=2;>tr|A6NGW1|A6NGW1_HUMAN	1.2759	3.44196	1.78323	2	32.045	293;293;241;199;160;79	1.9798e-07	9.2	4152700	878400	2127400
P00167;Q59F44;J3KNC7	Cytochrome b5	CYB5A	>sp|P00167|CYB5_HUMAN Cytochrome b5 OS=Homo sapiens GN=CYB5A PE=1 SV=2;>tr|Q59F44|Q59F44_HUMAN Cytochrome b-5 isoform 1 variant (Fragment) OS=Homo sapiens PE=2 SV=1	1.2741	3.4371	1.78119	5	15.33	134;132;60	1.2992e-35	49.3	218570000	31173000	38843000
Q6TZ08			>tr|Q6TZ08|Q6TZ08_HUMAN Progesterone receptor (Fragment) OS=Homo sapiens PE=2 SV=1	1.2671	3.41822	1.77325	5	28.727	255	1.6712e-55	33.3	21575000	2528700	3312800
B7ZM99;Q6UB35;B2RD24;Q5JYA8;Q4VXM0	Monofunctional C1-tetrahydrofolate synthase, mitochondrial	MTHFD1L	>tr|B7ZM99|B7ZM99_HUMAN MTHFD1L protein OS=Homo sapiens GN=MTHFD1L PE=2 SV=1;>sp|Q6UB35|C1TM_HUMAN Monofunctional C1-tetrahydrofolate synthase, mitochondrial OS=Homo sapiens GN=MTHFD1L PE=1 SV=1;>tr|B2RD24|B2RD24_HUMAN cDNA, FLJ96424 OS=Homo sapiens PE=2 S	1.2666	3.41687	1.77268	4	105.89	979;978;733;127;92	1.9186e-07	4.8	7918100	2303700	2750000
Q7Z406;G8JLL9;F2Z2U8;A1L2Z2;B4E177;B3KWH4;B3KV65;Q68D89;REV__Q5T655	Myosin-14	MYH14	>sp|Q7Z406|MYH14_HUMAN Myosin-14 OS=Homo sapiens GN=MYH14 PE=1 SV=2;>tr|G8JLL9|G8JLL9_HUMAN Myosin-14 OS=Homo sapiens GN=MYH14 PE=2 SV=1;>tr|F2Z2U8|F2Z2U8_HUMAN Myosin-14 OS=Homo sapiens GN=MYH14 PE=2 SV=1	1.2648	3.41202	1.77062	90	227.87	1995;2036;2028;638;638;629;346;128;872	0	51.3	2614300000	528160000	527020000
Q96HJ9	UPF0562 protein C7orf55	C7orf55	>sp|Q96HJ9|CG055_HUMAN UPF0562 protein C7orf55 OS=Homo sapiens GN=C7orf55 PE=1 SV=2	1.2621	3.40473	1.76754	2	12.749	113	0.0002077	19.5	37772000	15141000	8276800
A8K367;Q4G0E9;Q6IPK9;O00748;Q53H57;J3QSC0	Cocaine esterase	CES2	>tr|A8K367|A8K367_HUMAN cDNA FLJ76104, highly similar to Homo sapiens carboxylesterase 2 (intestine, liver) (CES2), transcript variant 1, mRNA OS=Homo sapiens PE=2 SV=1;>tr|Q4G0E9|Q4G0E9_HUMAN CES2 protein (Fragment) OS=Homo sapiens GN=CES2 PE=2 SV=1;>tr|Q	1.2578	3.39313	1.76262	6	68.96	623;587;586;559;582;201	2.8814e-17	18.6	11445000	1583900	2363700
Q8TEQ8	GPI ethanolamine phosphate transferase 3	PIGO	>sp|Q8TEQ8|PIGO_HUMAN GPI ethanolamine phosphate transferase 3 OS=Homo sapiens GN=PIGO PE=1 SV=3	1.2545	3.38423	1.75883	3	118.7	1089	8.5399e-15	6.2	12141000	1631000	2619100
B7Z955;Q5VX20;Q16875;Q5VX18;Q5W015;B7Z8A0;F2Z2I2	6-phosphofructo-2-kinase/fructose-2,6-bisphosphatase 3;6-phosphofructo-2-kinase;Fructose-2,6-bisphosphatase	PFKFB3	>tr|B7Z955|B7Z955_HUMAN 6-phosphofructo-2-kinase OS=Homo sapiens GN=PFKFB3 PE=2 SV=1;>tr|Q5VX20|Q5VX20_HUMAN 6-phosphofructo-2-kinase OS=Homo sapiens GN=PFKFB3 PE=2 SV=1;>sp|Q16875|F263_HUMAN 6-phosphofructo-2-kinase/fructose-2,6-bisphosphatase 3 OS=Homo s	1.2512	3.37533	1.75503	1	60.601	534;526;520;520;513;500;455	0.0014014	2.4	3262500	797680	1524200
A8K818;O15446;A0JLT1;Q05BI1	DNA-directed RNA polymerase I subunit RPA34	CD3EAP	>tr|A8K818|A8K818_HUMAN cDNA FLJ75784, highly similar to Homo sapiens CD3E antigen, epsilon polypeptide associated protein (CD3EAP), mRNA OS=Homo sapiens PE=2 SV=1;>sp|O15446|RPA34_HUMAN DNA-directed RNA polymerase I subunit RPA34 OS=Homo sapiens GN=CD3EAP	1.2508	3.37425	1.75457	5	54.958	510;510;429;392	5.0079e-43	22.9	47135000	8232700	24821000
Q59GB4;Q16555;Q53ET2;Q8NAN9;E5RFU4	Dihydropyrimidinase-related protein 2	DPYSL2	>tr|Q59GB4|Q59GB4_HUMAN Dihydropyrimidinase-like 2 variant (Fragment) OS=Homo sapiens PE=2 SV=1;>sp|Q16555|DPYL2_HUMAN Dihydropyrimidinase-related protein 2 OS=Homo sapiens GN=DPYSL2 PE=1 SV=1;>tr|Q53ET2|Q53ET2_HUMAN Dihydropyrimidinase-like 2 variant (Fra	1.2437	3.35509	1.74635	15	68.183	628;572;572;198;170	3.9212e-129	41.6	193290000	37688000	39486000
B7Z2A4;P18433;J3KP22;Q59EV9;B7Z4Q5;B7Z4F4;Q5JWG0	Receptor-type tyrosine-protein phosphatase alpha	PTPRA	>tr|B7Z2A4|B7Z2A4_HUMAN Receptor-type tyrosine-protein phosphatase alpha OS=Homo sapiens GN=PTPRA PE=2 SV=1;>sp|P18433|PTPRA_HUMAN Receptor-type tyrosine-protein phosphatase alpha OS=Homo sapiens GN=PTPRA PE=1 SV=2;>tr|J3KP22|J3KP22_HUMAN Receptor-type tyr	1.2432	3.35375	1.74577	4	91.92	813;802;658;651;647;412;253	5.1048e-28	7.7	26150000	7394200	8234500
Q9H0R4;K7ER15;K7EMY7;K7EQD2;K7EJQ8	Haloacid dehalogenase-like hydrolase domain-containing protein 2	HDHD2	>sp|Q9H0R4|HDHD2_HUMAN Haloacid dehalogenase-like hydrolase domain-containing protein 2 OS=Homo sapiens GN=HDHD2 PE=1 SV=1;>tr|K7ER15|K7ER15_HUMAN Haloacid dehalogenase-like hydrolase domain-containing protein 2 (Fragment) OS=Homo sapiens GN=HDHD2 PE=2 SV=	1.2413	3.34862	1.74357	5	28.536	259;204;146;132;122	5.4839e-28	32.4	20775000	3048400	7854600
Q15777;B7Z2S9;B7Z9P3;O15442;B4DM36;Q20WK9;B4DS17;F5H6C9;B4DS06;E9PQW8	Metallophosphoesterase MPPED2	MPPED2	>sp|Q15777|MPPD2_HUMAN Metallophosphoesterase MPPED2 OS=Homo sapiens GN=MPPED2 PE=2 SV=1	1.2346	3.33055	1.73576	3	33.359	294;359;326;326;304;302;220;220;168;117	6.1744e-15	22.8	17413000	3038400	6832200
A8K333;Q8IYB5;B2RDK5;E7ETU6;B4E0I1	Stromal membrane-associated protein 1	SMAP1	>tr|A8K333|A8K333_HUMAN cDNA FLJ75639, highly similar to Homo sapiens stromal membrane-associated protein 1, mRNA OS=Homo sapiens PE=2 SV=1;>sp|Q8IYB5|SMAP1_HUMAN Stromal membrane-associated protein 1 OS=Homo sapiens GN=SMAP1 PE=1 SV=2;>tr|B2RDK5|B2RDK5_HU	1.2304	3.31922	1.73084	3	50.444	467;467;440;137;137	4.18e-21	9.6	71853000	18863000	11598000
Q9BW71;B3KQL0;B2R6A9	HIRA-interacting protein 3	HIRIP3	>sp|Q9BW71|HIRP3_HUMAN HIRA-interacting protein 3 OS=Homo sapiens GN=HIRIP3 PE=1 SV=3;>tr|B3KQL0|B3KQL0_HUMAN cDNA FLJ90664 fis, clone PLACE1005239, highly similar to HIRA-interacting protein 3 OS=Homo sapiens PE=2 SV=1;>tr|B2R6A9|B2R6A9_HUMAN cDNA, FLJ928	1.2208	3.29332	1.71954	2	61.956	556;130;556	6.4567e-81	6.7	29798000	2819000	21948000
P09467;Q5VZC3	Fructose-1,6-bisphosphatase 1	FBP1	>sp|P09467|F16P1_HUMAN Fructose-1,6-bisphosphatase 1 OS=Homo sapiens GN=FBP1 PE=1 SV=5	1.2146	3.27659	1.7122	19	36.842	338;151	0	62.7	269110000	92886000	94095000
B2RCN8;Q9Y692;B1AT47;B1AT46	Glucocorticoid modulatory element-binding protein 1	GMEB1	>tr|B2RCN8|B2RCN8_HUMAN cDNA, FLJ96179, highly similar to Homo sapiens glucocorticoid modulatory element binding protein 1 (GMEB1), transcript variant 1, mRNA OS=Homo sapiens PE=2 SV=1;>sp|Q9Y692|GMEB1_HUMAN Glucocorticoid modulatory element-binding protei	1.2096	3.2631	1.70624	1	62.671	573;573;563;360	1.8851e-12	3.3	1886100	531140	647560
M0QY43;Q14780			>tr|M0QY43|M0QY43_HUMAN Myosin-14 (Fragment) OS=Homo sapiens GN=MYH14 PE=2 SV=1	1.192	3.21562	1.6851	41	113.85	1003;48	0	51.5	34782000	5165100	6767200
B1AKN8;B4DRN9;Q12857;B1AKN5;B1AKN7;B1AKN6;S4R3K4;S4R308;B4DHW2;Q14938;D2DXM9;C9JWJ8;K7EN08;B4DM25;Q7Z3K7;S4R3W2;K7EJB0;K7EKH0;K7ESG9;K7EMQ5	Nuclear factor 1;Nuclear factor 1 A-type	NFIA	>tr|B1AKN8|B1AKN8_HUMAN Nuclear factor 1 OS=Homo sapiens GN=NFIA PE=2 SV=1;>tr|B4DRN9|B4DRN9_HUMAN Nuclear factor 1 OS=Homo sapiens PE=2 SV=1;>sp|Q12857|NFIA_HUMAN Nuclear factor 1 A-type OS=Homo sapiens GN=NFIA PE=1 SV=2;>tr|B1AKN5|B1AKN5_HUMAN Nuclear fa	1.1897	3.20942	1.68231	4	58.538	532;509;509;487;466;380;186;95;510;502;494;460;455;433;403;184;183;128;125;101	4.4676e-96	12.8	6266500	1045800	1063500
Q96FK6;G3V4B8	WD repeat-containing protein 89	WDR89	>sp|Q96FK6|WDR89_HUMAN WD repeat-containing protein 89 OS=Homo sapiens GN=WDR89 PE=1 SV=1;>tr|G3V4B8|G3V4B8_HUMAN WD repeat-containing protein 89 (Fragment) OS=Homo sapiens GN=WDR89 PE=2 SV=1	1.1844	3.19512	1.67587	2	43.214	387;226	9.1973e-05	7.8	6623100	1696800	2255900
Q4LE40;B3KVU6;Q6IA66;Q7Z3D6;H0YB09;H0YB62;G8JLP2;Q8NB88;Q53HP9;H0YB11;E5RIU5;E5RJ62;E5RIL4;E5RJ87;E5RGN8;E5RFZ6;E5RGP9;E5RFT5;E5RK56	UPF0317 protein C14orf159, mitochondrial	C14orf159 variant protein;C14orf159	>tr|Q4LE40|Q4LE40_HUMAN C14orf159 variant protein (Fragment) OS=Homo sapiens GN=C14orf159 variant protein PE=2 SV=1;>tr|B3KVU6|B3KVU6_HUMAN cDNA FLJ41538 fis, clone BRTHA2018129 OS=Homo sapiens PE=2 SV=1;>tr|Q6IA66|Q6IA66_HUMAN C14orf159 protein OS=Homo sa	1.1837	3.19323	1.67502	9	68.052	631;621;621;616;564;506;492;492;413;276;202;201;125;109;104;94;86;85;83	8.5285e-120	23	59631000	11483000	12596000
Q9HBL8;I3L1Y8;I3L3Z0;I3L3I6;I3L543	NmrA-like family domain-containing protein 1	NMRAL1	>sp|Q9HBL8|NMRL1_HUMAN NmrA-like family domain-containing protein 1 OS=Homo sapiens GN=NMRAL1 PE=1 SV=1;>tr|I3L1Y8|I3L1Y8_HUMAN NmrA-like family domain-containing protein 1 (Fragment) OS=Homo sapiens GN=NMRAL1 PE=2 SV=1;>tr|I3L3Z0|I3L3Z0_HUMAN NmrA-like fa	1.1744	3.16815	1.66364	3	33.344	299;190;124;225;159	4.6105e-08	12	14646000	5583200	3953600
Q12986;A0JLR2;O43831	Transcriptional repressor NF-X1	NFX1	>sp|Q12986|NFX1_HUMAN Transcriptional repressor NF-X1 OS=Homo sapiens GN=NFX1 PE=1 SV=2;>tr|A0JLR2|A0JLR2_HUMAN NFX1 protein (Fragment) OS=Homo sapiens GN=NFX1 PE=2 SV=1	1.1674	3.14926	1.65501	5	124.39	1120;681;152	1.1143e-32	5.7	11848000	1771500	5087700
Q9HBL7	Plasminogen receptor (KT)	PLGRKT	>sp|Q9HBL7|PLRKT_HUMAN Plasminogen receptor (KT) OS=Homo sapiens GN=PLGRKT PE=1 SV=1	1.166	3.14549	1.65328	2	17.201	147	8.284e-06	15	19819000	3778700	6210500
P42785;B7Z7Q6;E9PIG4;E9PKN6;E9PQN3;E9PNJ1;E9PL85;E9PQB5;E9PNF7;B3KR26;E9PLY4;E9PL49	Lysosomal Pro-X carboxypeptidase	PRCP	>sp|P42785|PCP_HUMAN Lysosomal Pro-X carboxypeptidase OS=Homo sapiens GN=PRCP PE=1 SV=1;>tr|B7Z7Q6|B7Z7Q6_HUMAN Lysosomal Pro-X carboxypeptidase OS=Homo sapiens GN=PRCP PE=2 SV=1;>tr|E9PIG4|E9PIG4_HUMAN Lysosomal Pro-X carboxypeptidase (Fragment) OS=Homo s	1.1601	3.12957	1.64596	6	55.799	496;391;234;192;183;164;148;145;116;128;100;43	3.2521e-27	17.3	100620000	20178000	19807000
Q16342;F5H4V9;E9PCU7;J3QK82;F5GYS7;F5GWT2;Q6NW24	Programmed cell death protein 2	PDCD2	>sp|Q16342|PDCD2_HUMAN Programmed cell death protein 2 OS=Homo sapiens GN=PDCD2 PE=1 SV=2;>tr|F5H4V9|F5H4V9_HUMAN Programmed cell death protein 2 OS=Homo sapiens GN=PDCD2 PE=2 SV=1;>tr|E9PCU7|E9PCU7_HUMAN Programmed cell death protein 2 OS=Homo sapiens GN=	1.1346	3.06078	1.6139	3	38.592	344;298;228;221;188;99;99	7.072e-09	10.8	19834000	6764900	7594100
H6VRG2		KRT1	>tr|H6VRG2|H6VRG2_HUMAN Keratin 1 OS=Homo sapiens GN=KRT1 PE=3 SV=1	1.1322	3.0543	1.61084	37	66.065	644	0	58.1	1377300000	135730000	183210000
Q9H7P6;B7Z1P9;G8JLL7;F8W922;B7Z4X0	Multivesicular body subunit 12B	FAM125B	>sp|Q9H7P6|MB12B_HUMAN Multivesicular body subunit 12B OS=Homo sapiens GN=MVB12B PE=1 SV=2;>tr|B7Z1P9|B7Z1P9_HUMAN cDNA FLJ53722 OS=Homo sapiens PE=2 SV=1;>tr|G8JLL7|G8JLL7_HUMAN Multivesicular body subunit 12B OS=Homo sapiens GN=MVB12B PE=2 SV=1;>tr|F8W92	1.1311	3.05134	1.60944	3	35.619	319;304;304;205;214	5.1831e-21	20.7	8717800	1902600	2067700
Q8NBX0	Saccharopine dehydrogenase-like oxidoreductase	SCCPDH	>sp|Q8NBX0|SCPDL_HUMAN Saccharopine dehydrogenase-like oxidoreductase OS=Homo sapiens GN=SCCPDH PE=1 SV=1	1.1265	3.03893	1.60356	9	47.151	429	1.4685e-74	40.3	183630000	26907000	38894000
P23368	NAD-dependent malic enzyme, mitochondrial	ME2	>sp|P23368|MAOM_HUMAN NAD-dependent malic enzyme, mitochondrial OS=Homo sapiens GN=ME2 PE=1 SV=1	1.1193	3.0195	1.59431	14	65.443	584	2.1522e-258	40.6	221980000	39665000	52126000
Q0ZCH9;P01766;P01777;Q9UL72;Q9UL91	Ig heavy chain V-III region BRO;Ig heavy chain V-III region TEI		>tr|Q0ZCH9|Q0ZCH9_HUMAN Immunglobulin heavy chain variable region (Fragment) OS=Homo sapiens PE=4 SV=1;>sp|P01766|HV305_HUMAN Ig heavy chain V-III region BRO OS=Homo sapiens PE=1 SV=1;>sp|P01777|HV316_HUMAN Ig heavy chain V-III region TEI OS=Homo sapiens P	1.1142	3.00575	1.58772	1	13.436	121;120;119;118;118	4.5362e-79	15.7	153200000	1377600	1295700
P17152;B7Z587	Transmembrane protein 11, mitochondrial	TMEM11	>sp|P17152|TMM11_HUMAN Transmembrane protein 11, mitochondrial OS=Homo sapiens GN=TMEM11 PE=1 SV=1;>tr|B7Z587|B7Z587_HUMAN cDNA FLJ51273, highly similar to Transmembrane protein 11 OS=Homo sapiens PE=2 SV=1	1.1093	2.99253	1.58136	2	21.541	192;172	0.00028733	10.4	8221900	1908800	2637300
Q9UK61	Protein FAM208A	FAM208A	>sp|Q9UK61|F208A_HUMAN Protein FAM208A OS=Homo sapiens GN=FAM208A PE=1 SV=3	1.1076	2.98794	1.57915	4	189.03	1670	2.3889e-09	4.7	31777000	7463800	12641000
O76027	Annexin A9	ANXA9	>sp|O76027|ANXA9_HUMAN Annexin A9 OS=Homo sapiens GN=ANXA9 PE=1 SV=3	1.1032	2.97607	1.57341	4	38.363	345	1.9469e-19	18.3	13602000	3606500	3377200
Q9H061;E9PI90;E9PIH8	Transmembrane protein 126A	TMEM126A	>sp|Q9H061|T126A_HUMAN Transmembrane protein 126A OS=Homo sapiens GN=TMEM126A PE=1 SV=1;>tr|E9PI90|E9PI90_HUMAN Transmembrane protein 126A OS=Homo sapiens GN=TMEM126A PE=2 SV=1	1.1027	2.97472	1.57276	4	21.527	195;95;39	7.1904e-11	25.1	27187000	5580400	9126200
Q9P0M6;Q9HA11;Q5SQT3	Core histone macro-H2A.2;Histone H2A	H2AFY2	>sp|Q9P0M6|H2AW_HUMAN Core histone macro-H2A.2 OS=Homo sapiens GN=H2AFY2 PE=1 SV=3;>tr|Q9HA11|Q9HA11_HUMAN Histone H2A OS=Homo sapiens PE=2 SV=1;>tr|Q5SQT3|Q5SQT3_HUMAN Histone H2A (Fragment) OS=Homo sapiens GN=H2AFY2 PE=2 SV=1	1.1009	2.96987	1.5704	19	40.058	372;280;243	1.777e-210	57	302730000	58152000	58917000
O75629;B3KQR3	Protein CREG1	CREG1	>sp|O75629|CREG1_HUMAN Protein CREG1 OS=Homo sapiens GN=CREG1 PE=1 SV=1;>tr|B3KQR3|B3KQR3_HUMAN cDNA PSEC0065 fis, clone NT2RP2000997, highly similar to Protein CREG1 OS=Homo sapiens PE=2 SV=1	1.0946	2.95287	1.56212	3	24.074	220;220	2.8303e-19	23.6	124580000	25937000	39553000
B2R7A1;O15297;Q6P991;Q8NEA7	Protein phosphatase 1D	PPM1D	>tr|B2R7A1|B2R7A1_HUMAN cDNA, FLJ93348, highly similar to Homo sapiens protein phosphatase 1D magnesium-dependent, delta isoform (PPM1D), mRNA OS=Homo sapiens PE=2 SV=1;>sp|O15297|PPM1D_HUMAN Protein phosphatase 1D OS=Homo sapiens GN=PPM1D PE=1 SV=1;>tr|Q6	1.0919	2.94559	1.55856	2	66.644	605;605;605;605	1.6166e-13	6.1	3183600	755800	1294700
P20061	Transcobalamin-1	TCN1	>sp|P20061|TCO1_HUMAN Transcobalamin-1 OS=Homo sapiens GN=TCN1 PE=1 SV=2	1.0888	2.93723	1.55445	11	48.206	433	1.6322e-176	33.5	2287100000	421700000	492370000
P24593;C9JXX4	Insulin-like growth factor-binding protein 5	IGFBP5	>sp|P24593|IBP5_HUMAN Insulin-like growth factor-binding protein 5 OS=Homo sapiens GN=IGFBP5 PE=1 SV=1;>tr|C9JXX4|C9JXX4_HUMAN Insulin-like growth factor-binding protein 5 (Fragment) OS=Homo sapiens GN=IGFBP5 PE=2 SV=1	1.0866	2.93129	1.55154	14	30.57	272;233	3.5814e-147	56.6	441850000	122720000	86648000
Q8TBC5;Q69Z04	Zinc finger and SCAN domain-containing protein 18	ZSCAN18;DKFZp586B1122	>sp|Q8TBC5|ZSC18_HUMAN Zinc finger and SCAN domain-containing protein 18 OS=Homo sapiens GN=ZSCAN18 PE=2 SV=2;>tr|Q69Z04|Q69Z04_HUMAN Putative uncharacterized protein DKFZp586B1122 (Fragment) OS=Homo sapiens GN=DKFZp586B1122 PE=2 SV=1	1.0814	2.91726	1.54462	2	54.803	510;29	1.2206e-06	7.3	6827700	2271200	1973000
Q15735;B4DF95;B5MBZ3;B5MCL8	Phosphatidylinositol 4,5-bisphosphate 5-phosphatase A	INPP5J	>sp|Q15735|PI5PA_HUMAN Phosphatidylinositol 4,5-bisphosphate 5-phosphatase A OS=Homo sapiens GN=INPP5J PE=2 SV=3;>tr|B4DF95|B4DF95_HUMAN Phosphatidylinositol 4,5-bisphosphate 5-phosphatase A OS=Homo sapiens GN=INPP5J PE=2 SV=1;>tr|B5MBZ3|B5MBZ3_HUMAN Phosp	1.0776	2.90701	1.53954	3	107.2	1006;939;371;345	1.476e-10	4	15798000	4536300	4558700
J3QTA2;Q99933;C9JYK5;F1LLU6	BAG family molecular chaperone regulator 1	BAG1	>tr|J3QTA2|J3QTA2_HUMAN BAG family molecular chaperone regulator 1 OS=Homo sapiens GN=BAG1 PE=2 SV=1;>sp|Q99933|BAG1_HUMAN BAG family molecular chaperone regulator 1 OS=Homo sapiens GN=BAG1 PE=1 SV=4;>tr|C9JYK5|C9JYK5_HUMAN BAG family molecular chaperone r	1.0774	2.90647	1.53927	7	38.76	345;345;150;160	1.9886e-42	31	41813000	7226600	11391000
P06401;Q8TDS3;Q8NG42;Q8NG45;Q8NG43;Q8NG44;Q6TZ07	Progesterone receptor	PGR;PR	>sp|P06401|PRGR_HUMAN Progesterone receptor OS=Homo sapiens GN=PGR PE=1 SV=4;>tr|Q8TDS3|Q8TDS3_HUMAN Delta 4 progesterone receptor OS=Homo sapiens GN=PR PE=2 SV=1;>tr|Q8NG42|Q8NG42_HUMAN Delta 6/2 progesterone receptor OS=Homo sapiens GN=PR PE=2 SV=1;>tr|Q	1.0757	2.90189	1.53699	21	98.98	933;831;803;695;690;764;80	0	43.2	276090000	41329000	46738000
F5H049;Q7Z2Y5;D3DUX0	Nik-related protein kinase	NRK	>tr|F5H049|F5H049_HUMAN Nik-related protein kinase OS=Homo sapiens GN=NRK PE=2 SV=1;>sp|Q7Z2Y5|NRK_HUMAN Nik-related protein kinase OS=Homo sapiens GN=NRK PE=1 SV=2;>tr|D3DUX0|D3DUX0_HUMAN Nik related kinase, isoform CRA_a OS=Homo sapiens GN=NRK PE=4 SV=1	1.074	2.8973	1.53471	4	178.61	1583;1582;841	1.2712e-21	5.1	10274000	1351500	1540800
A8MU27;B4DUW4;A8MUA9;P55854;Q6EEV6	Small ubiquitin-related modifier 3	SUMO3	>tr|A8MU27|A8MU27_HUMAN Small ubiquitin-related modifier 3 OS=Homo sapiens GN=SUMO3 PE=2 SV=1;>tr|B4DUW4|B4DUW4_HUMAN Small ubiquitin-related modifier 3 OS=Homo sapiens GN=SUMO3 PE=2 SV=1;>tr|A8MUA9|A8MUA9_HUMAN SMT3 suppressor of mif two 3 homolog 3 (Yeas	1.0722	2.89244	1.53229	3	16.956	147;141;135;103;95	7.9383e-20	17	25892000	7612500	6694800
O76062;B4DK82;F5GYV3;E9PLI3;E9PLS9;E9PRQ1;E9PS09;E9PS18;H0YEN6;E9PLL1;E9PP79;E9PQZ7;H0YDY5	Delta(14)-sterol reductase	TM7SF2	>sp|O76062|ERG24_HUMAN Delta(14)-sterol reductase OS=Homo sapiens GN=TM7SF2 PE=2 SV=3;>tr|B4DK82|B4DK82_HUMAN cDNA FLJ60622, highly similar to Delta(14)-sterol reductase (EC 1.3.1.70) OS=Homo sapiens PE=2 SV=1;>tr|F5GYV3|F5GYV3_HUMAN Delta(14)-sterol reduc	1.0722	2.89244	1.53229	4	46.405	418;302;302;292;271;223;256;219;208;208;135;116;93	1.6605e-19	13.6	182210000	36608000	31272000
Q549N0;Q9Y281	Cofilin-2	CFL2	>tr|Q549N0|Q549N0_HUMAN Cofilin 2 (Muscle), isoform CRA_a OS=Homo sapiens GN=CFL2 PE=2 SV=1;>sp|Q9Y281|COF2_HUMAN Cofilin-2 OS=Homo sapiens GN=CFL2 PE=1 SV=1	1.067	2.87842	1.52528	7	18.736	166;166	2.5881e-100	45.8	46393000	12499000	12427000
B7Z3M9;H7BZG6;B4DIM6;B4DSU4;A6NH01;H0Y673;B7Z853;Q7Z677		AP1S2;DKFZp779P0659	>tr|B7Z3M9|B7Z3M9_HUMAN AP-1 complex subunit sigma-2 OS=Homo sapiens GN=AP1S2 PE=2 SV=1;>tr|H7BZG6|H7BZG6_HUMAN AP-1 complex subunit sigma-2 (Fragment) OS=Homo sapiens GN=AP1S2 PE=4 SV=1;>tr|B4DIM6|B4DIM6_HUMAN cDNA FLJ60015, highly similar to Adapter-rela	1.0665	2.87707	1.5246	4	22.479	195;146;207;202;160;153;147;132	8.2503e-09	20	7572000	1379700	1417500
Q9Y6M5	Zinc transporter 1	SLC30A1	>sp|Q9Y6M5|ZNT1_HUMAN Zinc transporter 1 OS=Homo sapiens GN=SLC30A1 PE=1 SV=3	1.0657	2.87491	1.52352	2	55.299	507	1.178e-35	5.9	12797000	4022300	5011200
Q9NP66;B4DMG1;H0YKL0	High mobility group protein 20A	HMG20A	>sp|Q9NP66|HM20A_HUMAN High mobility group protein 20A OS=Homo sapiens GN=HMG20A PE=1 SV=1;>tr|B4DMG1|B4DMG1_HUMAN cDNA FLJ57155, highly similar to High mobility group protein 20A OS=Homo sapiens PE=2 SV=1;>tr|H0YKL0|H0YKL0_HUMAN High mobility group protei	1.0552	2.84658	1.50923	2	40.143	347;234;118	3.9772e-05	9.2	14547000	3295500	5972600
I3L170;B3KTM0	Microtubule-associated protein		>tr|I3L170|I3L170_HUMAN Microtubule-associated protein OS=Homo sapiens GN=MAPT PE=2 SV=1;>tr|B3KTM0|B3KTM0_HUMAN Microtubule-associated protein OS=Homo sapiens PE=2 SV=1	1.0494	2.83094	1.50128	7	35.671	341;265	4.9162e-26	31.1	10290000	1449600	1687200
O14786;E9PEP6;Q6X907;Q59F20;Q5JWQ6;A8K9V7;Q5T7F0;Q9H2E1;E7EX60;Q71SW6;Q5T7F1;Q96I90;Q6AWA9;Q5JWQ4;H0Y4A0;Q5JWQ2	Neuropilin-1	NRP1;DKFZp686A03134	>sp|O14786|NRP1_HUMAN Neuropilin-1 OS=Homo sapiens GN=NRP1 PE=1 SV=3;>tr|E9PEP6|E9PEP6_HUMAN Protein kinase C-binding protein NELL1 OS=Homo sapiens GN=NRP1 PE=2 SV=2;>tr|Q6X907|Q6X907_HUMAN Neuropilin-1 OS=Homo sapiens GN=NRP1 PE=2 SV=1;>tr|Q59F20|Q59F20_H	1.0467	2.82365	1.49756	8	103.13	923;906;906;890;735;917;704;704;641;641;609;609;538;236;170;105	6.5029e-116	15.4	43017000	8738100	9225700
A8K2Q7;Q53FZ2;H3BSM0;B4DJK7;E7ETR5;H3BVD5;H3BT38	Acyl-coenzyme A synthetase ACSM3, mitochondrial	ACSM3	>tr|A8K2Q7|A8K2Q7_HUMAN cDNA FLJ77928, highly similar to Homo sapiens acyl-CoA synthetase medium-chain family member 3 (ACSM3), transcript variant 1, mRNA OS=Homo sapiens PE=2 SV=1;>sp|Q53FZ2|ACSM3_HUMAN Acyl-coenzyme A synthetase ACSM3, mitochondrial OS=H	1.0408	2.80774	1.48941	3	66.154	586;586;582;578;578;158;100	2.3085e-13	7.8	4507300	671010	910910
A5YM69	Rho guanine nucleotide exchange factor 35	ARHGEF35	>sp|A5YM69|ARG35_HUMAN Rho guanine nucleotide exchange factor 35 OS=Homo sapiens GN=ARHGEF35 PE=1 SV=1	1.0395	2.80423	1.4876	10	53.286	484	1.9628e-146	41.3	66490000	20806000	33570000
B3KXA3;O00423;B7Z650;F8W717;G3V3N9;G3V500;H0YJY3;H0YJK4	Echinoderm microtubule-associated protein-like 1	EML1	>tr|B3KXA3|B3KXA3_HUMAN cDNA FLJ45033 fis, clone BRAWH3019026, highly similar to Homo sapiens echinoderm microtubule associated protein like 1 (EML1), transcript variant 1, mRNA OS=Homo sapiens PE=2 SV=1;>sp|O00423|EMAL1_HUMAN Echinoderm microtubule-associ	1.0332	2.78723	1.47883	2	92.052	834;815;803;803;379;285;182;121	2.3375e-07	3	2247600	305610	306660
Q96KR6	Protein FAM210B	FAM210B	>sp|Q96KR6|F210B_HUMAN Protein FAM210B OS=Homo sapiens GN=FAM210B PE=1 SV=2	1.0252	2.76565	1.46762	1	20.424	192	0.0021205	5.7	34570000	8232400	8984800
B4DU44;P07476;B4DWR5;J3KPN6	Involucrin	IVL	>tr|B4DU44|B4DU44_HUMAN Involucrin OS=Homo sapiens PE=2 SV=1;>sp|P07476|INVO_HUMAN Involucrin OS=Homo sapiens GN=IVL PE=1 SV=2;>tr|B4DWR5|B4DWR5_HUMAN cDNA FLJ51358, highly similar to Involucrin OS=Homo sapiens PE=2 SV=1;>tr|J3KPN6|J3KPN6_HUMAN Involucrin	1.0238	2.76188	1.46565	5	69.603	595;585;449;439	6.8639e-107	15.3	7971400	1316100	1341800
P78310	Coxsackievirus and adenovirus receptor	CXADR	>sp|P78310|CXAR_HUMAN Coxsackievirus and adenovirus receptor OS=Homo sapiens GN=CXADR PE=1 SV=1	1.0223	2.75783	1.46353	7	40.029	365	4.4254e-43	27.4	49023000	9732800	9112400
O43396;B2R960;K7ER96;Q59G46;G3V1K0;B3KT45;K7EML9;K7EPB7;K7EME7;K7EKG2	Thioredoxin-like protein 1	TXNL1	>sp|O43396|TXNL1_HUMAN Thioredoxin-like protein 1 OS=Homo sapiens GN=TXNL1 PE=1 SV=3;>tr|B2R960|B2R960_HUMAN cDNA, FLJ94230, highly similar to Homo sapiens thioredoxin-like 1 (TXNL1), mRNA OS=Homo sapiens PE=2 SV=1;>tr|K7ER96|K7ER96_HUMAN Thioredoxin-like	1.0216	2.75594	1.46255	11	32.251	289;289;281;280;166;166;138;69;103;27	2.2024e-183	57.1	238120000	42177000	47397000
Q96DF8;F8WEF8	Protein DGCR14	DGCR14	>sp|Q96DF8|DGC14_HUMAN Protein DGCR14 OS=Homo sapiens GN=DGCR14 PE=1 SV=1;>tr|F8WEF8|F8WEF8_HUMAN Protein DGCR14 OS=Homo sapiens GN=DGCR14 PE=2 SV=1	1.009	2.72195	1.44464	2	52.567	476;293	3.2564e-28	9.5	5241500	1955000	1225600
A8K4C1;Q9NXU5;R4GN67	ADP-ribosylation factor-like protein 15	ARL15	>tr|A8K4C1|A8K4C1_HUMAN cDNA FLJ77904, highly similar to Homo sapiens ADP-ribosylation factor-like 15, mRNA OS=Homo sapiens PE=2 SV=1;>sp|Q9NXU5|ARL15_HUMAN ADP-ribosylation factor-like protein 15 OS=Homo sapiens GN=ARL15 PE=1 SV=1;>tr|R4GN67|R4GN67_HUMAN	1.0082	2.71979	1.4435	2	22.804	204;204;25	6.1851e-31	15.2	6706100	1667800	1243400
F8VV59;F8W118;F8VRJ2		NAP1L1	>tr|F8VV59|F8VV59_HUMAN Nucleosome assembly protein 1-like 1 OS=Homo sapiens GN=NAP1L1 PE=2 SV=1;>tr|F8W118|F8W118_HUMAN Nucleosome assembly protein 1-like 1 (Fragment) OS=Homo sapiens GN=NAP1L1 PE=2 SV=1;>tr|F8VRJ2|F8VRJ2_HUMAN Nucleosome assembly protein	1.0059	2.71359	1.4402	13	38.028	327;209;114	2.1512e-218	42.2	31398000	8775200	14574000
Q8TF68;D3DUR9;F8W6Q3;B4DQU6;E9PHB3;F5H8L7;F5H105;B1NY96;F5H6N8;F5GYZ1;A5Z1Y2;F5H3Z9;F5H0D6	Zinc finger protein 384	ZNF384	>sp|Q8TF68|ZN384_HUMAN Zinc finger protein 384 OS=Homo sapiens GN=ZNF384 PE=1 SV=2;>tr|D3DUR9|D3DUR9_HUMAN Zinc finger protein 384, isoform CRA_a OS=Homo sapiens GN=ZNF384 PE=2 SV=1;>tr|F8W6Q3|F8W6Q3_HUMAN Zinc finger protein 384 OS=Homo sapiens GN=ZNF384	1.0057	2.71305	1.43991	4	63.218	577;576;500;418;377;277;204;197;168;127;124;118;116	7.2496e-12	12.8	10632000	3022200	2961000
Q9UGM6;B7Z6G7;B7Z5X7	Tryptophan--tRNA ligase, mitochondrial	WARS2	>sp|Q9UGM6|SYWM_HUMAN Tryptophan--tRNA ligase, mitochondrial OS=Homo sapiens GN=WARS2 PE=1 SV=1;>tr|B7Z6G7|B7Z6G7_HUMAN cDNA FLJ53098, highly similar to Tryptophanyl-tRNA synthetase, mitochondrial (EC 6.1.1.2) OS=Homo sapiens PE=2 SV=1;>tr|B7Z5X7|B7Z5X7_HU	1.0034	2.70684	1.43661	4	40.146	360;303;266	6.2178e-20	18.6	20798000	5167100	4064700
O43286	Beta-1,4-galactosyltransferase 5	B4GALT5	>sp|O43286|B4GT5_HUMAN Beta-1,4-galactosyltransferase 5 OS=Homo sapiens GN=B4GALT5 PE=2 SV=1	0.99921	2.69554	1.43057	2	45.118	388	6.3824e-15	8.2	17944000	4460100	9771400
Q6PI47;A8K4A2	BTB/POZ domain-containing protein KCTD18	KCTD18	>sp|Q6PI47|KCD18_HUMAN BTB/POZ domain-containing protein KCTD18 OS=Homo sapiens GN=KCTD18 PE=2 SV=2;>tr|A8K4A2|A8K4A2_HUMAN cDNA FLJ76153, highly similar to Homo sapiens potassium channel tetramerisation domain containing 18 (KCTD18), mRNA OS=Homo sapiens	0.99425	2.68216	1.4234	2	46.739	426;426	4.7836e-05	6.6	5464100	2027300	2401700
Q9H9T3;B4DKA4;B4DIG1;B4DPB7;B4DE19;B4DXV1;E5RG26	Elongator complex protein 3	ELP3	>sp|Q9H9T3|ELP3_HUMAN Elongator complex protein 3 OS=Homo sapiens GN=ELP3 PE=1 SV=2;>tr|B4DKA4|B4DKA4_HUMAN Elongator complex protein 3 OS=Homo sapiens GN=ELP3 PE=2 SV=1;>tr|B4DIG1|B4DIG1_HUMAN Elongator complex protein 3 OS=Homo sapiens GN=ELP3 PE=2 SV=1;	0.99335	2.67973	1.42209	4	62.258	547;475;455;455;428;418;45	5.2796e-18	11.3	147530000	42073000	63529000
Q8NF12;K7EL21;Q13938;Q96ET4;K7ES72	Calcyphosin	FLJ00390;CAPS	>tr|Q8NF12|Q8NF12_HUMAN FLJ00390 protein (Fragment) OS=Homo sapiens GN=FLJ00390 PE=2 SV=1;>tr|K7EL21|K7EL21_HUMAN Calcium-dependent secretion activator 1 OS=Homo sapiens GN=CAPS PE=2 SV=1;>sp|Q13938|CAYP1_HUMAN Calcyphosin OS=Homo sapiens GN=CAPS PE=1 SV=1	0.99302	2.67884	1.42161	6	35.036	322;275;189;164;118	3.8025e-27	21.7	227630000	14955000	167500000
F5H126;F5H1N2;F5H6C1;F5GZC2;O43581;F5GX00;F5H8G7	Synaptotagmin-7	SYT7	>tr|F5H126|F5H126_HUMAN Synaptotagmin-7 OS=Homo sapiens GN=SYT7 PE=2 SV=1;>tr|F5H1N2|F5H1N2_HUMAN Synaptotagmin-7 OS=Homo sapiens GN=SYT7 PE=2 SV=1;>tr|F5H6C1|F5H6C1_HUMAN Synaptotagmin-7 OS=Homo sapiens GN=SYT7 PE=2 SV=1;>tr|F5GZC2|F5GZC2_HUMAN Synaptotag	0.99249	2.67741	1.42084	6	75.796	686;611;522;447;403;122;175	4.127e-38	12.5	26491000	6365300	6648400
B2RB23;P42765;B3KNP8;K7EME0;K7EJ68;K7EJB1;K7ER88	3-ketoacyl-CoA thiolase, mitochondrial	ACAA2	>tr|B2RB23|B2RB23_HUMAN cDNA, FLJ95265, highly similar to Homo sapiens acetyl-Coenzyme A acyltransferase 2 (mitochondrial 3-oxoacyl-Coenzyme A thiolase) (ACAA2), nuclear gene encoding mitochondrial protein, mRNA OS=Homo sapiens PE=2 SV=1;>sp|P42765|THIM_HU	0.99215	2.6765	1.42035	13	42.009	397;397;397;342;124;84;72	5.4302e-237	53.7	113730000	19253000	25269000
O00194;K7ES41;K7EJ38	Ras-related protein Rab-27B	RAB27B	>sp|O00194|RB27B_HUMAN Ras-related protein Rab-27B OS=Homo sapiens GN=RAB27B PE=1 SV=4;>tr|K7ES41|K7ES41_HUMAN Ras-related protein Rab-27B (Fragment) OS=Homo sapiens GN=RAB27B PE=2 SV=1	0.99139	2.67444	1.41924	6	24.608	218;87;131	1.8599e-57	37.6	114690000	26753000	25551000
O14975;Q53GS2;B3KW19;G3V1R7	Very long-chain acyl-CoA synthetase	SLC27A2	>sp|O14975|S27A2_HUMAN Very long-chain acyl-CoA synthetase OS=Homo sapiens GN=SLC27A2 PE=1 SV=2;>tr|Q53GS2|Q53GS2_HUMAN Solute carrier family 27 (Fatty acid transporter), member 2 variant (Fragment) OS=Homo sapiens PE=2 SV=1;>tr|B3KW19|B3KW19_HUMAN cDNA FL	0.98946	2.66924	1.41643	2	70.311	620;620;385;385	1.5135e-11	10	4761700	730680	762700
P00352;B4DDF8;B4DXX3;Q59EJ0;Q5SYQ8;Q5SYQ9;Q5SYQ7	Retinal dehydrogenase 1	ALDH1A1	>sp|P00352|AL1A1_HUMAN Retinal dehydrogenase 1 OS=Homo sapiens GN=ALDH1A1 PE=1 SV=2;>tr|B4DDF8|B4DDF8_HUMAN cDNA FLJ51786, highly similar to Retinal dehydrogenase 1 (EC 1.2.1.36) OS=Homo sapiens PE=2 SV=1;>tr|B4DXX3|B4DXX3_HUMAN cDNA FLJ50286, highly simil	0.98912	2.66832	1.41593	13	54.861	501;422;390;330;238;230;203	1.2489e-165	39.9	165420000	34818000	27023000
Q6UW68;K7ELQ9;K7EPR0;K7EM09;K7EMV9;K7EJQ9;K7ER05	Transmembrane protein 205	TMEM205	>sp|Q6UW68|TM205_HUMAN Transmembrane protein 205 OS=Homo sapiens GN=TMEM205 PE=1 SV=1;>tr|K7ELQ9|K7ELQ9_HUMAN Transmembrane protein 205 (Fragment) OS=Homo sapiens GN=TMEM205 PE=2 SV=1;>tr|K7EPR0|K7EPR0_HUMAN Transmembrane protein 205 OS=Homo sapiens GN=TME	0.9817	2.6483	1.40507	4	21.198	189;170;128;120;124;107;88	3.1673e-56	23.3	409190000	72478000	80997000
Q15542	Transcription initiation factor TFIID subunit 5	TAF5	>sp|Q15542|TAF5_HUMAN Transcription initiation factor TFIID subunit 5 OS=Homo sapiens GN=TAF5 PE=1 SV=3	0.97942	2.64215	1.40171	2	86.829	800	0.00018007	3.9	4264700	1158700	1084700
P45954;B4DQ51;H0Y6T4	Short/branched chain specific acyl-CoA dehydrogenase, mitochondrial	ACADSB	>sp|P45954|ACDSB_HUMAN Short/branched chain specific acyl-CoA dehydrogenase, mitochondrial OS=Homo sapiens GN=ACADSB PE=1 SV=1;>tr|B4DQ51|B4DQ51_HUMAN Short/branched chain-specific acyl-CoA dehydrogenase, mitochondrial OS=Homo sapiens GN=ACADSB PE=2 SV=1	0.97553	2.63166	1.39597	12	47.485	432;330;171	3.6658e-97	32.4	158910000	31591000	49451000
Q8IXQ4	Uncharacterized protein KIAA1704	KIAA1704	>sp|Q8IXQ4|GPAM1_HUMAN GPALPP motifs-containing protein 1 OS=Homo sapiens GN=GPALPP1 PE=1 SV=1	0.97083	2.61898	1.38901	2	38.141	340	3.8404e-05	7.1	1646000	418380	475770
Q86SQ4;B4DSK4	G-protein coupled receptor 126	GPR126	>sp|Q86SQ4|GP126_HUMAN G-protein coupled receptor 126 OS=Homo sapiens GN=GPR126 PE=1 SV=3;>tr|B4DSK4|B4DSK4_HUMAN cDNA FLJ54856, highly similar to Homo sapiens G protein-coupled receptor 126 (GPR126), transcript variant b1, mRNA OS=Homo sapiens PE=2 SV=1	0.95669	2.58084	1.36784	2	136.69	1221;310	2.5594e-07	2.7	3463700	1194900	1418100
P52655;J3KNC0	Transcription initiation factor IIA subunit 1;Transcription initiation factor IIA alpha chain;Transcription initiation factor IIA beta chain	GTF2A1	>sp|P52655|TF2AA_HUMAN Transcription initiation factor IIA subunit 1 OS=Homo sapiens GN=GTF2A1 PE=1 SV=1;>tr|J3KNC0|J3KNC0_HUMAN Transcription initiation factor IIA beta chain OS=Homo sapiens GN=GTF2A1 PE=2 SV=1	0.95486	2.5759	1.36508	2	41.513	376;59	5.2292e-09	14.4	25022000	8697200	3802800
Q7Z6K5;H0YL85;H0YMK0;H0YL03;H0YMP5	UPF0552 protein C15orf38	C15orf38;C15orf38-AP3S2	>sp|Q7Z6K5|CO038_HUMAN UPF0552 protein C15orf38 OS=Homo sapiens GN=C15orf38 PE=1 SV=1;>tr|H0YL85|H0YL85_HUMAN Protein C15orf38-AP3S2 (Fragment) OS=Homo sapiens GN=C15orf38-AP3S2 PE=2 SV=1;>tr|H0YMK0|H0YMK0_HUMAN Protein C15orf38-AP3S2 (Fragment) OS=Homo sa	0.95443	2.57474	1.36443	2	24.943	226;185;184;136;130	0.00020666	9.7	2775300	570940	1007600
Q96EI5;A2RQR6;D6RD44;D6RCE9;D6RIH3;D6RHZ1;J3KQY4	Transcription elongation factor A protein-like 4	TCEAL4	>sp|Q96EI5|TCAL4_HUMAN Transcription elongation factor A protein-like 4 OS=Homo sapiens GN=TCEAL4 PE=1 SV=2;>tr|A2RQR6|A2RQR6_HUMAN Transcription elongation factor A (SII)-like 4 variant 1 OS=Homo sapiens PE=2 SV=1;>tr|D6RD44|D6RD44_HUMAN Transcription elo	0.95346	2.57212	1.36296	2	24.647	215;186;129;91;76;58;50	2.4111e-57	11.6	27954000	11391000	5019300
B0YJ88;P35241;Q05CU6;Q6PKD3;P26038;B7Z2S7;Q6PJT4;E9PNV3;E9PQ82;H0YE16	Radixin;Moesin	RDX;MSN	>tr|B0YJ88|B0YJ88_HUMAN Radixin OS=Homo sapiens GN=RDX PE=2 SV=1;>sp|P35241|RADI_HUMAN Radixin OS=Homo sapiens GN=RDX PE=1 SV=1;>tr|Q05CU6|Q05CU6_HUMAN RDX protein (Fragment) OS=Homo sapiens GN=RDX PE=2 SV=1;>tr|Q6PKD3|Q6PKD3_HUMAN RDX protein (Fragment) O	0.95045	2.564	1.3584	14	68.563	583;583;342;339;577;447;329;148;116;253	2.9608e-58	18.5	15816000	3861000	4348900
O43347;B3KN16	RNA-binding protein Musashi homolog 1	MSI1	>sp|O43347|MSI1H_HUMAN RNA-binding protein Musashi homolog 1 OS=Homo sapiens GN=MSI1 PE=1 SV=1;>tr|B3KN16|B3KN16_HUMAN cDNA FLJ13200 fis, clone NT2RP3004490, highly similar to RNA-binding protein Musashi homolog 1 OS=Homo sapiens PE=2 SV=1	0.94987	2.56244	1.35752	2	39.124	362;185	2.1161e-08	8	13304000	2098400	2576800
O43414;B4DN03;F6UGJ8;H0Y4B0;F6QUN3;B4DEX5	ERI1 exoribonuclease 3	ERI3;PRNPIP	>sp|O43414|ERI3_HUMAN ERI1 exoribonuclease 3 OS=Homo sapiens GN=ERI3 PE=1 SV=2;>tr|B4DN03|B4DN03_HUMAN Prion protein interacting protein, isoform CRA_c OS=Homo sapiens GN=PRNPIP PE=2 SV=1;>tr|F6UGJ8|F6UGJ8_HUMAN ERI1 exoribonuclease 3 (Fragment) OS=Homo sa	0.94868	2.55923	1.35571	2	37.238	337;259;250;204;176;160	2.5437e-06	6.2	49634000	11589000	17051000
Q7L8J4;B4DQ94;B4DSF1;Q96MW4	SH3 domain-binding protein 5-like	SH3BP5L	>sp|Q7L8J4|3BP5L_HUMAN SH3 domain-binding protein 5-like OS=Homo sapiens GN=SH3BP5L PE=1 SV=1;>tr|B4DQ94|B4DQ94_HUMAN SH3 domain-binding protein 5-like OS=Homo sapiens GN=SH3BP5L PE=2 SV=1;>tr|B4DSF1|B4DSF1_HUMAN cDNA FLJ55245, highly similar to Homo sapie	0.94831	2.55823	1.35515	2	43.499	393;361;286;251	1.1465e-09	9.7	3091000	776220	681340
Q13510;E7EMM4;D3DSQ1;A8K0B6;E7ERV9;Q53H01;B3KUZ6;B1B5Q0;B1B5Q3;B1B5Q8;B1B5Q9;B1B5P6;B1B5R8;B1B5S8;B1B5T0;B1B5T7;B1B5S6	Acid ceramidase;Acid ceramidase subunit alpha;Acid ceramidase subunit beta	ASAH1	>sp|Q13510|ASAH1_HUMAN Acid ceramidase OS=Homo sapiens GN=ASAH1 PE=1 SV=5;>tr|E7EMM4|E7EMM4_HUMAN Acid ceramidase OS=Homo sapiens GN=ASAH1 PE=2 SV=1;>tr|D3DSQ1|D3DSQ1_HUMAN N-acylsphingosine amidohydrolase (Acid ceramidase) 1, isoform CRA_c OS=Homo sapiens	0.94758	2.55626	1.35403	13	44.659	395;370;546;395;305;395;305;219;219;219;219;174;174;219;174;174;85	1.8955e-95	37	914290000	172850000	257910000
Q8N3J5	Protein phosphatase 1K, mitochondrial	PPM1K	>sp|Q8N3J5|PPM1K_HUMAN Protein phosphatase 1K, mitochondrial OS=Homo sapiens GN=PPM1K PE=1 SV=1	0.94416	2.54703	1.34882	1	40.997	372	0.0016614	3.8	2954900	940470	1083600
Q9HAT2	Sialate O-acetylesterase	SIAE	>sp|Q9HAT2|SIAE_HUMAN Sialate O-acetylesterase OS=Homo sapiens GN=SIAE PE=1 SV=1	0.94305	2.54404	1.34712	5	58.314	523	3.4435e-15	10.7	17491000	3425500	3469700
P21333;Q5HY54;F8WE98	Filamin-A	FLNA	>sp|P21333|FLNA_HUMAN Filamin-A OS=Homo sapiens GN=FLNA PE=1 SV=4;>tr|Q5HY54|Q5HY54_HUMAN Filamin-A OS=Homo sapiens GN=FLNA PE=2 SV=1	0.93906	2.53328	1.341	125	280.74	2647;2607;604	0	60.3	60635000	12571000	10561000
Q86W92;B4DFU8;F5GZP6;H0YFE4	Liprin-beta-1	PPFIBP1	>sp|Q86W92|LIPB1_HUMAN Liprin-beta-1 OS=Homo sapiens GN=PPFIBP1 PE=1 SV=2;>tr|B4DFU8|B4DFU8_HUMAN cDNA FLJ54647, highly similar to Liprin-beta-1 (Fragment) OS=Homo sapiens PE=2 SV=1;>tr|F5GZP6|F5GZP6_HUMAN Liprin-beta-1 (Fragment) OS=Homo sapiens GN=PPFIBP	0.93383	2.51917	1.33295	6	114.02	1011;744;744;242	1.0106e-46	8.4	14819000	2972100	5556700
Q8IUH4;A8K5N3	Palmitoyltransferase ZDHHC13	ZDHHC13	>sp|Q8IUH4|ZDH13_HUMAN Palmitoyltransferase ZDHHC13 OS=Homo sapiens GN=ZDHHC13 PE=1 SV=3;>tr|A8K5N3|A8K5N3_HUMAN Palmitoyltransferase OS=Homo sapiens PE=2 SV=1	0.93169	2.51339	1.32964	3	70.86	622;622	3.5862e-09	6.4	14692000	3292000	4181500
Q9BPZ7	Target of rapamycin complex 2 subunit MAPKAP1	MAPKAP1	>sp|Q9BPZ7|SIN1_HUMAN Target of rapamycin complex 2 subunit MAPKAP1 OS=Homo sapiens GN=MAPKAP1 PE=1 SV=2	0.92769	2.5026	1.32343	1	59.122	522	1.3002e-17	3.3	4345000	937780	2023700
P15428;E9PBZ2;D6RA83;D6RA66;E9PD69;Q9NZQ5;D6RHF8	15-hydroxyprostaglandin dehydrogenase [NAD(+)]	HPGD	>sp|P15428|PGDH_HUMAN 15-hydroxyprostaglandin dehydrogenase [NAD(+)] OS=Homo sapiens GN=HPGD PE=1 SV=1;>tr|E9PBZ2|E9PBZ2_HUMAN 15-hydroxyprostaglandin dehydrogenase [NAD(+)] OS=Homo sapiens GN=HPGD PE=2 SV=1	0.92737	2.50174	1.32293	6	28.977	266;176;99;97;87;72;37	2.3302e-142	33.8	94188000	22849000	26420000
Q6PJW8	Consortin	CNST	>sp|Q6PJW8|CNST_HUMAN Consortin OS=Homo sapiens GN=CNST PE=1 SV=3	0.92608	2.49826	1.32092	3	79.596	725	8.292e-12	6.3	10251000	3031300	2636400
Q9UQB3;E7EPC8;B1P762;E9PHB5;B4DRK2;B4DG58;B3KXF4;B4DJU1;D6R9A8;D6RC65;D6RF55	Catenin delta-2	CTNND2	>sp|Q9UQB3|CTND2_HUMAN Catenin delta-2 OS=Homo sapiens GN=CTNND2 PE=1 SV=3;>tr|E7EPC8|E7EPC8_HUMAN Catenin delta-2 OS=Homo sapiens GN=CTNND2 PE=2 SV=1;>tr|B1P762|B1P762_HUMAN T-cell delta-catenin OS=Homo sapiens PE=2 SV=1;>tr|E9PHB5|E9PHB5_HUMAN Catenin de	0.92176	2.48661	1.31418	7	132.65	1225;1134;912;912;888;817;792;792;792;209;181	2.4414e-48	9.8	14607000	2218000	7634600
P43155;H0Y4Z7;A6PVN3;B7ZBP5	Carnitine O-acetyltransferase	CRAT	>sp|P43155|CACP_HUMAN Carnitine O-acetyltransferase OS=Homo sapiens GN=CRAT PE=1 SV=5	0.91871	2.47838	1.3094	24	70.857	626;201;161;98	0	37.7	1554600000	313460000	297440000
P22830;Q5TZY0;Q53FU1;Q7KZA3;B4DSA4;K7ELX4;K7EJX5;K7EKP7;K7EJM8;K7EPN2	Ferrochelatase, mitochondrial;Ferrochelatase	FECH;DKFZp686P18130	>sp|P22830|HEMH_HUMAN Ferrochelatase, mitochondrial OS=Homo sapiens GN=FECH PE=1 SV=2;>tr|Q5TZY0|Q5TZY0_HUMAN Ferrochelatase OS=Homo sapiens PE=2 SV=1;>tr|Q53FU1|Q53FU1_HUMAN Ferrochelatase (Fragment) OS=Homo sapiens PE=2 SV=1;>tr|Q7KZA3|Q7KZA3_HUMAN Ferro	0.91758	2.47533	1.30762	13	47.862	423;422;420;416;281;326;143;165;111;90	1.6727e-100	38.8	284950000	69270000	55842000
A8K9G4;B2RA06;Q92636;B4E3V9	Protein FAN	NSMAF	>tr|A8K9G4|A8K9G4_HUMAN cDNA FLJ77745, highly similar to Homo sapiens neutral sphingomyelinase (N-SMase) activation associated factor (NSMAF), mRNA OS=Homo sapiens PE=2 SV=1;>tr|B2RA06|B2RA06_HUMAN cDNA, FLJ94643, highly similar to Homo sapiens neutral sph	0.91622	2.47166	1.30548	1	104.37	917;917;917;418	1.5667e-06	3.5	3356800	1342000	542540
Q9Y2K6	Ubiquitin carboxyl-terminal hydrolase 20	USP20	>sp|Q9Y2K6|UBP20_HUMAN Ubiquitin carboxyl-terminal hydrolase 20 OS=Homo sapiens GN=USP20 PE=1 SV=2	0.91567	2.47018	1.30461	2	102	914	1.5067e-07	3.4	3847400	1296700	1204500
E7DVW5;Q01469;I6L8B7;A8MUU1	Fatty acid-binding protein, epidermal	FABP5	>tr|E7DVW5|E7DVW5_HUMAN Fatty acid binding protein 5 (Psoriasis-associated) OS=Homo sapiens GN=FABP5 PE=2 SV=1;>sp|Q01469|FABP5_HUMAN Fatty acid-binding protein, epidermal OS=Homo sapiens GN=FABP5 PE=1 SV=3;>tr|I6L8B7|I6L8B7_HUMAN Fatty acid-binding protei	0.91491	2.46813	1.30342	7	15.164	135;135;101;101	2.7101e-128	57	98472000	15344000	17036000
Q9NZ09	Ubiquitin-associated protein 1	UBAP1	>sp|Q9NZ09|UBAP1_HUMAN Ubiquitin-associated protein 1 OS=Homo sapiens GN=UBAP1 PE=1 SV=1	0.91463	2.46737	1.30298	5	55.083	502	9.3185e-81	19.3	40464000	8938100	14839000
Q96GW9;B4DVV7	Methionine--tRNA ligase, mitochondrial	MARS2	>sp|Q96GW9|SYMM_HUMAN Methionine--tRNA ligase, mitochondrial OS=Homo sapiens GN=MARS2 PE=1 SV=2;>tr|B4DVV7|B4DVV7_HUMAN cDNA FLJ51339, highly similar to Methionyl-tRNA synthetase, mitochondrial (EC 6.1.1.10) OS=Homo sapiens PE=2 SV=1	0.91195	2.46014	1.29874	3	66.59	593;520	3.4927e-118	9.3	11406000	3070200	2045400
Q9NWS8;Q5SZ82;Q9H5X7	Required for meiotic nuclear division protein 1 homolog	RMND1	>sp|Q9NWS8|RMND1_HUMAN Required for meiotic nuclear division protein 1 homolog OS=Homo sapiens GN=RMND1 PE=1 SV=2;>tr|Q5SZ82|Q5SZ82_HUMAN Required for meiotic nuclear division protein 1 homolog (Fragment) OS=Homo sapiens GN=RMND1 PE=2 SV=1;>tr|Q9H5X7|Q9H5X	0.91159	2.45917	1.29817	6	51.603	449;211;140	1.1681e-29	15.6	41665000	9758800	8452800
P41208	Centrin-2	CETN2	>sp|P41208|CETN2_HUMAN Centrin-2 OS=Homo sapiens GN=CETN2 PE=1 SV=1	0.91126	2.45828	1.29765	4	19.738	172	1.56e-47	43.6	42406000	12493000	13554000
O75600	2-amino-3-ketobutyrate coenzyme A ligase, mitochondrial	GCAT	>sp|O75600|KBL_HUMAN 2-amino-3-ketobutyrate coenzyme A ligase, mitochondrial OS=Homo sapiens GN=GCAT PE=1 SV=1	0.91057	2.45642	1.29656	5	45.285	419	3.2901e-74	20.8	4921300	1569300	734480
F6XEV2;H9KVB8;Q9BPX6;E9PQV6;S4R3V1;S4R3D7;S4R3W3	Calcium uptake protein 1, mitochondrial	MICU1	>tr|F6XEV2|F6XEV2_HUMAN Calcium uptake protein 1, mitochondrial OS=Homo sapiens GN=MICU1 PE=2 SV=1;>tr|H9KVB8|H9KVB8_HUMAN Calcium uptake protein 1, mitochondrial OS=Homo sapiens GN=MICU1 PE=2 SV=1;>sp|Q9BPX6|MICU1_HUMAN Calcium uptake protein 1, mitochond	0.90922	2.45278	1.29442	3	54.55	478;476;476;246;213;212;154	4.7587e-13	11.9	28965000	7967700	7510600
P07203;Q7L4Q3	Glutathione peroxidase 1	GPX1	>sp|P07203|GPX1_HUMAN Glutathione peroxidase 1 OS=Homo sapiens GN=GPX1 PE=1 SV=4;>tr|Q7L4Q3|Q7L4Q3_HUMAN Glutathione peroxidase OS=Homo sapiens GN=GPX1 PE=2 SV=1	0.90274	2.4353	1.2841	2	22.106	203;203	1.4197e-26	15.8	15322000	7646700	6003300
D3DTP7;Q9NRY6;I3L3X5;B2RBF8;B3KP67;I3NI29;I3L161;I3L4F5	Phospholipid scramblase 3	hCG_1987383;PLSCR3	>tr|D3DTP7|D3DTP7_HUMAN HCG1987383, isoform CRA_a OS=Homo sapiens GN=hCG_1987383 PE=4 SV=1;>sp|Q9NRY6|PLS3_HUMAN Phospholipid scramblase 3 OS=Homo sapiens GN=PLSCR3 PE=1 SV=2;>tr|I3L3X5|I3L3X5_HUMAN Phospholipid scramblase 3 OS=Homo sapiens GN=PLSCR3 PE=2	0.90241	2.43441	1.28357	5	37.705	350;295;271;295;295;171;170;35	1.8718e-108	22.3	29793000	6827500	5051700
A8K718;Q9H0W9;E9PQS1;E9PJU8;E9PPB5;E9PIP1;E9PLB3;E9PLC5;E9PSC3;E9PR95	Ester hydrolase C11orf54	C11orf54	>tr|A8K718|A8K718_HUMAN cDNA FLJ77502 OS=Homo sapiens PE=2 SV=1;>sp|Q9H0W9|CK054_HUMAN Ester hydrolase C11orf54 OS=Homo sapiens GN=C11orf54 PE=1 SV=1;>tr|E9PQS1|E9PQS1_HUMAN Ester hydrolase C11orf54 (Fragment) OS=Homo sapiens GN=C11orf54 PE=2 SV=1;>tr|E9PJ	0.90004	2.42801	1.27978	4	35.116	315;315;239;187;185;171;149;100;96;77	7.9832e-64	19	18001000	3673000	5068500
Q6P1N1;B4DYX8;Q9P0J1;B3KPZ7;E5RIV4;E5RI96;E5RIE5	[Pyruvate dehydrogenase [acetyl-transferring]]-phosphatase 1, mitochondrial	PPM2C;PDP1	>tr|Q6P1N1|Q6P1N1_HUMAN PPM2C protein (Fragment) OS=Homo sapiens GN=PPM2C PE=2 SV=1;>tr|B4DYX8|B4DYX8_HUMAN cDNA FLJ56179, highly similar to Pyruvate dehydrogenase (lipoamide)-phosphatase 1 (EC 3.1.3.43) OS=Homo sapiens PE=2 SV=1;>sp|Q9P0J1|PDP1_HUMAN [Pyr	0.89718	2.4203	1.27518	4	68.463	606;588;537;535;232;147;128	1.1917e-113	13.2	17358000	3583300	3396400
Q8N3F0;B4DH90;B8ZZW9	UPF0452 protein C7orf41	C7orf41	>sp|Q8N3F0|CG041_HUMAN UPF0452 protein C7orf41 OS=Homo sapiens GN=C7orf41 PE=2 SV=2;>tr|B4DH90|B4DH90_HUMAN cDNA FLJ50760 OS=Homo sapiens PE=2 SV=1;>tr|B8ZZW9|B8ZZW9_HUMAN UPF0452 protein C7orf41 OS=Homo sapiens GN=C7orf41 PE=2 SV=1	0.89518	2.4149	1.27196	2	14.925	131;101;90	2.3755e-51	43.5	24300000	4444200	4579800
A8K5G2;Q13614;C9JEX3;B4DDL6	Myotubularin-related protein 2	MTMR2	>tr|A8K5G2|A8K5G2_HUMAN cDNA FLJ76292, highly similar to Homo sapiens myotubularin related protein 2 (MTMR2), transcript variant 1, mRNA OS=Homo sapiens PE=2 SV=1;>sp|Q13614|MTMR2_HUMAN Myotubularin-related protein 2 OS=Homo sapiens GN=MTMR2 PE=1 SV=4;>tr|	0.89336	2.40999	1.26903	3	73.352	643;643;557;325	1.3124e-21	8.1	12884000	2619100	3282000
P10636;I3L2Z2;B7U472	Microtubule-associated protein tau	MAPT	>sp|P10636|TAU_HUMAN Microtubule-associated protein tau OS=Homo sapiens GN=MAPT PE=1 SV=5	0.89096	2.40352	1.26515	15	78.927	758;59;354	3.7423e-135	31	65084000	11029000	10273000
Q96KP4;B4DV28;B4DPF1;Q9NW02;J3QKT2;Q9H7K8;J3KSV5;Q9NUV1;J3QRD0;J3QKQ0;J3QLU1;J3QR27;J3QL02;J3QRA8;J3QQN6;J3QRH4;J3KSS4;J3KRD5;J3KRJ8;J3QRP4	Cytosolic non-specific dipeptidase	CNDP2	>sp|Q96KP4|CNDP2_HUMAN Cytosolic non-specific dipeptidase OS=Homo sapiens GN=CNDP2 PE=1 SV=2;>tr|B4DV28|B4DV28_HUMAN cDNA FLJ54170, highly similar to Cytosolic nonspecific dipeptidase OS=Homo sapiens PE=2 SV=1;>tr|B4DPF1|B4DPF1_HUMAN cDNA FLJ56358, highly	0.88999	2.4009	1.26358	25	52.878	475;463;380;311;249;276;149;170;134;128;123;122;138;138;89;204;55;88;109;89	0	71.8	1236200000	227180000	207360000
Q7Z4Y4;Q9UIJ7;Q7Z531;B3KWD9	GTP:AMP phosphotransferase, mitochondrial	AK3	>tr|Q7Z4Y4|Q7Z4Y4_HUMAN GTP:AMP phosphotransferase OS=Homo sapiens PE=2 SV=1;>sp|Q9UIJ7|KAD3_HUMAN GTP:AMP phosphotransferase AK3, mitochondrial OS=Homo sapiens GN=AK3 PE=1 SV=4;>tr|Q7Z531|Q7Z531_HUMAN GTP:ATP phosphotransferase OS=Homo sapiens PE=2 SV=1;>	0.88969	2.40009	1.26309	7	25.62	227;227;215;157	1.3845e-84	38.8	144940000	35985000	37924000
O14910;H0YIA8;H0YI92;J3KN23	Protein lin-7 homolog A	LIN7A	>sp|O14910|LIN7A_HUMAN Protein lin-7 homolog A OS=Homo sapiens GN=LIN7A PE=1 SV=2;>tr|H0YIA8|H0YIA8_HUMAN Protein lin-7 homolog A (Fragment) OS=Homo sapiens GN=LIN7A PE=2 SV=1;>tr|H0YI92|H0YI92_HUMAN Protein lin-7 homolog A (Fragment) OS=Homo sapiens GN=LI	0.88891	2.39799	1.26182	4	25.996	233;180;130;101	7.2188e-09	19.3	31429000	11770000	9683600
Q96FE7;C9JMK5	Phosphoinositide-3-kinase-interacting protein 1	PIK3IP1	>sp|Q96FE7|P3IP1_HUMAN Phosphoinositide-3-kinase-interacting protein 1 OS=Homo sapiens GN=PIK3IP1 PE=1 SV=2	0.88695	2.3927	1.25864	3	28.248	263;145	7.0828e-29	18.6	29816000	8760600	7491200
Q92990;B4DJ85;M0QXG8;M0QX84	Glomulin	GLMN	>sp|Q92990|GLMN_HUMAN Glomulin OS=Homo sapiens GN=GLMN PE=1 SV=2;>tr|B4DJ85|B4DJ85_HUMAN Glomulin OS=Homo sapiens GN=GLMN PE=2 SV=1;>tr|M0QXG8|M0QXG8_HUMAN Glomulin (Fragment) OS=Homo sapiens GN=GLMN PE=2 SV=1;>tr|M0QX84|M0QX84_HUMAN Glomulin (Fragment) OS	0.88681	2.39232	1.25841	2	68.207	594;580;298;245	7.0947e-12	5.4	24355000	6482500	9591700
Q8WX93;B2RTX2;Q7L8P5;F8WA26;H0YA05;Q4W5A6;L0R8B3;H0Y952;F8WC13	Palladin	PALLD	>sp|Q8WX93|PALLD_HUMAN Palladin OS=Homo sapiens GN=PALLD PE=1 SV=3;>tr|B2RTX2|B2RTX2_HUMAN Palladin, cytoskeletal associated protein OS=Homo sapiens GN=PALLD PE=2 SV=1	0.88588	2.38981	1.2569	10	150.56	1383;1106;145;164;160;103;97;512;410	4.2071e-36	12.7	62429000	18506000	10002000
Q14240;E7EQG2;Q9NZE6;B4DJX6;Q96B07;J3KSN7;E7EMV8;F8WE11;E9PBH4;Q5JWW0;Q59GT8;C9JUF0	Eukaryotic initiation factor 4A-II	EIF4A2	>sp|Q14240|IF4A2_HUMAN Eukaryotic initiation factor 4A-II OS=Homo sapiens GN=EIF4A2 PE=1 SV=2;>tr|E7EQG2|E7EQG2_HUMAN Eukaryotic initiation factor 4A-II OS=Homo sapiens GN=EIF4A2 PE=2 SV=1;>tr|Q9NZE6|Q9NZE6_HUMAN BM-010 OS=Homo sapiens GN=EIF4A2 PE=2 SV=1;	0.88218	2.37983	1.25086	20	46.402	407;362;312;250;179;109;98;97;96;95;67;57	0	51.8	273960000	51175000	57681000
B1AKK2;O94760;B4DGT0;B4DYP1;B4E3V1	N(G),N(G)-dimethylarginine dimethylaminohydrolase 1	DDAH1	>tr|B1AKK2|B1AKK2_HUMAN Dimethylarginine dimethylaminohydrolase 1, isoform CRA_b OS=Homo sapiens GN=DDAH1 PE=2 SV=1;>sp|O94760|DDAH1_HUMAN N(G),N(G)-dimethylarginine dimethylaminohydrolase 1 OS=Homo sapiens GN=DDAH1 PE=1 SV=3;>tr|B4DGT0|B4DGT0_HUMAN N(G),N	0.87959	2.37285	1.24662	11	31.121	285;285;192;185;167	4.2602e-115	52.3	143090000	25766000	28314000
Q8NFD5;G3XAA0;H0Y7H8;B4DYC0;Q9NWF5;H0Y2R3;H0Y3S9;A4FU79	AT-rich interactive domain-containing protein 1B	ARID1B	>sp|Q8NFD5|ARI1B_HUMAN AT-rich interactive domain-containing protein 1B OS=Homo sapiens GN=ARID1B PE=1 SV=2;>tr|G3XAA0|G3XAA0_HUMAN AT rich interactive domain 1B (SWI1-like), isoform CRA_a OS=Homo sapiens GN=ARID1B PE=4 SV=1;>tr|H0Y7H8|H0Y7H8_HUMAN AT-rich	0.87933	2.37214	1.24619	8	236.12	2236;2231;1758;757;412;728;273;164	4.3507e-137	5.9	24690000	5046100	9973600
H0UI06;D6RGV5;D6RIE3;P14406;Q496I0;D6R9C3	Cytochrome c oxidase subunit 7A2, mitochondrial	COX7A2	>tr|H0UI06|H0UI06_HUMAN Cytochrome c oxidase subunit 7A2, mitochondrial OS=Homo sapiens GN=COX7A2 PE=2 SV=1;>tr|D6RGV5|D6RGV5_HUMAN Cytochrome c oxidase subunit 7A2, mitochondrial (Fragment) OS=Homo sapiens GN=COX7A2 PE=2 SV=1;>tr|D6RIE3|D6RIE3_HUMAN Cytoc	0.87823	2.36918	1.24439	1	12.844	115;103;91;83;83;53	0.00050042	8.7	190170000	58083000	62441000
Q92947;B4DK85;B4DQF2;B4DUY0;K7EKT3;K7EKH1;K7ES74;K7ERX1;K7ESA6	Glutaryl-CoA dehydrogenase, mitochondrial	GCDH	>sp|Q92947|GCDH_HUMAN Glutaryl-CoA dehydrogenase, mitochondrial OS=Homo sapiens GN=GCDH PE=1 SV=1;>tr|B4DK85|B4DK85_HUMAN Glutaryl-CoA dehydrogenase, mitochondrial OS=Homo sapiens GN=GCDH PE=2 SV=1;>tr|B4DQF2|B4DQF2_HUMAN cDNA FLJ59956, highly similar to G	0.8774	2.36694	1.24302	8	48.127	438;394;328;274;164;148;131;204;116	9.2871e-108	31.1	139050000	29880000	25933000
A8KAK5;O60244;H7C3E5	Mediator of RNA polymerase II transcription subunit 14	MED14	>tr|A8KAK5|A8KAK5_HUMAN cDNA FLJ77399, highly similar to Homo sapiens cofactor required for Sp1 transcriptional activation, subunit 2, 150kDa (CRSP2), mRNA OS=Homo sapiens PE=2 SV=1;>sp|O60244|MED14_HUMAN Mediator of RNA polymerase II transcription subunit	0.87527	2.36119	1.23951	2	160.61	1454;1454;331	1.5971e-09	2.7	4955300	1609000	1486400
A8K957;E7FJF3;E7FJF4;Q8TB36;B4DIH2	Ganglioside-induced differentiation-associated protein 1	GDAP1	>tr|A8K957|A8K957_HUMAN cDNA FLJ75809, highly similar to Homo sapiens ganglioside-induced differentiation-associated protein 1 (GDAP1), mRNA OS=Homo sapiens PE=2 SV=1;>tr|E7FJF3|E7FJF3_HUMAN Ganglioside differentiation associated protein 1 OS=Homo sapiens	0.87471	2.35968	1.23859	6	41.327	358;358;358;358;249	1.9038e-44	20.9	38596000	6955300	9399100
A0AVG7;B4DHY3;B4DFL4;B4DFK2		BCAS1	>tr|A0AVG7|A0AVG7_HUMAN Breast carcinoma amplified sequence 1 OS=Homo sapiens GN=BCAS1 PE=2 SV=1	0.8742	2.3583	1.23775	26	61.68	584;320;250;119	0	53.6	494460000	127680000	96952000
B4DE53;I3L439;C9J1U4;I3L163;I3L500;I3L0V3;I3L143;I3L131;I3L3H4;I3L4D2;I3L1S3			>tr|B4DE53|B4DE53_HUMAN cDNA FLJ61213, highly similar to Tubulin-specific chaperone D OS=Homo sapiens PE=2 SV=1	0.87417	2.35822	1.2377	19	94.419	849;256;311;244;251;237;211;141;134;109;117	7.7253e-304	33.3	45684000	16706000	14812000
A8K5A5;Q92613;F2Z3N8;F2Z2B6	Protein Jade-3	PHF16	>tr|A8K5A5|A8K5A5_HUMAN cDNA FLJ75393, highly similar to Homo sapiens PHD finger protein 16 (PHF16), mRNA OS=Homo sapiens PE=2 SV=1;>sp|Q92613|JADE3_HUMAN Protein Jade-3 OS=Homo sapiens GN=PHF16 PE=1 SV=1;>tr|F2Z3N8|F2Z3N8_HUMAN Protein Jade-3 (Fragment) O	0.87286	2.35469	1.23554	2	93.836	823;823;186;114	1.5133e-37	5.2	4084100	1210100	696650
Q96QD9;F6VVD0;H9KVC6;H9KVD1;H9KVD5	UAP56-interacting factor	FYTTD1	>sp|Q96QD9|UIF_HUMAN UAP56-interacting factor OS=Homo sapiens GN=FYTTD1 PE=1 SV=3;>tr|F6VVD0|F6VVD0_HUMAN UAP56-interacting factor OS=Homo sapiens GN=FYTTD1 PE=2 SV=1	0.8662	2.33672	1.22449	5	35.818	318;227;177;121;126	1.8799e-70	20.1	25614000	5211100	4897000
B4DI41;K7ESN0;A8K654;Q9UIS9;K7ELI2;B4DUR3;K7EQZ4;K7EPZ6;Q59EP6;K7EMA9;K7EN65	Methyl-CpG-binding domain protein 1	MBD1	>tr|B4DI41|B4DI41_HUMAN Methyl-CpG-binding domain protein 1 OS=Homo sapiens GN=MBD1 PE=2 SV=1;>tr|K7ESN0|K7ESN0_HUMAN Methyl-CpG-binding domain protein 1 OS=Homo sapiens GN=MBD1 PE=2 SV=1;>tr|A8K654|A8K654_HUMAN cDNA FLJ75178, highly similar to Homo sapien	0.86433	2.33168	1.22137	4	72.397	656;655;605;605;567;535;535;416;397;256;240	8.1727e-16	10.5	12435000	2435900	4505500
P27701;Q6LET0;E9PJC7	CD82 antigen	CD82	>sp|P27701|CD82_HUMAN CD82 antigen OS=Homo sapiens GN=CD82 PE=1 SV=1;>tr|Q6LET0|Q6LET0_HUMAN KAI1 protein (Fragment) OS=Homo sapiens GN=CD82 PE=2 SV=1;>tr|E9PJC7|E9PJC7_HUMAN CD82 antigen (Fragment) OS=Homo sapiens GN=CD82 PE=2 SV=1	0.86159	2.32429	1.21679	5	29.625	267;267;157	2.1305e-51	22.5	92961000	17958000	17767000
Q9NRV9;F5GWX2;H0YG71	Heme-binding protein 1	HEBP1	>sp|Q9NRV9|HEBP1_HUMAN Heme-binding protein 1 OS=Homo sapiens GN=HEBP1 PE=1 SV=1;>tr|F5GWX2|F5GWX2_HUMAN Heme-binding protein 1 OS=Homo sapiens GN=HEBP1 PE=2 SV=1	0.8587	2.31649	1.21194	10	21.097	189;133;62	1.6478e-185	72	569710000	157170000	106580000
O00400;H7C562	Acetyl-coenzyme A transporter 1	SLC33A1	>sp|O00400|ACATN_HUMAN Acetyl-coenzyme A transporter 1 OS=Homo sapiens GN=SLC33A1 PE=1 SV=1;>tr|H7C562|H7C562_HUMAN Acetyl-coenzyme A transporter 1 (Fragment) OS=Homo sapiens GN=SLC33A1 PE=4 SV=1	0.8586	2.31622	1.21177	2	60.908	549;269	2.4522e-05	4.9	42060000	13252000	12265000
Q92623	Tetratricopeptide repeat protein 9A	TTC9	>sp|Q92623|TTC9A_HUMAN Tetratricopeptide repeat protein 9A OS=Homo sapiens GN=TTC9 PE=2 SV=3	0.85646	2.31045	1.20817	2	24.379	222	2.8546e-09	19.8	6857000	1724300	1835700
G3V145;Q8N3Y7;B3KT84	Epidermal retinol dehydrogenase 2	SDR16C5	>tr|G3V145|G3V145_HUMAN Epidermal retinol dehydrogenase 2 OS=Homo sapiens GN=SDR16C5 PE=3 SV=1;>sp|Q8N3Y7|RDHE2_HUMAN Epidermal retinol dehydrogenase 2 OS=Homo sapiens GN=SDR16C5 PE=2 SV=2;>tr|B3KT84|B3KT84_HUMAN cDNA FLJ37840 fis, clone BRSSN2011799, high	0.85438	2.30484	1.20466	2	35.133	318;309;231	1.2818e-06	9.1	9072100	4905400	1637100
A8K5S1;Q9UDY8	Mucosa-associated lymphoid tissue lymphoma translocation protein 1	MALT1	>tr|A8K5S1|A8K5S1_HUMAN cDNA FLJ78650, highly similar to Homo sapiens mucosa associated lymphoid tissue lymphoma translocation gene 1 (MALT1), transcript variant 1, mRNA OS=Homo sapiens PE=2 SV=1;>sp|Q9UDY8|MALT1_HUMAN Mucosa-associated lymphoid tissue lym	0.85248	2.29971	1.20145	5	92.243	824;824	3.0365e-19	9	7488800	1496900	2492700
Q9Y2S2;B4DWM9	Lambda-crystallin homolog	CRYL1	>sp|Q9Y2S2|CRYL1_HUMAN Lambda-crystallin homolog OS=Homo sapiens GN=CRYL1 PE=1 SV=3	0.85185	2.29801	1.20039	4	35.419	319;154	1.0899e-18	21.6	28270000	4845500	4402600
Q9Y5B0;K7EJD2;K7EPW4	RNA polymerase II subunit A C-terminal domain phosphatase	CTDP1	>sp|Q9Y5B0|CTDP1_HUMAN RNA polymerase II subunit A C-terminal domain phosphatase OS=Homo sapiens GN=CTDP1 PE=1 SV=3;>tr|K7EJD2|K7EJD2_HUMAN RNA polymerase II subunit A C-terminal domain phosphatase (Fragment) OS=Homo sapiens GN=CTDP1 PE=2 SV=1	0.85158	2.29728	1.19993	11	104.4	961;799;78	7.9749e-141	19.7	109700000	32532000	24021000
D9YZV5;Q6ZN40;Q15657;H0YKX5;H0YL42;H0YK20;O15513		TPM1	>tr|D9YZV5|D9YZV5_HUMAN Tropomyosin 1 (Alpha) isoform 4 OS=Homo sapiens GN=TPM1 PE=2 SV=1;>tr|Q6ZN40|Q6ZN40_HUMAN Tropomyosin 1 (Alpha), isoform CRA_f OS=Homo sapiens GN=TPM1 PE=2 SV=1;>tr|Q15657|Q15657_HUMAN Tropomyosin isoform OS=Homo sapiens PE=1 SV=1;>	0.84555	2.28102	1.18968	28	32.876	284;326;243;142;108;92;48	6.5222e-214	72.2	340940000	76549000	69076000
O43520;K7ERI0	Probable phospholipid-transporting ATPase IC	ATP8B1	>sp|O43520|AT8B1_HUMAN Probable phospholipid-transporting ATPase IC OS=Homo sapiens GN=ATP8B1 PE=1 SV=3	0.84391	2.27659	1.18688	11	143.69	1251;92	9.9852e-79	16.4	49297000	9977500	8604900
Q3MIR4	Cell cycle control protein 50B	TMEM30B	>sp|Q3MIR4|CC50B_HUMAN Cell cycle control protein 50B OS=Homo sapiens GN=TMEM30B PE=2 SV=1	0.84305	2.27427	1.18541	3	38.941	351	9.7725e-11	11.1	16500000	4462600	4256200
Q92667;B4DN86;I3L0W0;I3L2N7;I3L2A2;I3L0K6;I3NI36;I3L364;I3L3K1	A-kinase anchor protein 1, mitochondrial	AKAP1	>sp|Q92667|AKAP1_HUMAN A-kinase anchor protein 1, mitochondrial OS=Homo sapiens GN=AKAP1 PE=1 SV=1;>tr|B4DN86|B4DN86_HUMAN cDNA FLJ56047, highly similar to A kinase anchor protein 1, mitochondrial OS=Homo sapiens PE=2 SV=1;>tr|I3L0W0|I3L0W0_HUMAN A-kinase	0.83927	2.26408	1.17892	8	97.34	903;945;204;186;183;137;360;95;83	2.8676e-19	12.4	23043000	7022000	7432800
Q4G0I0;H3BP47	Protein CCSMST1	CCSMST1;C16orf91	>sp|Q4G0I0|CSMT1_HUMAN Protein CCSMST1 OS=Homo sapiens GN=CCSMST1 PE=2 SV=1;>tr|H3BP47|H3BP47_HUMAN Protein CCSMST1 OS=Homo sapiens GN=C16orf91 PE=2 SV=1	0.8383	2.26146	1.17725	2	15.004	132;65	4.1783e-14	24.2	5999500	1852800	1836000
O43776;B4DN60;B4DGT6;B4DG16;K7EIU7;K7EJ19;B4DF91;K7EQ35;K7EPK2;K7EMQ6;REV__H7BZ55;REV__H7C110	Asparagine--tRNA ligase, cytoplasmic	NARS	>sp|O43776|SYNC_HUMAN Asparagine--tRNA ligase, cytoplasmic OS=Homo sapiens GN=NARS PE=1 SV=1;>tr|B4DN60|B4DN60_HUMAN Asparagine--tRNA ligase, cytoplasmic OS=Homo sapiens GN=NARS PE=2 SV=1	0.83807	2.26084	1.17686	24	62.942	548;299;287;174;162;136;254;167;163;128;2252;250	0	53.3	2367300000	459730000	391100000
Q712K3	Ubiquitin-conjugating enzyme E2 R2	UBE2R2	>sp|Q712K3|UB2R2_HUMAN Ubiquitin-conjugating enzyme E2 R2 OS=Homo sapiens GN=UBE2R2 PE=1 SV=1	0.83782	2.26016	1.17643	3	27.166	238	3.7507e-09	14.7	30976000	6529200	10212000
Q8IW45;B4DKX7;B4DQR1;B3KSJ9;O95333	ATP-dependent (S)-NAD(P)H-hydrate dehydratase	CARKD;FLJ10769	>sp|Q8IW45|NNRD_HUMAN ATP-dependent (S)-NAD(P)H-hydrate dehydratase OS=Homo sapiens GN=CARKD PE=1 SV=1;>tr|B4DKX7|B4DKX7_HUMAN cDNA FLJ61130 OS=Homo sapiens PE=2 SV=1;>tr|B4DQR1|B4DQR1_HUMAN ATP-dependent (S)-NAD(P)H-hydrate dehydratase OS=Homo sapiens GN=	0.83696	2.25784	1.17495	6	36.576	347;323;216;205;114	1.4291e-72	32	69160000	15212000	12563000
P05109	Protein S100-A8	S100A8	>sp|P05109|S10A8_HUMAN Protein S100-A8 OS=Homo sapiens GN=S100A8 PE=1 SV=1	0.83571	2.25447	1.17279	2	10.834	93	1.175e-07	19.4	16415000	2543500	1938700
A8K2P1;B2R601;P54764;E9PG71;B7Z6Q8;Q53TA0;Q58F15	Ephrin type-A receptor 4	EPHA4	>tr|A8K2P1|A8K2P1_HUMAN cDNA FLJ78431, highly similar to Homo sapiens EPH receptor A4 (EPHA4), mRNA OS=Homo sapiens PE=2 SV=1;>tr|B2R601|B2R601_HUMAN cDNA, FLJ92707, highly similar to Homo sapiens EphA4 (EPHA4), mRNA OS=Homo sapiens PE=2 SV=1;>sp|P54764|EP	0.83478	2.25196	1.17118	4	109.83	986;986;986;949;935;711;949	7.7151e-25	7.2	2181800	788070	345540
O60476;H0Y543;Q5T9E3	Mannosyl-oligosaccharide 1,2-alpha-mannosidase IB	MAN1A2	>sp|O60476|MA1A2_HUMAN Mannosyl-oligosaccharide 1,2-alpha-mannosidase IB OS=Homo sapiens GN=MAN1A2 PE=1 SV=1	0.83358	2.24873	1.16911	3	73.003	641;204;97	1.6298e-06	8.4	11195000	2778700	1913500
P62068;H7BZK6;O75317	Ubiquitin carboxyl-terminal hydrolase 46;Ubiquitin carboxyl-terminal hydrolase 12	USP46;USP12	>sp|P62068|UBP46_HUMAN Ubiquitin carboxyl-terminal hydrolase 46 OS=Homo sapiens GN=USP46 PE=1 SV=1;>tr|H7BZK6|H7BZK6_HUMAN Ubiquitin carboxyl-terminal hydrolase 46 OS=Homo sapiens GN=USP46 PE=2 SV=1;>sp|O75317|UBP12_HUMAN Ubiquitin carboxyl-terminal hydrol	0.8318	2.24392	1.16602	2	42.442	366;339;370	1.0933e-12	8.5	9001200	1733200	3656200
Q10471;G3V1S6;B7Z6K2;B7Z8V8;B7Z462	Polypeptide N-acetylgalactosaminyltransferase 2;Polypeptide N-acetylgalactosaminyltransferase 2 soluble form	GALNT2	>sp|Q10471|GALT2_HUMAN Polypeptide N-acetylgalactosaminyltransferase 2 OS=Homo sapiens GN=GALNT2 PE=1 SV=1;>tr|G3V1S6|G3V1S6_HUMAN Polypeptide N-acetylgalactosaminyltransferase 2 soluble form OS=Homo sapiens GN=GALNT2 PE=3 SV=1;>tr|B7Z6K2|B7Z6K2_HUMAN cDNA	0.83084	2.24133	1.16436	11	64.732	571;533;533;265;360	5.0337e-53	21.4	64012000	12164000	25704000
A8K1K8;Q9BVV7;J3QRI1	Mitochondrial import inner membrane translocase subunit Tim21	C18orf55;TIMM21	>tr|A8K1K8|A8K1K8_HUMAN Chromosome 18 open reading frame 55, isoform CRA_b OS=Homo sapiens GN=C18orf55 PE=2 SV=1;>sp|Q9BVV7|TIM21_HUMAN Mitochondrial import inner membrane translocase subunit Tim21 OS=Homo sapiens GN=TIMM21 PE=1 SV=1;>tr|J3QRI1|J3QRI1_HUMA	0.82394	2.22272	1.15233	3	28.202	248;248;127	3.1762e-08	12.9	35652000	10832000	10021000
P33527;I3L4X2;Q68CP7;Q9UQ98;Q9BV39;G0ZCM5;G0ZCM6	Multidrug resistance-associated protein 1	ABCC1;DKFZp781G125;MRP	>sp|P33527|MRP1_HUMAN Multidrug resistance-associated protein 1 OS=Homo sapiens GN=ABCC1 PE=1 SV=3;>tr|I3L4X2|I3L4X2_HUMAN Multidrug resistance-associated protein 1 (Fragment) OS=Homo sapiens GN=ABCC1 PE=4 SV=1;>tr|Q68CP7|Q68CP7_HUMAN Putative uncharacteri	0.82349	2.22151	1.15154	10	171.59	1531;1440;1215;1400;316;113;89	2.1849e-84	10.3	43626000	9507400	8711000
Q5SWH9	Transmembrane protein 69	TMEM69	>sp|Q5SWH9|TMM69_HUMAN Transmembrane protein 69 OS=Homo sapiens GN=TMEM69 PE=2 SV=1	0.82008	2.21231	1.14555	1	27.55	247	0.00033211	5.3	2968000	830920	615610
F5H4K0;Q5T9L3;Q96IV8;Q8N2N3;E9PM62;H0YCG9;E9PQK1;E9PJW4;E9PKJ0;B7Z787;Q9H5T0	Protein wntless homolog	WLS;GPR177	>tr|F5H4K0|F5H4K0_HUMAN Protein wntless homolog OS=Homo sapiens GN=WLS PE=2 SV=1;>sp|Q5T9L3|WLS_HUMAN Protein wntless homolog OS=Homo sapiens GN=WLS PE=1 SV=2;>tr|Q96IV8|Q96IV8_HUMAN GPR177 protein (Fragment) OS=Homo sapiens GN=GPR177 PE=2 SV=2;>tr|Q8N2N3|	0.81588	2.20098	1.13814	3	62.719	545;541;487;243;222;200;152;134;122;415;305	3.2276e-19	7.3	68607000	21764000	11654000
O14981;Q2M1V9;Q59HB6;Q8N6J1;B4E0W6;Q05C17	TATA-binding protein-associated factor 172	BTAF1	>sp|O14981|BTAF1_HUMAN TATA-binding protein-associated factor 172 OS=Homo sapiens GN=BTAF1 PE=1 SV=2;>tr|Q2M1V9|Q2M1V9_HUMAN BTAF1 RNA polymerase II, B-TFIID transcription factor-associated, 170kDa OS=Homo sapiens GN=BTAF1 PE=2 SV=1	0.81435	2.19685	1.13544	5	206.89	1849;1849;699;680;677;560	1.7773e-19	4.4	40488000	8811600	13908000
Q13162;H7C3T4;A6NJJ0;A6NG45	Peroxiredoxin-4	PRDX4	>sp|Q13162|PRDX4_HUMAN Peroxiredoxin-4 OS=Homo sapiens GN=PRDX4 PE=1 SV=1;>tr|H7C3T4|H7C3T4_HUMAN Peroxiredoxin-4 (Fragment) OS=Homo sapiens GN=PRDX4 PE=4 SV=1	0.81134	2.18873	1.13009	20	30.54	271;161;185;186	0	63.5	982260000	253740000	206320000
E9PIE4		MTCH2	>tr|E9PIE4|E9PIE4_HUMAN Mitochondrial carrier homolog 2 (Fragment) OS=Homo sapiens GN=MTCH2 PE=2 SV=1	0.8097	2.1843	1.12717	7	28.662	263	5.5725e-67	37.3	9387000	2132300	1861100
Q86VX2	COMM domain-containing protein 7	COMMD7	>sp|Q86VX2|COMD7_HUMAN COMM domain-containing protein 7 OS=Homo sapiens GN=COMMD7 PE=1 SV=2	0.80945	2.18363	1.12673	2	22.54	200	2.4813e-06	13.5	13419000	3797800	5637800
Q6PML9;B2R745;B4DSU2;D6R9M6	Zinc transporter 9	SLC30A9	>sp|Q6PML9|ZNT9_HUMAN Zinc transporter 9 OS=Homo sapiens GN=SLC30A9 PE=1 SV=1;>tr|B2R745|B2R745_HUMAN cDNA, FLJ93277, highly similar to Homo sapiens solute carrier family 30 (zinc transporter), member 9(SLC30A9), mRNA OS=Homo sapiens PE=2 SV=1	0.80938	2.18344	1.1266	9	63.514	568;568;397;119	7.6217e-41	19.2	90969000	17159000	41716000
Q14571	Inositol 1,4,5-trisphosphate receptor type 2	ITPR2	>sp|Q14571|ITPR2_HUMAN Inositol 1,4,5-trisphosphate receptor type 2 OS=Homo sapiens GN=ITPR2 PE=1 SV=2	0.80878	2.18182	1.12553	4	308.06	2701	1.6529e-98	2.2	8288800	1776600	1982500
Q9UFN0;B4DW81	Protein NipSnap homolog 3A	NIPSNAP3A	>sp|Q9UFN0|NPS3A_HUMAN Protein NipSnap homolog 3A OS=Homo sapiens GN=NIPSNAP3A PE=1 SV=2;>tr|B4DW81|B4DW81_HUMAN cDNA FLJ58863, highly similar to Protein NipSnap3A OS=Homo sapiens PE=2 SV=1	0.80688	2.1767	1.12214	7	28.466	247;227	1.3795e-34	38.1	68811000	15306000	13862000
Q9H490;B4DXB6;E7EVL4	Phosphatidylinositol glycan anchor biosynthesis class U protein	PIGU	>sp|Q9H490|PIGU_HUMAN Phosphatidylinositol glycan anchor biosynthesis class U protein OS=Homo sapiens GN=PIGU PE=1 SV=3;>tr|B4DXB6|B4DXB6_HUMAN cDNA FLJ58335, highly similar to GPI transamidase component PIG-U OS=Homo sapiens PE=2 SV=1;>tr|E7EVL4|E7EVL4_HU	0.80555	2.17311	1.11976	2	50.051	435;423;423	6.7768e-06	4.8	243370000	69208000	46219000
Q9Y6Y0;B3KM71;A8MVR0;B3KMY8	Influenza virus NS1A-binding protein	IVNS1ABP	>sp|Q9Y6Y0|NS1BP_HUMAN Influenza virus NS1A-binding protein OS=Homo sapiens GN=IVNS1ABP PE=1 SV=3;>tr|B3KM71|B3KM71_HUMAN cDNA FLJ10411 fis, clone NT2RP1000035, highly similar to Homo sapiens influenza virus NS1A binding protein (IVNS1ABP), transcript vari	0.80542	2.17276	1.11953	4	71.729	642;426;424;424	1.4268e-36	13.4	3294100	576330	507190
Q6P1R4;B4DPG7;Q9BTJ3;H0YGW8;J3QLE4;J3QQZ0;J3QKP9;F5H0Q0;J3KT57	tRNA-dihydrouridine(16/17) synthase [NAD(P)(+)]-like	DUS1L	>sp|Q6P1R4|DUS1L_HUMAN tRNA-dihydrouridine(16/17) synthase [NAD(P)(+)]-like OS=Homo sapiens GN=DUS1L PE=1 SV=1;>tr|B4DPG7|B4DPG7_HUMAN cDNA FLJ51922, highly similar to tRNA-dihydrouridine synthase 1-like (EC 1.-.-.-) OS=Homo sapiens PE=2 SV=1;>tr|Q9BTJ3|Q9	0.80501	2.17165	1.11879	2	53.23	473;336;299;298;309;301;247;239;152	2.8559e-05	4.2	11584000	2740900	5335900
A8K6D3;O00462;B4DT18;E9PFW2;A7LFP5;Q59EG5	Beta-mannosidase	MANBA	>tr|A8K6D3|A8K6D3_HUMAN cDNA FLJ75873, highly similar to Homo sapiens mannosidase, beta A, lysosomal (MANBA), mRNA OS=Homo sapiens PE=2 SV=1;>sp|O00462|MANBA_HUMAN Beta-mannosidase OS=Homo sapiens GN=MANBA PE=1 SV=3;>tr|B4DT18|B4DT18_HUMAN cDNA FLJ50201, h	0.79906	2.1556	1.10809	6	100.94	879;879;822;822;879;457	3.9289e-32	9.9	36541000	7244400	6237700
L7RRS6;P04049;H7C155	RAF proto-oncogene serine/threonine-protein kinase	RAF1	>tr|L7RRS6|L7RRS6_HUMAN V-raf-1 murine leukemia viral oncogene homolog 1 OS=Homo sapiens GN=RAF1 PE=2 SV=1;>sp|P04049|RAF1_HUMAN RAF proto-oncogene serine/threonine-protein kinase OS=Homo sapiens GN=RAF1 PE=1 SV=1;>tr|H7C155|H7C155_HUMAN RAF proto-oncogene	0.79631	2.14818	1.10312	5	73.051	648;648;527	2.7838e-33	12.5	4056700	1575800	895830
P81605	Dermcidin;Survival-promoting peptide;DCD-1	DCD	>sp|P81605|DCD_HUMAN Dermcidin OS=Homo sapiens GN=DCD PE=1 SV=2	0.79544	2.14584	1.10154	2	11.284	110	8.3419e-11	25.5	16694000	701750	2253100
T2C6S4;Q9ULE0;I6L9A7;B3KRN2;B4DVL0	Protein WWC3	WWC3	>tr|T2C6S4|T2C6S4_HUMAN WWC family member 3 OS=Homo sapiens GN=WWC3 PE=2 SV=1;>sp|Q9ULE0|WWC3_HUMAN Protein WWC3 OS=Homo sapiens GN=WWC3 PE=1 SV=3;>tr|I6L9A7|I6L9A7_HUMAN WWC3 protein (Fragment) OS=Homo sapiens GN=WWC3 PE=2 SV=1	0.79347	2.14052	1.09796	6	136.74	1217;1092;1003;587;212	2.8201e-86	8.1	72835000	7128400	47181000
Q9Y4G6;G1UI21;H0YMT1	Talin-2	TLN2	>sp|Q9Y4G6|TLN2_HUMAN Talin-2 OS=Homo sapiens GN=TLN2 PE=1 SV=4;>tr|G1UI21|G1UI21_HUMAN Talin-2 OS=Homo sapiens GN=TLN2 PE=2 SV=1;>tr|H0YMT1|H0YMT1_HUMAN Talin-2 (Fragment) OS=Homo sapiens GN=TLN2 PE=2 SV=1	0.79317	2.13971	1.09742	14	271.61	2542;1586;1471	6.3915e-75	7.8	18031000	4189200	6216400
Q15048;E9PP40	Leucine-rich repeat-containing protein 14	LRRC14	>sp|Q15048|LRC14_HUMAN Leucine-rich repeat-containing protein 14 OS=Homo sapiens GN=LRRC14 PE=2 SV=1;>tr|E9PP40|E9PP40_HUMAN Leucine-rich repeat-containing protein 14 (Fragment) OS=Homo sapiens GN=LRRC14 PE=2 SV=1	0.79263	2.13826	1.09643	2	54.513	493;301	4.461e-58	7.7	5540300	1778600	1497000
D3DNI3;D3DNI2;B4DNH1;G5E9Q6;C9J0J7	Profilin	PFN2	>tr|D3DNI3|D3DNI3_HUMAN Profilin (Fragment) OS=Homo sapiens GN=PFN2 PE=2 SV=1;>tr|D3DNI2|D3DNI2_HUMAN Profilin (Fragment) OS=Homo sapiens GN=PFN2 PE=2 SV=1;>tr|B4DNH1|B4DNH1_HUMAN Profilin OS=Homo sapiens PE=2 SV=1;>tr|G5E9Q6|G5E9Q6_HUMAN Profilin OS=Homo	0.79125	2.13453	1.09392	4	35.544	340;334;188;188;91	9.9948e-39	11.8	75753000	17890000	13057000
Q9HA92	Radical S-adenosyl methionine domain-containing protein 1, mitochondrial	RSAD1	>sp|Q9HA92|RSAD1_HUMAN Radical S-adenosyl methionine domain-containing protein 1, mitochondrial OS=Homo sapiens GN=RSAD1 PE=2 SV=2	0.78916	2.12889	1.0901	2	48.713	442	4.7461e-05	5	36752000	8564700	7784500
P29966;Q6NVI1;Q05C82	Myristoylated alanine-rich C-kinase substrate	MARCKS	>sp|P29966|MARCS_HUMAN Myristoylated alanine-rich C-kinase substrate OS=Homo sapiens GN=MARCKS PE=1 SV=4;>tr|Q6NVI1|Q6NVI1_HUMAN MARCKS protein (Fragment) OS=Homo sapiens GN=MARCKS PE=2 SV=1	0.78861	2.12741	1.0891	9	31.554	332;157;47	1.1881e-143	53.3	188500000	35235000	31266000
D3DR65;B2RDK6;O75477;B0QZ43;B4DPN7	Erlin-1	SPFH1;ERLIN1	>tr|D3DR65|D3DR65_HUMAN SPFH domain family, member 1, isoform CRA_a OS=Homo sapiens GN=SPFH1 PE=2 SV=1;>tr|B2RDK6|B2RDK6_HUMAN cDNA, FLJ96656, highly similar to Homo sapiens SPFH domain family, member 1 (SPFH1), mRNA OS=Homo sapiens PE=2 SV=1;>sp|O75477|ER	0.78654	2.12183	1.08531	6	39.171	348;346;346;275;232	2.4359e-102	23.6	83937000	22193000	31466000
Q4U2R6;M0R176	39S ribosomal protein L51, mitochondrial	MRPL51	>sp|Q4U2R6|RM51_HUMAN 39S ribosomal protein L51, mitochondrial OS=Homo sapiens GN=MRPL51 PE=1 SV=1;>tr|M0R176|M0R176_HUMAN 39S ribosomal protein L51, mitochondrial OS=Homo sapiens GN=MRPL51 PE=2 SV=1	0.78542	2.11881	1.08325	2	15.095	128;32	1.6458e-07	21.9	11934000	3254500	3283500
Q9HC03;Q9Y673;B4DR67	Dolichyl-phosphate beta-glucosyltransferase	ALG5	>tr|Q9HC03|Q9HC03_HUMAN Dolichyl-phosphate beta-glucosyltransferase OS=Homo sapiens PE=2 SV=1;>sp|Q9Y673|ALG5_HUMAN Dolichyl-phosphate beta-glucosyltransferase OS=Homo sapiens GN=ALG5 PE=1 SV=1;>tr|B4DR67|B4DR67_HUMAN Dolichyl-phosphate beta-glucosyltransf	0.78478	2.11708	1.08208	3	36.964	324;324;230	9.3522e-36	12.7	17772000	4321700	5987700
Q05D32;H0YMH7;H0YNW9;H0YNU2	CTD small phosphatase-like protein 2	CTDSPL2	>sp|Q05D32|CTSL2_HUMAN CTD small phosphatase-like protein 2 OS=Homo sapiens GN=CTDSPL2 PE=1 SV=2;>tr|H0YMH7|H0YMH7_HUMAN CTD small phosphatase-like protein 2 (Fragment) OS=Homo sapiens GN=CTDSPL2 PE=2 SV=1;>tr|H0YNW9|H0YNW9_HUMAN CTD small phosphatase-like	0.78392	2.11476	1.08049	2	52.998	466;165;117;92	7.2245e-08	6	2772800	709020	1428500
Q9ULV0;B3KSA2;Q7Z7A5;B4DXH5;Q0P656;K7EPI3;B4E147;Q14782	Unconventional myosin-Vb	MYO5B	>sp|Q9ULV0|MYO5B_HUMAN Unconventional myosin-Vb OS=Homo sapiens GN=MYO5B PE=1 SV=3	0.78384	2.11454	1.08035	32	213.67	1848;729;720;537;418;171;904;33	1.5775e-277	27.3	294860000	60034000	57246000
A8K6A7;O00754;Q59E90;B4E0K9;Q93093;M0QZ24;M0R2P5;M0R174;M0QZG6	Lysosomal alpha-mannosidase;Lysosomal alpha-mannosidase A peptide;Lysosomal alpha-mannosidase B peptide;Lysosomal alpha-mannosidase C peptide;Lysosomal alpha-mannosidase D peptide;Lysosomal alpha-mannosidase E peptide	MAN2B1	>tr|A8K6A7|A8K6A7_HUMAN cDNA FLJ76867, highly similar to Homo sapiens mannosidase, alpha, class 2B, member 1 (MAN2B1), mRNA OS=Homo sapiens PE=2 SV=1;>sp|O00754|MA2B1_HUMAN Lysosomal alpha-mannosidase OS=Homo sapiens GN=MAN2B1 PE=1 SV=3;>tr|Q59E90|Q59E90_H	0.783	2.11228	1.0788	18	113.79	1011;1011;1007;950;323;198;195;140;172	2.6312e-127	27.8	352020000	54889000	141540000
Q96JB5;B7Z6N4;F5H3I5;J3QQY1;J3QL86;J3QS62;J3QRM1;B4DWZ1;J3KS63;J3KRK4;J3KRI2	CDK5 regulatory subunit-associated protein 3	CDK5RAP3	>sp|Q96JB5|CK5P3_HUMAN CDK5 regulatory subunit-associated protein 3 OS=Homo sapiens GN=CDK5RAP3 PE=1 SV=2;>tr|B7Z6N4|B7Z6N4_HUMAN cDNA FLJ56403, highly similar to CDK5 regulatory subunit-associated protein 3 OS=Homo sapiens PE=2 SV=1;>tr|F5H3I5|F5H3I5_HUMA	0.78295	2.11214	1.07871	7	56.92	506;531;531;281;123;196;272;131;124;118;105	6.3451e-31	17.2	89470000	27592000	26561000
B3KU14;H3BPL9;H3BUB6;H3BN93;H3BV04		SCAMP2	>tr|B3KU14|B3KU14_HUMAN cDNA FLJ39057 fis, clone NT2RP7013374, highly similar to Secretory carrier-associated membrane protein 2 OS=Homo sapiens PE=2 SV=1;>tr|H3BPL9|H3BPL9_HUMAN Secretory carrier-associated membrane protein 2 (Fragment) OS=Homo sapiens GN	0.78233	2.11047	1.07756	3	32.272	287;278;254;236;194	7.5035e-57	9.1	16486000	7869600	2215900
Q5JSP0;A8K9G1;F8W7P2;Q9NXY1;B4DXH4	FYVE, RhoGEF and PH domain-containing protein 3	FGD3;FLJ00004	>sp|Q5JSP0|FGD3_HUMAN FYVE, RhoGEF and PH domain-containing protein 3 OS=Homo sapiens GN=FGD3 PE=1 SV=1;>tr|A8K9G1|A8K9G1_HUMAN cDNA FLJ75503 OS=Homo sapiens PE=2 SV=1;>tr|F8W7P2|F8W7P2_HUMAN FYVE, RhoGEF and PH domain-containing protein 3 OS=Homo sapiens	0.78157	2.10842	1.07616	2	79.4	725;724;724;698;328	2.8429e-06	5.4	6198100	2339300	988250
Q9BUT1;D6R9P2;A8K5M0;B3KY19;D6RIR6;D6R9U8;D6RFG2	3-hydroxybutyrate dehydrogenase type 2	BDH2;SLC9B2	>sp|Q9BUT1|BDH2_HUMAN 3-hydroxybutyrate dehydrogenase type 2 OS=Homo sapiens GN=BDH2 PE=1 SV=2;>tr|D6R9P2|D6R9P2_HUMAN Mitochondrial sodium/hydrogen exchanger 9B2 OS=Homo sapiens GN=SLC9B2 PE=2 SV=1	0.77765	2.09784	1.06891	3	26.724	245;112;173;173;130;116;90	1.1186e-12	14.7	37468000	19314000	3881100
Q59EM7;Q15653;G5E9C2;Q96LS1;I3L4X3;I3L1A4	NF-kappa-B inhibitor beta	NFKBIB	>tr|Q59EM7|Q59EM7_HUMAN NF-kappaB inhibitor beta variant (Fragment) OS=Homo sapiens PE=2 SV=1;>sp|Q15653|IKBB_HUMAN NF-kappa-B inhibitor beta OS=Homo sapiens GN=NFKBIB PE=1 SV=2;>tr|G5E9C2|G5E9C2_HUMAN NF-kappa-B inhibitor beta OS=Homo sapiens GN=NFKBIB PE	0.77696	2.09598	1.06763	2	37.778	361;356;306;306;234;149	3.1342e-06	12.2	4521600	932160	919270
Q8TD19;B3KY50;Q6PKF2;G3V459	Serine/threonine-protein kinase Nek9	NEK9	>sp|Q8TD19|NEK9_HUMAN Serine/threonine-protein kinase Nek9 OS=Homo sapiens GN=NEK9 PE=1 SV=2	0.77411	2.08829	1.06233	17	107.17	979;514;322;104	2.5913e-156	27.9	145030000	44338000	27688000
Q9UBQ7;Q5M7Z5;U3KQ56;Q5T946;Q9H636	Glyoxylate reductase/hydroxypyruvate reductase	GRHPR	>sp|Q9UBQ7|GRHPR_HUMAN Glyoxylate reductase/hydroxypyruvate reductase OS=Homo sapiens GN=GRHPR PE=1 SV=1;>tr|Q5M7Z5|Q5M7Z5_HUMAN GRHPR protein (Fragment) OS=Homo sapiens GN=GRHPR PE=2 SV=1;>tr|U3KQ56|U3KQ56_HUMAN Glyoxylate reductase/hydroxypyruvate reduct	0.77378	2.0874	1.06171	12	35.668	328;341;358;395;252	9.2781e-227	50	679320000	133850000	111740000
Q6NSJ0	Uncharacterized family 31 glucosidase KIAA1161	KIAA1161	>sp|Q6NSJ0|K1161_HUMAN Uncharacterized family 31 glucosidase KIAA1161 OS=Homo sapiens GN=KIAA1161 PE=1 SV=2	0.77295	2.08517	1.06016	8	81.086	714	1.0517e-41	15.5	63276000	11662000	26386000
P56377;Q549M9	AP-1 complex subunit sigma-2	AP1S2	>sp|P56377|AP1S2_HUMAN AP-1 complex subunit sigma-2 OS=Homo sapiens GN=AP1S2 PE=1 SV=1;>tr|Q549M9|Q549M9_HUMAN Adaptor-related protein complex 1, sigma 2 subunit, isoform CRA_e OS=Homo sapiens GN=AP1S2 PE=2 SV=1	0.77191	2.08236	1.05822	4	18.615	157;157	1.0283e-111	27.4	48220000	12012000	8813400
Q9Y3M8;B2R789;B3KRK6;H3BRG5;B3KT75;B3KT04;Q86XT0	StAR-related lipid transfer protein 13	STARD13	>sp|Q9Y3M8|STA13_HUMAN StAR-related lipid transfer protein 13 OS=Homo sapiens GN=STARD13 PE=1 SV=2;>tr|B2R789|B2R789_HUMAN START domain containing 13, isoform CRA_b OS=Homo sapiens GN=STARD13 PE=2 SV=1;>tr|B3KRK6|B3KRK6_HUMAN cDNA FLJ34485 fis, clone HLUNG	0.77166	2.08169	1.05775	4	124.97	1113;995;646;607;667;486;135	1.3271e-16	6.8	24995000	5400500	14534000
Q5ST30;B4E0K6;B7ZL25;B2RDZ1	Valine--tRNA ligase, mitochondrial	VARS2	>sp|Q5ST30|SYVM_HUMAN Valine--tRNA ligase, mitochondrial OS=Homo sapiens GN=VARS2 PE=1 SV=2;>tr|B4E0K6|B4E0K6_HUMAN cDNA FLJ56191, highly similar to Homo sapiens valyl-tRNA synthetase like (VARSL), mRNA OS=Homo sapiens PE=2 SV=1;>tr|B7ZL25|B7ZL25_HUMAN VAR	0.7712	2.08044	1.05689	4	118.49	1063;1063;1061;642	1.6122e-49	7.1	23715000	12893000	2197400
Q9Y3E1;H3BTV7;H3BPM9	Hepatoma-derived growth factor-related protein 3	HDGFRP3	>sp|Q9Y3E1|HDGR3_HUMAN Hepatoma-derived growth factor-related protein 3 OS=Homo sapiens GN=HDGFRP3 PE=1 SV=1;>tr|H3BTV7|H3BTV7_HUMAN Hepatoma-derived growth factor-related protein 3 (Fragment) OS=Homo sapiens GN=HDGFRP3 PE=4 SV=1;>tr|H3BPM9|H3BPM9_HUMAN He	0.76878	2.07392	1.05236	4	22.619	203;148;141	1.2691e-16	19.7	18724000	3964600	4597400
J3QTA6;Q9BRQ6;J3QTB2;H0Y922	Coiled-coil-helix-coiled-coil-helix domain-containing protein 6, mitochondrial	CHCHD6	>tr|J3QTA6|J3QTA6_HUMAN Coiled-coil-helix-coiled-coil-helix domain-containing protein 6, mitochondrial OS=Homo sapiens GN=CHCHD6 PE=2 SV=1;>sp|Q9BRQ6|CHCH6_HUMAN Coiled-coil-helix-coiled-coil-helix domain-containing protein 6, mitochondrial OS=Homo sapiens	0.76845	2.07303	1.05174	6	28.817	256;235;140;166	1.1204e-21	33.2	30646000	5271500	14762000
Q8NCN5;A8MT40;B4DZL5;H3BQG3;Q9NWE6;B3KU99;B7ZAR9;B3KSE1	Pyruvate dehydrogenase phosphatase regulatory subunit, mitochondrial	PDPR	>sp|Q8NCN5|PDPR_HUMAN Pyruvate dehydrogenase phosphatase regulatory subunit, mitochondrial OS=Homo sapiens GN=PDPR PE=1 SV=2;>tr|A8MT40|A8MT40_HUMAN Pyruvate dehydrogenase phosphatase regulatory subunit, mitochondrial OS=Homo sapiens GN=PDPR PE=2 SV=2;>tr|	0.7679	2.07154	1.05071	9	99.363	879;779;779;491;614;292;237;224	1.224e-82	13.4	90056000	21540000	23886000
B3KR97;Q5SW96;Q9H7R8	Low density lipoprotein receptor adapter protein 1	LDLRAP1	>tr|B3KR97|B3KR97_HUMAN cDNA FLJ33900 fis, clone CTONG2008262, highly similar to Low density lipoprotein receptor adapter protein 1 OS=Homo sapiens PE=2 SV=1;>sp|Q5SW96|ARH_HUMAN Low density lipoprotein receptor adapter protein 1 OS=Homo sapiens GN=LDLRAP1	0.76668	2.06825	1.04841	2	33.899	308;308;221	2.1398e-09	9.1	25016000	9838100	6340100
P56962;Q2TAB5;Q8N3G0	Syntaxin-17	STX17;DKFZp762D1813	>sp|P56962|STX17_HUMAN Syntaxin-17 OS=Homo sapiens GN=STX17 PE=1 SV=2;>tr|Q2TAB5|Q2TAB5_HUMAN Syntaxin 17 OS=Homo sapiens GN=STX17 PE=2 SV=1;>tr|Q8N3G0|Q8N3G0_HUMAN Putative uncharacterized protein DKFZp762D1813 (Fragment) OS=Homo sapiens GN=DKFZp762D1813	0.7657	2.06561	1.04657	2	33.403	302;302;159	1.4778e-06	5	6624300	2292600	1984400
Q92567	Protein FAM168A	FAM168A	>sp|Q92567|F168A_HUMAN Protein FAM168A OS=Homo sapiens GN=FAM168A PE=1 SV=2	0.76527	2.06445	1.04576	3	26.184	244	1.3256e-23	22.5	3006600	639650	526750
P30740;B4E3A8;B4DNT0	Leukocyte elastase inhibitor	SERPINB1	>sp|P30740|ILEU_HUMAN Leukocyte elastase inhibitor OS=Homo sapiens GN=SERPINB1 PE=1 SV=1;>tr|B4E3A8|B4E3A8_HUMAN cDNA FLJ53963, highly similar to Leukocyte elastase inhibitor OS=Homo sapiens PE=2 SV=1;>tr|B4DNT0|B4DNT0_HUMAN Leukocyte elastase inhibitor OS	0.76413	2.06137	1.0436	7	42.741	379;341;228	1.3042e-26	20.1	54130000	20324000	21571000
A7E2W2;A8K0L6;Q13615;G5E953;Q9UPM2;C9JLU3	Myotubularin-related protein 3	MTMR3;WUGSC:H_DJ0394A18.1	>tr|A7E2W2|A7E2W2_HUMAN Myotubularin related protein 3 OS=Homo sapiens GN=MTMR3 PE=2 SV=1;>tr|A8K0L6|A8K0L6_HUMAN cDNA FLJ76734, highly similar to Homo sapiens myotubularin related protein 3 (MTMR3), transcript variant 3, mRNA OS=Homo sapiens PE=2 SV=1;>sp	0.76345	2.05954	1.04232	6	133.59	1198;1198;1198;1062;318;139	6.2997e-42	10.4	18263000	6303800	5202900
Q00403;B1APE2;B1APE1	Transcription initiation factor IIB	GTF2B	>sp|Q00403|TF2B_HUMAN Transcription initiation factor IIB OS=Homo sapiens GN=GTF2B PE=1 SV=1	0.76176	2.05498	1.03912	3	34.833	316;231;224	1.1043e-17	13.9	31443000	8572400	9734800
Q969M7;C9J9P8;C9J212;H9KVB9;H3BSR4;F8WD80;F8WDQ9;C9JSK8;C9JFD2;F8WB39;H3BUI7	NEDD8-conjugating enzyme UBE2F	UBE2F	>sp|Q969M7|UBE2F_HUMAN NEDD8-conjugating enzyme UBE2F OS=Homo sapiens GN=UBE2F PE=1 SV=1;>tr|C9J9P8|C9J9P8_HUMAN NEDD8-conjugating enzyme UBE2F (Fragment) OS=Homo sapiens GN=UBE2F PE=2 SV=1;>tr|C9J212|C9J212_HUMAN NEDD8-conjugating enzyme UBE2F OS=Homo sap	0.76165	2.05468	1.03891	2	21.077	185;171;164;161;131;123;101;153;142;86;73	9.3168e-69	17.8	9171100	3066300	2198100
Q8NEZ2;H0YBN0;B3KW95;E5RG91;E5RJX6;E5RHB8;E5RJ10	Vacuolar protein sorting-associated protein 37A	VPS37A	>sp|Q8NEZ2|VP37A_HUMAN Vacuolar protein sorting-associated protein 37A OS=Homo sapiens GN=VPS37A PE=1 SV=1;>tr|H0YBN0|H0YBN0_HUMAN Vacuolar protein sorting-associated protein 37A (Fragment) OS=Homo sapiens GN=VPS37A PE=2 SV=1;>tr|B3KW95|B3KW95_HUMAN cDNA F	0.76155	2.05441	1.03873	5	44.314	397;170;168;317;116;76;53	2.0148e-30	19.1	23843000	6065600	5942200
B7Z6H3;B3KQQ0;O95302;B7Z1U8;B7Z230;B7Z1G9;C9J4P8;B7Z994;B7ZAH5;A7YQ73;Q75LS8	Peptidyl-prolyl cis-trans isomerase FKBP9	FKBP9	>tr|B7Z6H3|B7Z6H3_HUMAN Peptidyl-prolyl cis-trans isomerase FKBP9 OS=Homo sapiens GN=FKBP9 PE=2 SV=1;>tr|B3KQQ0|B3KQQ0_HUMAN cDNA PSEC0007 fis, clone NT2RM1000634, highly similar to FK506-binding protein 9 (EC 5.2.1.8) OS=Homo sapiens PE=2 SV=1;>sp|O95302|	0.76081	2.05242	1.03732	9	69.154	623;570;570;451;432;338;226;269;253;147;142	2.8127e-35	21.2	109210000	29846000	23729000
Q9HC06;Q96RQ1;H0YI50;H0YI58;F8VPA6;F8VUZ2;F8VR88;F8W0R1;Q86TD3;H0YHJ8	Endoplasmic reticulum-Golgi intermediate compartment protein 2	ERGIC2	>tr|Q9HC06|Q9HC06_HUMAN Cd002 protein OS=Homo sapiens PE=2 SV=1;>sp|Q96RQ1|ERGI2_HUMAN Endoplasmic reticulum-Golgi intermediate compartment protein 2 OS=Homo sapiens GN=ERGIC2 PE=1 SV=2;>tr|H0YI50|H0YI50_HUMAN Endoplasmic reticulum-Golgi intermediate compa	0.76004	2.05034	1.03586	3	43.494	387;377;209;163;220;203;175;172;132;57	2.0838e-09	12.4	44949000	12744000	12644000
Q9UKU7;B7Z5W4;Q6ZWP6;Q59FC2;B7Z7F1;B7Z767;B7Z9L5;Q6ZUS0;B7Z644;H0YDR9	Isobutyryl-CoA dehydrogenase, mitochondrial	ACAD8	>sp|Q9UKU7|ACAD8_HUMAN Isobutyryl-CoA dehydrogenase, mitochondrial OS=Homo sapiens GN=ACAD8 PE=1 SV=1;>tr|B7Z5W4|B7Z5W4_HUMAN Isobutyryl-CoA dehydrogenase, mitochondrial OS=Homo sapiens GN=ACAD8 PE=2 SV=1;>tr|Q6ZWP6|Q6ZWP6_HUMAN Acyl-Coenzyme A dehydrogena	0.75718	2.04262	1.03042	7	45.069	415;357;288;263;226;209;170;141;130;101	2.4468e-39	24.1	61289000	12491000	19159000
A8K1R1;Q6NUK4	Receptor expression-enhancing protein 3	REEP3	>tr|A8K1R1|A8K1R1_HUMAN cDNA FLJ77025 OS=Homo sapiens PE=2 SV=1;>sp|Q6NUK4|REEP3_HUMAN Receptor expression-enhancing protein 3 OS=Homo sapiens GN=REEP3 PE=1 SV=1	0.75698	2.04208	1.03004	2	29.292	255;255	2.7107e-06	11.4	12669000	3466900	2785200
Q59ED5;B3KQJ7;O43657;B4DUZ1;B4DRB0	Tetraspanin-6	TSPAN6	>tr|Q59ED5|Q59ED5_HUMAN Transmembrane 4 superfamily member 6 variant (Fragment) OS=Homo sapiens PE=2 SV=1;>tr|B3KQJ7|B3KQJ7_HUMAN cDNA FLJ90591 fis, clone PLACE1001081, highly similar to Tetraspanin-6 OS=Homo sapiens PE=2 SV=1;>sp|O43657|TSN6_HUMAN Tetrasp	0.75503	2.03682	1.02632	3	31.694	285;245;245;227;201	5.4722e-09	13.3	12230000	2637900	2461900
Q9UKG9;C9J3D7;B4DT97	Peroxisomal carnitine O-octanoyltransferase	CROT	>sp|Q9UKG9|OCTC_HUMAN Peroxisomal carnitine O-octanoyltransferase OS=Homo sapiens GN=CROT PE=1 SV=2;>tr|C9J3D7|C9J3D7_HUMAN Peroxisomal carnitine O-octanoyltransferase OS=Homo sapiens GN=CROT PE=2 SV=1	0.75234	2.02957	1.02117	5	70.178	612;574;457	5.9769e-38	11.4	51344000	30414000	5341500
Q9Y2S6	Coiled-coil domain-containing protein 72	CCDC72	>sp|Q9Y2S6|TMA7_HUMAN Translation machinery-associated protein 7 OS=Homo sapiens GN=TMA7 PE=1 SV=1	0.75145	2.02717	1.01946	2	7.0662	64	5.418e-06	29.7	70131000	30804000	11886000
P20933;H0Y9C7;H0Y8L9;B4E0G5	N(4)-(beta-N-acetylglucosaminyl)-L-asparaginase;Glycosylasparaginase alpha chain;Glycosylasparaginase beta chain	AGA	>sp|P20933|ASPG_HUMAN N(4)-(beta-N-acetylglucosaminyl)-L-asparaginase OS=Homo sapiens GN=AGA PE=1 SV=2;>tr|H0Y9C7|H0Y9C7_HUMAN N(4)-(beta-N-acetylglucosaminyl)-L-asparaginase (Fragment) OS=Homo sapiens GN=AGA PE=2 SV=1	0.74796	2.01775	1.01275	5	37.208	346;155;138;105	6.1419e-41	24	27534000	6214900	4757200
Q9H0P0;B9A035	Cytosolic 5-nucleotidase 3	NT5C3	>sp|Q9H0P0|5NT3A_HUMAN Cytosolic 5-nucleotidase 3A OS=Homo sapiens GN=NT5C3A PE=1 SV=3	0.74788	2.01753	1.01259	7	37.948	336;205	8.4397e-31	25	111960000	35018000	22336000
Q8NAV1;B2RDP2	Pre-mRNA-splicing factor 38A	PRPF38A	>sp|Q8NAV1|PR38A_HUMAN Pre-mRNA-splicing factor 38A OS=Homo sapiens GN=PRPF38A PE=1 SV=1;>tr|B2RDP2|B2RDP2_HUMAN cDNA, FLJ96703 OS=Homo sapiens PE=4 SV=1	0.74781	2.01735	1.01246	2	37.476	312;59	7.4915e-07	8.3	42536000	14546000	8654700
Q9C0B7;B3KTB6	Transmembrane and coiled-coil domain-containing protein 7	TMCO7	>sp|Q9C0B7|TNG6_HUMAN Transport and Golgi organization protein 6 homolog OS=Homo sapiens GN=TANGO6 PE=1 SV=2;>tr|B3KTB6|B3KTB6_HUMAN cDNA FLJ38014 fis, clone CTONG2012607 OS=Homo sapiens PE=2 SV=1	0.74663	2.01416	1.01018	1	120.75	1094;933	0.00032054	2.2	1431200	557520	340790
Q15796;Q53XR6;B7Z5N5;P84022;Q59F45;K7EJX0;H3BVD1;O15198;H3BP09;H0YL71;H0YMP2;H3BQ00	Mothers against decapentaplegic homolog 2;Mothers against decapentaplegic homolog 3	SMAD2;SMAD3	>sp|Q15796|SMAD2_HUMAN Mothers against decapentaplegic homolog 2 OS=Homo sapiens GN=SMAD2 PE=1 SV=1;>tr|Q53XR6|Q53XR6_HUMAN MAD, mothers against decapentaplegic homolog 2 (Drosophila) OS=Homo sapiens GN=SMAD2 PE=2 SV=1;>tr|B7Z5N5|B7Z5N5_HUMAN Mothers again	0.74481	2.00925	1.00666	5	52.306	467;467;431;425;386;217;213;467;114;92;63;156	2.5225e-17	12.6	118930000	27347000	21173000
O95671;B3KM43;B4DRF1;B4DN81;E7ER97	N-acetylserotonin O-methyltransferase-like protein	ASMTL	>sp|O95671|ASML_HUMAN N-acetylserotonin O-methyltransferase-like protein OS=Homo sapiens GN=ASMTL PE=1 SV=3;>tr|B3KM43|B3KM43_HUMAN cDNA FLJ10228 fis, clone HEMBB1000119, highly similar to N-acetylserotonin O-methyltransferase-like protein OS=Homo sapiens	0.74448	2.00836	1.00602	14	68.856	621;621;611;545;545	3.9251e-121	31.4	107540000	33589000	22168000
Q14011;Q53XX5;D6W5Y5;B4E2X2;K7EQR7;K7EPM4;K7EMY9;K7ER40;B4E2A3;K7ELT6;Q6ZR81;K7EJV5;K7ENX8;K7ELV6;B3KT17;K7ELL4;K7EQL0;K7EIF7;K7ENN6;K7EQX4	Cold-inducible RNA-binding protein	CIRBP	>sp|Q14011|CIRBP_HUMAN Cold-inducible RNA-binding protein OS=Homo sapiens GN=CIRBP PE=1 SV=1;>tr|Q53XX5|Q53XX5_HUMAN Cold inducible RNA binding protein OS=Homo sapiens GN=CIRBP PE=2 SV=1;>tr|D6W5Y5|D6W5Y5_HUMAN Cold inducible RNA binding protein, isoform C	0.74114	1.99935	0.999533	5	18.648	172;172;297;263;202;168;159;174;142;135;135;105;89;70;244;85;79;60;37;32	7.5949e-182	38.4	897550000	353110000	237720000
Q8TDQ7	Glucosamine-6-phosphate isomerase 2	GNPDA2	>sp|Q8TDQ7|GNPI2_HUMAN Glucosamine-6-phosphate isomerase 2 OS=Homo sapiens GN=GNPDA2 PE=1 SV=1	0.74107	1.99916	0.999397	5	31.084	276	1.2688e-58	39.1	3604300	709930	702960
B3KXY9;E7ENR4;Q59FD4;A8K7J7;P19367;B4DG62;B3KRA9;B1AR63;B1AR61;B1AR62	Hexokinase-1	HK1	>tr|B3KXY9|B3KXY9_HUMAN cDNA FLJ46359 fis, clone TESTI4049786, highly similar to Hexokinase-1 (EC 2.7.1.1) OS=Homo sapiens PE=2 SV=1;>tr|E7ENR4|E7ENR4_HUMAN Hexokinase-1 OS=Homo sapiens GN=HK1 PE=2 SV=1;>tr|Q59FD4|Q59FD4_HUMAN Hexokinase 1 isoform HKI vari	0.73993	1.99609	0.997176	38	106.25	952;952;949;917;917;915;566;291;139;114	0	46	3153300000	732940000	594300000
O00151	PDZ and LIM domain protein 1	PDLIM1	>sp|O00151|PDLI1_HUMAN PDZ and LIM domain protein 1 OS=Homo sapiens GN=PDLIM1 PE=1 SV=4	0.73937	1.99458	0.996083	20	36.071	329	2.3048e-162	80.5	518920000	115750000	116640000
O96011;B3KSS3	Peroxisomal membrane protein 11B	PEX11B	>sp|O96011|PX11B_HUMAN Peroxisomal membrane protein 11B OS=Homo sapiens GN=PEX11B PE=1 SV=1	0.73875	1.99291	0.994873	6	28.431	259;127	8.62e-37	30.9	19204000	4304800	3840100
Q6ZUY8;A8K2H6;B3KRG8;P38571;B3KU19;B4DE67;Q5T073	Lipase;Lysosomal acid lipase/cholesteryl ester hydrolase	LIPA	>tr|Q6ZUY8|Q6ZUY8_HUMAN Lipase OS=Homo sapiens PE=2 SV=1;>tr|A8K2H6|A8K2H6_HUMAN Lipase OS=Homo sapiens PE=2 SV=1;>tr|B3KRG8|B3KRG8_HUMAN Lipase OS=Homo sapiens PE=2 SV=1;>sp|P38571|LICH_HUMAN Lysosomal acid lipase/cholesteryl ester hydrolase OS=Homo sapie	0.73839	1.99193	0.99417	2	45.435	401;399;399;399;357;204;290	4.0121e-05	6.7	26333000	7162600	4635300
L7RRS0;O00443;B4DG55;F5H2B0;B4DRX6;B4E2G4	Phosphatidylinositol 4-phosphate 3-kinase C2 domain-containing subunit alpha	PIK3C2A	>tr|L7RRS0|L7RRS0_HUMAN Phosphatidylinositol-4-phosphate 3-kinase, catalytic subunit type 2 alpha OS=Homo sapiens GN=PIK3C2A PE=2 SV=1;>sp|O00443|P3C2A_HUMAN Phosphatidylinositol 4-phosphate 3-kinase C2 domain-containing subunit alpha OS=Homo sapiens GN=PI	0.73802	1.99094	0.993447	6	190.68	1686;1686;1306;1306;652;483	2.6832e-31	6	15909000	3566700	6216200
Q9P273	Teneurin-3	ODZ3	>sp|Q9P273|TEN3_HUMAN Teneurin-3 OS=Homo sapiens GN=TENM3 PE=2 SV=3	0.73776	1.99023	0.992938	2	300.95	2699	1.31e-22	1.5	14542000	3655000	2985800
Q8N9F7;J3QQN7;J3KTA9;J3QRR6	Glycerophosphodiester phosphodiesterase domain-containing protein 1	GDPD1	>sp|Q8N9F7|GDPD1_HUMAN Glycerophosphodiester phosphodiesterase domain-containing protein 1 OS=Homo sapiens GN=GDPD1 PE=1 SV=2;>tr|J3QQN7|J3QQN7_HUMAN Glycerophosphodiester phosphodiesterase domain-containing protein 1 OS=Homo sapiens GN=GDPD1 PE=2 SV=1;>tr	0.73762	1.98986	0.992665	6	36.167	314;210;130;121	7.4051e-33	26.8	27897000	4938100	5672000
Q6DKK2;B3KT23;K7EKH7;K7ERR1	Tetratricopeptide repeat protein 19, mitochondrial	TTC19	>sp|Q6DKK2|TTC19_HUMAN Tetratricopeptide repeat protein 19, mitochondrial OS=Homo sapiens GN=TTC19 PE=1 SV=4;>tr|B3KT23|B3KT23_HUMAN cDNA FLJ37500 fis, clone BRAWH2016166, highly similar to Tetratricopeptide repeat protein 19 OS=Homo sapiens PE=2 SV=1	0.73458	1.98166	0.986706	5	42.456	380;143;99;63	1.097e-13	13.7	20830000	6379900	4663600
P18074;E7EVE9;A8MX75;K7EKF3;Q2TB79;Q6ZNQ5	TFIIH basal transcription factor complex helicase XPD subunit	ERCC2	>sp|P18074|ERCC2_HUMAN TFIIH basal transcription factor complex helicase XPD subunit OS=Homo sapiens GN=ERCC2 PE=1 SV=1;>tr|E7EVE9|E7EVE9_HUMAN TFIIH basal transcription factor complex helicase XPD subunit OS=Homo sapiens GN=ERCC2 PE=2 SV=1;>tr|A8MX75|A8MX	0.73376	1.97944	0.985095	4	86.908	760;682;706;202;682;453	1.4196e-28	11.1	29358000	9951000	6687000
Q9H9Y2	Ribosome production factor 1	RPF1	>sp|Q9H9Y2|RPF1_HUMAN Ribosome production factor 1 OS=Homo sapiens GN=RPF1 PE=1 SV=2	0.73328	1.97815	0.984151	4	40.11	349	2.1196e-07	17.2	12009000	3192500	2701600
F8W6L6;B2RWP9;P35580;D3DTS1;Q9BWG0;E7ERA5;G1UI33;A5XEH4;Q9UE82;Q9UMG3	Myosin-10	MYH10	>tr|F8W6L6|F8W6L6_HUMAN Myosin-10 OS=Homo sapiens GN=MYH10 PE=2 SV=1;>tr|B2RWP9|B2RWP9_HUMAN MYH10 protein OS=Homo sapiens GN=MYH10 PE=2 SV=1;>sp|P35580|MYH10_HUMAN Myosin-10 OS=Homo sapiens GN=MYH10 PE=1 SV=3;>tr|D3DTS1|D3DTS1_HUMAN Myosin, heavy polypept	0.73245	1.97591	0.982517	56	230.77	1992;1985;1976;1099;471;188;180;82;81;31	0	34.4	192940000	47025000	39519000
O75525	KH domain-containing, RNA-binding, signal transduction-associated protein 3	KHDRBS3	>sp|O75525|KHDR3_HUMAN KH domain-containing, RNA-binding, signal transduction-associated protein 3 OS=Homo sapiens GN=KHDRBS3 PE=1 SV=1	0.73144	1.97319	0.980526	3	38.799	346	1.9888e-06	7.8	11095000	3363300	3990800
Q5MNZ6;B4DMI6;I3L3A5	WD repeat domain phosphoinositide-interacting protein 3	WDR45L	>sp|Q5MNZ6|WIPI3_HUMAN WD repeat domain phosphoinositide-interacting protein 3 OS=Homo sapiens GN=WDR45B PE=2 SV=2;>tr|B4DMI6|B4DMI6_HUMAN WDR45-like, isoform CRA_f OS=Homo sapiens GN=WDR45L PE=2 SV=1;>tr|I3L3A5|I3L3A5_HUMAN WD repeat domain phosphoinositi	0.73132	1.97286	0.98029	2	38.121	344;316;124	0.00014371	8.1	21836000	7196900	6960800
Q9UNA4;J3KQ09;B7Z780;J3KSW2;J3KTN3;J3QR36;J3KRG0;J3KTM8;J3KRS8	DNA polymerase iota	POLI	>sp|Q9UNA4|POLI_HUMAN DNA polymerase iota OS=Homo sapiens GN=POLI PE=1 SV=3;>tr|J3KQ09|J3KQ09_HUMAN DNA polymerase iota OS=Homo sapiens GN=POLI PE=2 SV=1;>tr|B7Z780|B7Z780_HUMAN cDNA FLJ61612, highly similar to DNA polymerase iota (EC 2.7.7.7) OS=Homo sapi	0.73089	1.9717	0.979441	2	83.005	740;661;660;637;222;195;145;142;85	2.4742e-06	5.4	6708000	1633700	1254600
Q5VU08;Q9UEY8;Q59EK1;Q53FL4	Gamma-adducin	ADD3	>tr|Q5VU08|Q5VU08_HUMAN Adducin 3 (Gamma), isoform CRA_a OS=Homo sapiens GN=ADD3 PE=2 SV=1;>sp|Q9UEY8|ADDG_HUMAN Gamma-adducin OS=Homo sapiens GN=ADD3 PE=1 SV=1;>tr|Q59EK1|Q59EK1_HUMAN Adducin 3 isoform a variant (Fragment) OS=Homo sapiens PE=2 SV=1	0.73074	1.9713	0.979145	4	79.154	706;706;698;667	3.2503e-25	10.1	6273400	1401200	862300
P35914;B1AK13;H0Y2L7;Q8TB92;B7Z212;B7Z4D4;Q9NT06;G5E9S9	Hydroxymethylglutaryl-CoA lyase, mitochondrial	HMGCL	>sp|P35914|HMGCL_HUMAN Hydroxymethylglutaryl-CoA lyase, mitochondrial OS=Homo sapiens GN=HMGCL PE=1 SV=2;>tr|B1AK13|B1AK13_HUMAN 3-hydroxymethyl-3-methylglutaryl-Coenzyme A lyase (Hydroxymethylglutaricaciduria), isoform CRA_b OS=Homo sapiens GN=HMGCL PE=2	0.7307	1.97119	0.979066	6	34.36	325;300;182;370;237;174;157;151	9.3582e-104	21.8	164790000	36180000	40823000
Q9Y6C9;Q53G34;B4DHQ0;F5H3Y2	Mitochondrial carrier homolog 2	MTCH2	>sp|Q9Y6C9|MTCH2_HUMAN Mitochondrial carrier homolog 2 OS=Homo sapiens GN=MTCH2 PE=1 SV=1;>tr|Q53G34|Q53G34_HUMAN Mitochondrial carrier homolog 2 variant (Fragment) OS=Homo sapiens PE=2 SV=1	0.72986	1.96892	0.977407	10	33.331	303;303;155;155	3.0619e-80	39.9	621780000	227410000	88274000
E9PNP3;Q9H7C9;E9PR47;E9PIQ4;K4DI89;E9PLK9;E9PJP1	UPF0366 protein C11orf67	C11orf67	>tr|E9PNP3|E9PNP3_HUMAN Mth938 domain-containing protein OS=Homo sapiens GN=AAMDC PE=2 SV=1;>sp|Q9H7C9|AAMDC_HUMAN Mth938 domain-containing protein OS=Homo sapiens GN=AAMDC PE=1 SV=1;>tr|E9PR47|E9PR47_HUMAN Mth938 domain-containing protein OS=Homo sapiens	0.72981	1.96879	0.977308	3	15.588	141;122;168;90;147;137;93	3.5496e-57	25.5	17125000	5403200	3192100
D3YTI2		ACP1	>tr|D3YTI2|D3YTI2_HUMAN Low molecular weight phosphotyrosine protein phosphatase OS=Homo sapiens GN=ACP1 PE=2 SV=1	0.72904	1.96671	0.975785	3	9.4507	85	4.1432e-45	54.1	8225000	2717000	4012300
Q96DB5;B4DZW6;H0YB03;B4DNF5;E7EVI2;E5RH53;H0YC67;H0YB83;H0YBD9;H0YC27;H0YAP5;E5RGC8	Regulator of microtubule dynamics protein 1	FAM82B	>sp|Q96DB5|RMD1_HUMAN Regulator of microtubule dynamics protein 1 OS=Homo sapiens GN=RMDN1 PE=1 SV=1;>tr|B4DZW6|B4DZW6_HUMAN Regulator of microtubule dynamics protein 1 OS=Homo sapiens GN=RMDN1 PE=2 SV=1;>tr|H0YB03|H0YB03_HUMAN Regulator of microtubule dyn	0.72824	1.96455	0.974201	10	35.808	314;284;165;271;271;248;151;225;159;107;130;95	2.5459e-114	35	141610000	36907000	26327000
Q6PCE3	Glucose 1,6-bisphosphate synthase	PGM2L1	>sp|Q6PCE3|PGM2L_HUMAN Glucose 1,6-bisphosphate synthase OS=Homo sapiens GN=PGM2L1 PE=1 SV=3	0.72727	1.96194	0.972278	5	70.441	622	2.5492e-27	13	53906000	15231000	12959000
Q96NX8;B7ZBM5;B7ZBM4;E9PND6;E9PLV7		STX16	>tr|Q96NX8|Q96NX8_HUMAN Syntaxin-16 OS=Homo sapiens GN=STX16 PE=2 SV=1;>tr|B7ZBM5|B7ZBM5_HUMAN Syntaxin-16 (Fragment) OS=Homo sapiens GN=STX16 PE=2 SV=1;>tr|B7ZBM4|B7ZBM4_HUMAN Syntaxin-16 (Fragment) OS=Homo sapiens GN=STX16 PE=2 SV=1	0.72723	1.96183	0.972199	8	23.021	202;122;121;79;46	5.1081e-104	61.9	26360000	8822600	5794200
B2R7G6;P49590;B4DDY8;C9JV49;E9PG66;C9JHI8;B4DDN8;B4DSY5;B4DQ67;D6RJE6	Probable histidine--tRNA ligase, mitochondrial	HARS2;HARSL	>tr|B2R7G6|B2R7G6_HUMAN cDNA, FLJ93437, highly similar to Homo sapiens histidyl-tRNA synthetase-like (HARSL), mRNA OS=Homo sapiens PE=2 SV=1;>sp|P49590|SYHM_HUMAN Probable histidine--tRNA ligase, mitochondrial OS=Homo sapiens GN=HARS2 PE=1 SV=1;>tr|B4DDY8|	0.7258	1.95797	0.969359	13	56.889	506;506;481;466;432;392;362;345;334;181	5.4715e-102	30.4	143860000	67924000	16430000
O60583;B4DH21;F2Z2C9;F8WDY7	Cyclin-T2	CCNT2	>sp|O60583|CCNT2_HUMAN Cyclin-T2 OS=Homo sapiens GN=CCNT2 PE=1 SV=2;>tr|B4DH21|B4DH21_HUMAN Cyclin-T2 OS=Homo sapiens GN=CCNT2 PE=2 SV=1;>tr|F2Z2C9|F2Z2C9_HUMAN Cyclin-T2 OS=Homo sapiens GN=CCNT2 PE=2 SV=1;>tr|F8WDY7|F8WDY7_HUMAN Cyclin-T2 OS=Homo sapiens	0.72407	1.9533	0.965916	2	81.028	730;488;173;173	1.1349e-13	3.7	6873200	2422100	1479100
Q7L592;B4DXV9;B4DQY3;C9JS27;C9J236	Protein midA homolog, mitochondrial	C2orf56	>sp|Q7L592|NDUF7_HUMAN NADH dehydrogenase [ubiquinone] complex I, assembly factor 7 OS=Homo sapiens GN=NDUFAF7 PE=1 SV=1;>tr|B4DXV9|B4DXV9_HUMAN cDNA FLJ53678 OS=Homo sapiens PE=2 SV=1;>tr|B4DQY3|B4DQY3_HUMAN cDNA FLJ55666 OS=Homo sapiens PE=2 SV=1;>tr|C9J	0.72325	1.95109	0.964281	1	49.237	441;414;370;268;230	8.6864e-21	4.3	3354500	816810	474650
Q8WUK0;B4DGK8	Protein-tyrosine phosphatase mitochondrial 1	PTPMT1	>sp|Q8WUK0|PTPM1_HUMAN Phosphatidylglycerophosphatase and protein-tyrosine phosphatase 1 OS=Homo sapiens GN=PTPMT1 PE=1 SV=1;>tr|B4DGK8|B4DGK8_HUMAN cDNA FLJ57723, moderately similar to Protein-tyrosine phosphatase mitochondrial 1, mitochondrial (EC 3.1.3.	0.7219	1.94745	0.961586	4	22.843	201;137	1.1843e-11	23.9	14251000	3937500	2882200
Q6IAN0;J3KRS1;J3QLJ8	Dehydrogenase/reductase SDR family member 7B	DHRS7B	>sp|Q6IAN0|DRS7B_HUMAN Dehydrogenase/reductase SDR family member 7B OS=Homo sapiens GN=DHRS7B PE=1 SV=2;>tr|J3KRS1|J3KRS1_HUMAN Dehydrogenase/reductase SDR family member 7B (Fragment) OS=Homo sapiens GN=DHRS7B PE=4 SV=1	0.72093	1.94483	0.959646	6	35.119	325;125;107	2.7553e-51	24	71869000	23305000	15287000
B3KW93			>tr|B3KW93|B3KW93_HUMAN cDNA FLJ42590 fis, clone BRACE3009708, highly similar to Sodium/potassium-transporting ATPase alpha-2chain (EC 3.6.3.9) OS=Homo sapiens PE=2 SV=1	0.71825	1.9376	0.954273	15	101.3	920	0	18.6	4597700	1610700	807820
P27144;D3DQ64;K4Q5R3	Adenylate kinase isoenzyme 4, mitochondrial	AK4	>sp|P27144|KAD4_HUMAN Adenylate kinase 4, mitochondrial OS=Homo sapiens GN=AK4 PE=1 SV=1;>tr|D3DQ64|D3DQ64_HUMAN Adenylate kinase 4, mitochondrial OS=Homo sapiens GN=AK4 PE=3 SV=1	0.71717	1.93469	0.952102	11	25.268	223;171;39	1.9197e-46	62.8	415320000	107230000	73598000
Q8WUH2;B3KMM9	Transforming growth factor-beta receptor-associated protein 1	TGFBRAP1	>sp|Q8WUH2|TGFA1_HUMAN Transforming growth factor-beta receptor-associated protein 1 OS=Homo sapiens GN=TGFBRAP1 PE=1 SV=1	0.71641	1.93264	0.950572	5	97.157	860;315	1.465e-42	8.3	36827000	6504000	20802000
E9PF82;E9PBG7;Q13557;D6R938;B7Z2B0;Q4G1A8;H0Y9C2;H0Y9J2;Q92991;A8K161;Q7LDD5;Q8IWE0;Q9UQM7;E7EQE4;E9PBE8;D6RHX9	Calcium/calmodulin-dependent protein kinase type II subunit delta	CAMK2D	>tr|E9PF82|E9PF82_HUMAN Calcium/calmodulin-dependent protein kinase type II subunit delta OS=Homo sapiens GN=CAMK2D PE=2 SV=1;>tr|E9PBG7|E9PBG7_HUMAN Calcium/calmodulin-dependent protein kinase type II subunit delta OS=Homo sapiens GN=CAMK2D PE=2 SV=1;>sp|	0.71624	1.93218	0.95023	12	60.004	533;512;499;498;533;344;194;182;130;489;478;478;478;173;168;24	6.7402e-204	29.3	929110000	250510000	159620000
Q14114;D3DQ39;B3KU40;E9PP15;H0YCA4	Low-density lipoprotein receptor-related protein 8	LRP8	>sp|Q14114|LRP8_HUMAN Low-density lipoprotein receptor-related protein 8 OS=Homo sapiens GN=LRP8 PE=1 SV=4;>tr|D3DQ39|D3DQ39_HUMAN Low density lipoprotein receptor-related protein 8, apolipoprotein e receptor, isoform CRA_e OS=Homo sapiens GN=LRP8 PE=4 SV=	0.71595	1.9314	0.949646	2	105.63	963;700;457;457;121	2.7471e-06	3.2	10209000	5080900	4064200
P18859;Q6IB54;Q6NZ59;A8MUH2	ATP synthase-coupling factor 6, mitochondrial	ATP5J	>sp|P18859|ATP5J_HUMAN ATP synthase-coupling factor 6, mitochondrial OS=Homo sapiens GN=ATP5J PE=1 SV=1;>tr|Q6IB54|Q6IB54_HUMAN ATP synthase-coupling factor 6, mitochondrial OS=Homo sapiens GN=ATP5J PE=2 SV=1;>tr|Q6NZ59|Q6NZ59_HUMAN ATP synthase-coupling f	0.7156	1.93045	0.94894	7	12.587	108;108;108;119	3.2e-144	55.6	365950000	88859000	69722000
Q96GQ5;H3BSM7;H3BR29;B4E381;B4DKB6;H3BS97;H3BTA0;B4DJP2	UPF0420 protein C16orf58	C16orf58	>sp|Q96GQ5|CP058_HUMAN UPF0420 protein C16orf58 OS=Homo sapiens GN=C16orf58 PE=1 SV=2;>tr|H3BSM7|H3BSM7_HUMAN UPF0420 protein C16orf58 OS=Homo sapiens GN=C16orf58 PE=2 SV=1;>tr|H3BR29|H3BR29_HUMAN UPF0420 protein C16orf58 OS=Homo sapiens GN=C16orf58 PE=2 S	0.71474	1.92813	0.947205	4	51.017	468;466;423;422;156;140;135;194	5.0331e-29	14.1	24916000	7138300	4308400
B2RWP0;O60292;Q9P2F8;A7E2F9;Q8IUV1	Signal-induced proliferation-associated 1-like protein 3	SIPA1L3	>tr|B2RWP0|B2RWP0_HUMAN Signal-induced proliferation-associated 1 like 3 OS=Homo sapiens GN=SIPA1L3 PE=2 SV=1;>sp|O60292|SI1L3_HUMAN Signal-induced proliferation-associated 1-like protein 3 OS=Homo sapiens GN=SIPA1L3 PE=1 SV=3	0.71472	1.92808	0.947165	9	194.62	1781;1781;1722;1498;353	3.3587e-22	9.5	25238000	7110000	6126200
B2R9S4;P40121;B4DU58;E7ENU9	Macrophage-capping protein	CAPG	>tr|B2R9S4|B2R9S4_HUMAN cDNA, FLJ94534, highly similar to Homo sapiens capping protein (actin filament), gelsolin-like(CAPG), mRNA OS=Homo sapiens PE=2 SV=1;>sp|P40121|CAPG_HUMAN Macrophage-capping protein OS=Homo sapiens GN=CAPG PE=1 SV=2;>tr|B4DU58|B4DU5	0.71468	1.92797	0.947084	3	38.497	348;348;327;253	6.0137e-61	10.9	8006700	1648500	1629900
O43464;A8K7G2;B2BKJ3	Serine protease HTRA2, mitochondrial	HTRA2	>sp|O43464|HTRA2_HUMAN Serine protease HTRA2, mitochondrial OS=Homo sapiens GN=HTRA2 PE=1 SV=2;>tr|A8K7G2|A8K7G2_HUMAN cDNA FLJ75762, highly similar to Homo sapiens protease, serine, 25 (PRSS25), nuclear gene encodingmitochondrial protein, transcript varia	0.7144	1.92722	0.946519	4	48.84	458;458;143	2.8509e-16	16.6	50618000	12934000	11903000
Q9NVM4;H3BNC0;H3BPZ8;H3BSS9	Protein arginine N-methyltransferase 7	PRMT7	>sp|Q9NVM4|ANM7_HUMAN Protein arginine N-methyltransferase 7 OS=Homo sapiens GN=PRMT7 PE=1 SV=1;>tr|H3BNC0|H3BNC0_HUMAN Protein arginine N-methyltransferase 7 OS=Homo sapiens GN=PRMT7 PE=2 SV=1;>tr|H3BPZ8|H3BPZ8_HUMAN Protein arginine N-methyltransferase 7	0.7142	1.92668	0.946115	2	78.458	692;567;223;169	5.5656e-11	5.8	5218100	2182900	1322500
Q9BW04	Specifically androgen-regulated gene protein	SARG	>sp|Q9BW04|SARG_HUMAN Specifically androgen-regulated gene protein OS=Homo sapiens GN=SARG PE=1 SV=2	0.71397	1.92606	0.94565	3	63.964	601	2.9257e-24	11.5	5969300	1403600	988430
Q92934;B4DZQ9;A8MXU7;F5GYS3	Bcl2 antagonist of cell death	BAD	>sp|Q92934|BAD_HUMAN Bcl2 antagonist of cell death OS=Homo sapiens GN=BAD PE=1 SV=3;>tr|B4DZQ9|B4DZQ9_HUMAN cDNA FLJ61193, highly similar to Bcl2 antagonist of cell death OS=Homo sapiens PE=2 SV=1;>tr|A8MXU7|A8MXU7_HUMAN Bcl2 antagonist of cell death OS=Ho	0.71259	1.92233	0.942859	3	18.392	168;149;163;157	3.4158e-30	34.5	16107000	2930800	2619600
Q9BX68;Q8WYJ5;Q53HJ8	Histidine triad nucleotide-binding protein 2, mitochondrial	HINT2	>sp|Q9BX68|HINT2_HUMAN Histidine triad nucleotide-binding protein 2, mitochondrial OS=Homo sapiens GN=HINT2 PE=1 SV=1;>tr|Q8WYJ5|Q8WYJ5_HUMAN Protein kinase C inhibitor-2 OS=Homo sapiens PE=2 SV=1;>tr|Q53HJ8|Q53HJ8_HUMAN PKCI-1-related HIT protein variant	0.71217	1.9212	0.942008	5	17.162	163;128;163	9.8511e-100	47.2	420170000	114670000	71788000
A8K3Y2;B5BU16;P52564;Q6MZH7;K7EIW3	Dual specificity mitogen-activated protein kinase kinase 6	MAP2K6	>tr|A8K3Y2|A8K3Y2_HUMAN Mitogen-activated protein kinase kinase 6 OS=Homo sapiens GN=MAP2K6 PE=2 SV=1;>tr|B5BU16|B5BU16_HUMAN Mitogen-activated protein kinase kinase 6 OS=Homo sapiens GN=MAP2K6 PE=2 SV=1;>sp|P52564|MP2K6_HUMAN Dual specificity mitogen-acti	0.71163	1.91974	0.940914	6	37.492	334;334;334;166;128	7.9521e-35	24.6	15044000	4673300	2994200
Q53GG5;D6RAF1	PDZ and LIM domain protein 3	PDLIM3	>sp|Q53GG5|PDLI3_HUMAN PDZ and LIM domain protein 3 OS=Homo sapiens GN=PDLIM3 PE=1 SV=1	0.71118	1.91853	0.940002	9	39.232	364;42	2.8348e-78	37.4	194940000	43076000	31727000
J3KPX7;Q99623;F5GY37;F5GWA7;B4DW05;F5H3X6;F5H0C5;U3KPZ5;F5H2D2;Q9BXV3	Prohibitin-2	PHB2	>tr|J3KPX7|J3KPX7_HUMAN Prohibitin-2 OS=Homo sapiens GN=PHB2 PE=2 SV=1;>sp|Q99623|PHB2_HUMAN Prohibitin-2 OS=Homo sapiens GN=PHB2 PE=1 SV=2;>tr|F5GY37|F5GY37_HUMAN Prohibitin-2 OS=Homo sapiens GN=PHB2 PE=2 SV=1;>tr|F5GWA7|F5GWA7_HUMAN Prohibitin-2 (Fragmen	0.70809	1.91019	0.93372	16	33.402	299;299;267;261;213;213;112;103;87;69	7.2049e-243	54.5	2766800000	694660000	458660000
P11117;B7Z552;E9PQY3;B7Z6L8;B7Z7D2;B7Z4Z2;E9PHY0;E9PP23;B7Z6U3;B7Z6T8;E9PQW9;E9PKW9;B7Z5T5;G5EA28	Lysosomal acid phosphatase	ACP2	>sp|P11117|PPAL_HUMAN Lysosomal acid phosphatase OS=Homo sapiens GN=ACP2 PE=1 SV=3;>tr|B7Z552|B7Z552_HUMAN cDNA FLJ51033, highly similar to Lysosomal acid phosphatase (EC 3.1.3.2) OS=Homo sapiens PE=2 SV=1;>tr|E9PQY3|E9PQY3_HUMAN Lysosomal acid phosphatase	0.70668	1.90639	0.930844	3	48.344	423;395;395;413;391;360;360;305;162;160;160;151;149;122	8.5182e-06	9.2	49796000	11289000	10444000
O60333;Q4R9M9;Q4R9M8;Q4R9M7	Kinesin-like protein KIF1B	KIF1B;KIF1Bbeta	>sp|O60333|KIF1B_HUMAN Kinesin-like protein KIF1B OS=Homo sapiens GN=KIF1B PE=1 SV=5;>tr|Q4R9M9|Q4R9M9_HUMAN Kinesin family member 1Bbeta isoform II OS=Homo sapiens GN=KIF1Bbeta PE=2 SV=1;>tr|Q4R9M8|Q4R9M8_HUMAN Kinesin family member 1Bbeta isoform III OS=	0.70603	1.90464	0.929516	13	204.47	1816;1809;1797;1783	5.3099e-82	9.8	8720800	1806800	1372800
E9LUH4;D0UU70;D3YJ43;D5L9I5;E9LUH3;P51608;C6KG45;A8K079;E1B2J3;C6KG44;D6QZ43;I6LM39;D9ZNA4;D5L9I4;B5MCB4;Q59FJ6;C6FGV0;C9JH89	Methyl-CpG-binding protein 2	MECP2	>tr|E9LUH4|E9LUH4_HUMAN Mutant methyl CpG binding protein 2 variant 1 OS=Homo sapiens GN=MECP2 PE=2 SV=1;>tr|D0UU70|D0UU70_HUMAN Methyl CpG binding protein 2 isoform 1 OS=Homo sapiens GN=MECP2 PE=2 SV=1;>tr|D3YJ43|D3YJ43_HUMAN Methyl CpG binding protein 2	0.70578	1.90396	0.929005	8	55.115	511;486;486;486;486;486;486;486;397;329;286;271;486;173;172;130;70;50	7.0555e-51	20.7	32203000	11776000	7364000
Q8NE86;S4R468;B4DWD0	Calcium uniporter protein, mitochondrial	MCU	>sp|Q8NE86|MCU_HUMAN Calcium uniporter protein, mitochondrial OS=Homo sapiens GN=MCU PE=1 SV=1;>tr|S4R468|S4R468_HUMAN Calcium uniporter protein, mitochondrial (Fragment) OS=Homo sapiens GN=MCU PE=4 SV=1	0.70535	1.9028	0.928126	4	39.866	351;167;109	3.0149e-108	17.4	58199000	11536000	13865000
Q96BW5	Phosphotriesterase-related protein	PTER	>sp|Q96BW5|PTER_HUMAN Phosphotriesterase-related protein OS=Homo sapiens GN=PTER PE=1 SV=1	0.70515	1.90226	0.927717	3	39.017	349	5.0203e-11	13.2	8814400	2648700	1155000
Q5JTV8;J3KN66;H0Y4R4;E9PKD1;H0YD16;H0YDU3	Torsin-1A-interacting protein 1	TOR1AIP1	>sp|Q5JTV8|TOIP1_HUMAN Torsin-1A-interacting protein 1 OS=Homo sapiens GN=TOR1AIP1 PE=1 SV=2;>tr|J3KN66|J3KN66_HUMAN Torsin-1A-interacting protein 1 OS=Homo sapiens GN=TOR1AIP1 PE=2 SV=1;>tr|H0Y4R4|H0Y4R4_HUMAN Torsin-1A-interacting protein 1 (Fragment) OS	0.70444	1.90035	0.926264	10	66.248	583;599;296;415;198;116	2.891e-106	23.5	126200000	36174000	30072000
Q53GF0;Q8NFW8;F5H296;F5GYM0	N-acylneuraminate cytidylyltransferase	CMAS	>tr|Q53GF0|Q53GF0_HUMAN Cytidine 5-monophosphate N-acetylneuraminic acid synthetase variant (Fragment) OS=Homo sapiens PE=2 SV=1;>sp|Q8NFW8|NEUA_HUMAN N-acylneuraminate cytidylyltransferase OS=Homo sapiens GN=CMAS PE=1 SV=2	0.70437	1.90016	0.92612	7	48.329	434;434;88;97	8.5938e-58	23.5	68787000	17828000	14133000
Q59EC9;B2RAG5;O15228;Q53H08;Q53FI2;B4DNM9;Q5TBH8;B3KN78;Q71V38;Q5TBH6	Dihydroxyacetone phosphate acyltransferase	GNPAT	>tr|Q59EC9|Q59EC9_HUMAN Glyceronephosphate O-acyltransferase variant (Fragment) OS=Homo sapiens PE=2 SV=1;>tr|B2RAG5|B2RAG5_HUMAN cDNA, FLJ94903, highly similar to Homo sapiens glyceronephosphate O-acyltransferase (GNPAT), mRNA OS=Homo sapiens PE=2 SV=1;>s	0.70433	1.90005	0.926038	12	78.594	693;680;680;680;680;619;587;492;383;222	3.3232e-62	23.5	89244000	25909000	18465000
Q99715;D6RGG3;B9EJB8;H0Y5N9;H0Y4P7;H0Y991	Collagen alpha-1(XII) chain	COL12A1	>sp|Q99715|COCA1_HUMAN Collagen alpha-1(XII) chain OS=Homo sapiens GN=COL12A1 PE=1 SV=2;>tr|D6RGG3|D6RGG3_HUMAN Collagen alpha-1(XII) chain OS=Homo sapiens GN=COL12A1 PE=2 SV=1;>tr|B9EJB8|B9EJB8_HUMAN Collagen, type XII, alpha 1 OS=Homo sapiens GN=COL12A1	0.70417	1.89962	0.925711	32	333.14	3063;3062;1899;756;638;207	6.1833e-245	16.6	330510000	99811000	72966000
E5KSU5;E5KSX8;Q00059;Q6LES8;H7BYN3	Transcription factor A, mitochondrial	TFAM	>tr|E5KSU5|E5KSU5_HUMAN Mitochondrial transcription factor A OS=Homo sapiens GN=TFAM PE=2 SV=1;>tr|E5KSX8|E5KSX8_HUMAN Mitochondrial transcription factor A OS=Homo sapiens PE=4 SV=1;>sp|Q00059|TFAM_HUMAN Transcription factor A, mitochondrial OS=Homo sapien	0.70337	1.89746	0.924071	13	29.096	246;246;246;246;219	2.9308e-45	34.6	430680000	104170000	81219000
B2RBJ8;Q9H0R6	Glutamyl-tRNA(Gln) amidotransferase subunit A, mitochondrial A;Glutamyl-tRNA(Gln) amidotransferase subunit A, mitochondrial	QRSL1-1;QRSL1	>tr|B2RBJ8|B2RBJ8_HUMAN cDNA, FLJ95548, highly similar to Homo sapiens glutaminyl-tRNA synthase (glutamine-hydrolyzing)-like 1 (QRSL1), mRNA OS=Homo sapiens PE=2 SV=1;>sp|Q9H0R6|GATA_HUMAN Glutamyl-tRNA(Gln) amidotransferase subunit A, mitochondrial OS=Hom	0.70288	1.89614	0.923065	8	57.432	528;528	7.4152e-49	21.8	57683000	17004000	9350700
Q5BIX2;Q96B23;K7EQH1	Uncharacterized protein C18orf25	C18orf25	>tr|Q5BIX2|Q5BIX2_HUMAN Chromosome 18 open reading frame 25, isoform CRA_a OS=Homo sapiens GN=ARKL1 PE=2 SV=1;>sp|Q96B23|CR025_HUMAN Uncharacterized protein C18orf25 OS=Homo sapiens GN=C18orf25 PE=1 SV=2;>tr|K7EQH1|K7EQH1_HUMAN Uncharacterized protein C18o	0.70287	1.89611	0.923045	4	43.395	404;403;146	2.1327e-12	13.1	6567900	1510800	1315100
Q13445;K7EQ63;K7EIN4	Transmembrane emp24 domain-containing protein 1	TMED1	>sp|Q13445|TMED1_HUMAN Transmembrane emp24 domain-containing protein 1 OS=Homo sapiens GN=TMED1 PE=1 SV=1;>tr|K7EQ63|K7EQ63_HUMAN Transmembrane emp24 domain-containing protein 1 (Fragment) OS=Homo sapiens GN=TMED1 PE=2 SV=1;>tr|K7EIN4|K7EIN4_HUMAN Transmem	0.70197	1.89368	0.921196	4	25.206	227;191;82	1.0858e-22	22.5	52851000	16800000	7741900
B2R6E2;Q53EL6;B4DKX4;Q5VZS7	Programmed cell death protein 4	PDCD4	>tr|B2R6E2|B2R6E2_HUMAN cDNA, FLJ92910, highly similar to Homo sapiens programmed cell death 4 (neoplastic transformation inhibitor) (PDCD4), transcript variant 1, mRNA OS=Homo sapiens PE=2 SV=1;>sp|Q53EL6|PDCD4_HUMAN Programmed cell death protein 4 OS=Hom	0.7019	1.8935	0.921052	11	51.631	469;469;455;231	1.1281e-135	36.9	158870000	47978000	33551000
Q9HBH1	Peptide deformylase, mitochondrial	PDF	>sp|Q9HBH1|DEFM_HUMAN Peptide deformylase, mitochondrial OS=Homo sapiens GN=PDF PE=1 SV=1	0.70139	1.89212	0.920004	2	27.013	243	7.0665e-33	13.6	70813000	23892000	13057000
Q9H0R3;Q5SSC2;B2R7T5;Q8TDQ4;H0Y861;H0Y870	Transmembrane protein 222	TMEM222	>sp|Q9H0R3|TM222_HUMAN Transmembrane protein 222 OS=Homo sapiens GN=TMEM222 PE=1 SV=2;>tr|Q5SSC2|Q5SSC2_HUMAN Transmembrane protein 222 (Fragment) OS=Homo sapiens GN=TMEM222 PE=2 SV=2;>tr|B2R7T5|B2R7T5_HUMAN cDNA, FLJ93595 OS=Homo sapiens PE=2 SV=1;>tr|Q8T	0.70137	1.89207	0.919963	1	23.23	208;199;188;175;158;153	0.00031237	12.5	5406300	952360	1054800
O43166;A6H8W6;J3KP19;F5GYF8;B4DYX7;Q5CZ77;H0YJY2	Signal-induced proliferation-associated 1-like protein 1	SIPA1L1	>sp|O43166|SI1L1_HUMAN Signal-induced proliferation-associated 1-like protein 1 OS=Homo sapiens GN=SIPA1L1 PE=1 SV=4;>tr|A6H8W6|A6H8W6_HUMAN SIPA1L1 protein OS=Homo sapiens GN=SIPA1L1 PE=2 SV=1;>tr|J3KP19|J3KP19_HUMAN Signal-induced proliferation-associate	0.70125	1.89174	0.919716	6	200.03	1804;1803;1782;1257;1257;355;262	5.4422e-21	5.8	8137100	2459600	1838100
Q63HL5;P15289	Arylsulfatase A;Arylsulfatase A component B;Arylsulfatase A component C	DKFZp686G12235;ARSA	>tr|Q63HL5|Q63HL5_HUMAN Putative uncharacterized protein DKFZp686G12235 OS=Homo sapiens GN=DKFZp686G12235 PE=2 SV=1;>sp|P15289|ARSA_HUMAN Arylsulfatase A OS=Homo sapiens GN=ARSA PE=1 SV=3	0.69971	1.88759	0.916544	2	53.758	509;507	6.4956e-08	8.1	3130500	632840	443350
Q8TCD5;J3KRC4;J3KSX6;J3QQX8	5(3)-deoxyribonucleotidase, cytosolic type	NT5C	>sp|Q8TCD5|NT5C_HUMAN 5(3)-deoxyribonucleotidase, cytosolic type OS=Homo sapiens GN=NT5C PE=1 SV=2;>tr|J3KRC4|J3KRC4_HUMAN 5(3)-deoxyribonucleotidase, cytosolic type OS=Homo sapiens GN=NT5C PE=2 SV=1;>tr|J3KSX6|J3KSX6_HUMAN 5(3)-deoxyribonucleotidase	0.69781	1.88246	0.912621	2	23.382	201;182;153;87	7.0756e-18	21.9	12946000	3662000	2307300
Q9BYB4;C9JPQ6	Guanine nucleotide-binding protein subunit beta-like protein 1	GNB1L	>sp|Q9BYB4|GNB1L_HUMAN Guanine nucleotide-binding protein subunit beta-like protein 1 OS=Homo sapiens GN=GNB1L PE=1 SV=2	0.69731	1.88111	0.911587	3	35.618	327;94	4.6107e-25	12.2	12411000	4110500	2233100
A8KA40;Q8IXK0;B7ZLY0;B4DG61;B3KPJ4;C9J3D2;H7C528;P78365	Polyhomeotic-like protein 2	PHC2;PHC3	>tr|A8KA40|A8KA40_HUMAN Polyhomeotic-like 2 (Drosophila), isoform CRA_b OS=Homo sapiens GN=PHC2 PE=2 SV=1;>sp|Q8IXK0|PHC2_HUMAN Polyhomeotic-like protein 2 OS=Homo sapiens GN=PHC2 PE=1 SV=1;>tr|B7ZLY0|B7ZLY0_HUMAN PHC2 protein OS=Homo sapiens GN=PHC2 PE=2	0.69629	1.87836	0.909475	4	90.811	859;858;830;572;464;317;161;433	9.0829e-16	5.9	8893600	2576600	1625900
A8K683;Q13287;Q8WTW2;B4DQD4;A4UCT9;C9JW17	N-myc-interactor	NMI	>tr|A8K683|A8K683_HUMAN cDNA FLJ75708, highly similar to Homo sapiens N-myc (and STAT) interactor (NMI), mRNA OS=Homo sapiens PE=2 SV=1;>sp|Q13287|NMI_HUMAN N-myc-interactor OS=Homo sapiens GN=NMI PE=1 SV=2;>tr|Q8WTW2|Q8WTW2_HUMAN N-myc (And STAT) interact	0.6957	1.87677	0.908252	2	35.037	307;307;307;152;120;29	2.0163e-09	12.4	6310900	1856700	2719200
Q3KQZ2;O43760;K7ELS8;K7ENG9;K7ELD9	Synaptogyrin-2	SYNGR2	>tr|Q3KQZ2|Q3KQZ2_HUMAN SYNGR2 protein OS=Homo sapiens GN=SYNGR2 PE=2 SV=1;>sp|O43760|SNG2_HUMAN Synaptogyrin-2 OS=Homo sapiens GN=SYNGR2 PE=1 SV=1;>tr|K7ELS8|K7ELS8_HUMAN Synaptogyrin-2 (Fragment) OS=Homo sapiens GN=SYNGR2 PE=4 SV=1;>tr|K7ENG9|K7ENG9_HUMA	0.69565	1.87664	0.908148	2	30.375	275;224;135;113;65	9.8622e-08	6.5	72570000	18167000	14050000
Q13485;K7EIU8;Q9BYG6;K7ES96	Mothers against decapentaplegic homolog 4	SMAD4	>sp|Q13485|SMAD4_HUMAN Mothers against decapentaplegic homolog 4 OS=Homo sapiens GN=SMAD4 PE=1 SV=1;>tr|K7EIU8|K7EIU8_HUMAN Mothers against decapentaplegic homolog 4 OS=Homo sapiens GN=SMAD4 PE=2 SV=1;>tr|Q9BYG6|Q9BYG6_HUMAN SMAD4 (Fragment) OS=Homo sapien	0.69565	1.87664	0.908148	5	60.438	552;456;436;320	6.1492e-31	17	40156000	5698100	4103900
P21953;B4E2N3;B7ZB80;Q5T2J3;Q6LCK9	2-oxoisovalerate dehydrogenase subunit beta, mitochondrial	BCKDHB	>sp|P21953|ODBB_HUMAN 2-oxoisovalerate dehydrogenase subunit beta, mitochondrial OS=Homo sapiens GN=BCKDHB PE=1 SV=2;>tr|B4E2N3|B4E2N3_HUMAN cDNA FLJ52151, highly similar to 2-oxoisovalerate dehydrogenase subunit beta, mitochondrial (EC 1.2.4.4) OS=Homo sa	0.69545	1.8761	0.907734	5	43.122	392;322;322;218;46	7.2083e-27	20.9	160390000	45802000	35581000
Q8WVY7	Ubiquitin-like domain-containing CTD phosphatase 1	UBLCP1	>sp|Q8WVY7|UBCP1_HUMAN Ubiquitin-like domain-containing CTD phosphatase 1 OS=Homo sapiens GN=UBLCP1 PE=1 SV=2	0.69498	1.87483	0.906758	2	36.804	318	1.1334e-06	6.6	82775000	7003600	60753000
Q13423;Q2TB59;E9PCX7;D6RAI5;D6RHU2;B4DMN9;B4DS88;Q8N5H5;D6RCR6	NAD(P) transhydrogenase, mitochondrial	NNT	>sp|Q13423|NNTM_HUMAN NAD(P) transhydrogenase, mitochondrial OS=Homo sapiens GN=NNT PE=1 SV=3;>tr|Q2TB59|Q2TB59_HUMAN Nicotinamide nucleotide transhydrogenase OS=Homo sapiens GN=NNT PE=2 SV=1;>tr|E9PCX7|E9PCX7_HUMAN NAD(P) transhydrogenase, mitochondrial O	0.69489	1.87459	0.906571	15	113.89	1086;1086;955;217;199;601;559;236;58	1.9214e-98	18.8	332350000	70821000	97301000
Q9UHL4;Q59EM4;R4GNE8;B4DPD6;R4GMR2;R4GN05;R4GMV4;R4GMU5	Dipeptidyl peptidase 2	DPP7	>sp|Q9UHL4|DPP2_HUMAN Dipeptidyl peptidase 2 OS=Homo sapiens GN=DPP7 PE=1 SV=3;>tr|Q59EM4|Q59EM4_HUMAN Dipeptidyl-peptidase II variant (Fragment) OS=Homo sapiens PE=2 SV=1	0.69464	1.87391	0.906052	11	54.341	492;377;272;213;244;155;120;61	1.1428e-67	31.9	160000000	41452000	25668000
A8KAM9;Q9UNP9;E9PEQ6;B4E3F2;B3KSZ1;E9PKY5;E9PK21	Peptidyl-prolyl cis-trans isomerase E;Peptidyl-prolyl cis-trans isomerase	PPIE	>tr|A8KAM9|A8KAM9_HUMAN Peptidyl-prolyl cis-trans isomerase E OS=Homo sapiens PE=2 SV=1;>sp|Q9UNP9|PPIE_HUMAN Peptidyl-prolyl cis-trans isomerase E OS=Homo sapiens GN=PPIE PE=1 SV=1;>tr|E9PEQ6|E9PEQ6_HUMAN Peptidyl-prolyl cis-trans isomerase OS=Homo sapien	0.69341	1.87059	0.903495	3	33.416	301;301;250;222;217;213;208	3.6144e-14	14.6	53120000	25708000	10938000
M0QXB5;O95571;B2RCZ7;M0QY80;M0QX80	Protein ETHE1, mitochondrial	ETHE1	>tr|M0QXB5|M0QXB5_HUMAN Persulfide dioxygenase ETHE1, mitochondrial OS=Homo sapiens GN=ETHE1 PE=2 SV=1;>sp|O95571|ETHE1_HUMAN Persulfide dioxygenase ETHE1, mitochondrial OS=Homo sapiens GN=ETHE1 PE=1 SV=2;>tr|B2RCZ7|B2RCZ7_HUMAN Ethylmalonic encephalopathy	0.69312	1.86981	0.902892	10	28.444	260;254;227;95;51	8.1244e-58	56.5	447680000	122540000	78095000
Q59EN5;B4DRB7;B4DEK5			>tr|Q59EN5|Q59EN5_HUMAN Prosaposin variant (Fragment) OS=Homo sapiens PE=2 SV=1;>tr|B4DRB7|B4DRB7_HUMAN cDNA FLJ54136, highly similar to Proactivator polypeptide OS=Homo sapiens PE=2 SV=1;>tr|B4DEK5|B4DEK5_HUMAN cDNA FLJ54596, highly similar to Proactivato	0.69279	1.86892	0.902205	23	58.727	530;527;452	9.8324e-264	52.1	2663600000	783820000	485670000
P30038;Q5TF55	Delta-1-pyrroline-5-carboxylate dehydrogenase, mitochondrial	ALDH4A1	>sp|P30038|AL4A1_HUMAN Delta-1-pyrroline-5-carboxylate dehydrogenase, mitochondrial OS=Homo sapiens GN=ALDH4A1 PE=1 SV=3	0.69198	1.86674	0.900517	29	61.719	563;214	0	65.9	2238700000	505290000	535750000
O75935;Q8NB28;F8W786	Dynactin subunit 3	DCTN3	>sp|O75935|DCTN3_HUMAN Dynactin subunit 3 OS=Homo sapiens GN=DCTN3 PE=1 SV=1;>tr|Q8NB28|Q8NB28_HUMAN Dynactin 3 (P22), isoform CRA_a OS=Homo sapiens GN=DCTN3 PE=2 SV=1;>tr|F8W786|F8W786_HUMAN Dynactin subunit 3 (Fragment) OS=Homo sapiens GN=DCTN3 PE=2 SV=1	0.69144	1.86528	0.899391	3	21.119	186;172;161	4.3567e-08	19.9	67183000	22455000	16284000
Q96SK2;H7BXV2;C9JYX1;C9J5K4	Transmembrane protein 209	TMEM209	>sp|Q96SK2|TM209_HUMAN Transmembrane protein 209 OS=Homo sapiens GN=TMEM209 PE=1 SV=2;>tr|H7BXV2|H7BXV2_HUMAN Transmembrane protein 209 OS=Homo sapiens GN=TMEM209 PE=2 SV=1	0.69086	1.86371	0.89818	3	62.921	561;518;190;56	1.7449e-20	10.5	17433000	7174900	5334900
P09455;H0YAK8	Retinol-binding protein 1	RBP1	>sp|P09455|RET1_HUMAN Retinol-binding protein 1 OS=Homo sapiens GN=RBP1 PE=1 SV=2;>tr|H0YAK8|H0YAK8_HUMAN Retinol-binding protein 1 (Fragment) OS=Homo sapiens GN=RBP1 PE=2 SV=1	0.69046	1.86263	0.897345	4	15.85	135;150	2.2091e-59	37	55806000	16468000	10636000
Q7L0Y3;C9JVB6	Mitochondrial ribonuclease P protein 1	RG9MTD1	>sp|Q7L0Y3|MRRP1_HUMAN Mitochondrial ribonuclease P protein 1 OS=Homo sapiens GN=TRMT10C PE=1 SV=2;>tr|C9JVB6|C9JVB6_HUMAN Mitochondrial ribonuclease P protein 1 (Fragment) OS=Homo sapiens GN=TRMT10C PE=2 SV=1	0.69024	1.86204	0.896885	19	47.346	403;312	1.6578e-276	55.1	521870000	127990000	145790000
F8VWL3;B7Z8F9;E9PJX4;B7Z493;Q96M96;E9PNX0;E9PQT1;F8W1R0	FYVE, RhoGEF and PH domain-containing protein 4	FGD4	>tr|F8VWL3|F8VWL3_HUMAN FYVE, RhoGEF and PH domain-containing protein 4 OS=Homo sapiens GN=FGD4 PE=2 SV=1;>tr|B7Z8F9|B7Z8F9_HUMAN cDNA FLJ56188, highly similar to FYVE, RhoGEF and PH domain-containing protein4 OS=Homo sapiens PE=2 SV=1;>tr|E9PJX4|E9PJX4_HU	0.68863	1.8577	0.893516	3	101	903;878;878;851;766;235;207;673	1.1917e-06	3.9	5228300	1634800	1606500
O95470;H7BXL7;H0Y3V8	Sphingosine-1-phosphate lyase 1	SGPL1	>sp|O95470|SGPL1_HUMAN Sphingosine-1-phosphate lyase 1 OS=Homo sapiens GN=SGPL1 PE=1 SV=3	0.68776	1.85535	0.891692	7	63.523	568;202;135	5.2728e-56	19.7	147440000	34389000	23616000
Q8TB22;A8K6Z0;B3KS41;Q9H6R1;B3KWT9;B4DZC5;H0Y9M1;H0Y9W3;Q659D4	Spermatogenesis-associated protein 20	SPATA20	>sp|Q8TB22|SPT20_HUMAN Spermatogenesis-associated protein 20 OS=Homo sapiens GN=SPATA20 PE=2 SV=3;>tr|A8K6Z0|A8K6Z0_HUMAN cDNA FLJ77675 OS=Homo sapiens PE=2 SV=1;>tr|B3KS41|B3KS41_HUMAN cDNA FLJ35412 fis, clone SMINT2000441, highly similar to Homo sapiens	0.68764	1.85503	0.89144	18	87.898	786;742;742;491;453;428;247;110;76	1.2169e-123	36.1	481110000	106860000	99918000
O14681;B4DKL6;A6NES3;E9PS58;E9PM05;Q59EJ1;E9PL33;B4DWJ0;B7ZB74;E9PLB8	Etoposide-induced protein 2.4 homolog	EI24	>sp|O14681|EI24_HUMAN Etoposide-induced protein 2.4 homolog OS=Homo sapiens GN=EI24 PE=1 SV=4;>tr|B4DKL6|B4DKL6_HUMAN cDNA FLJ59628, highly similar to Etoposide-induced protein 2.4 OS=Homo sapiens PE=2 SV=1;>tr|A6NES3|A6NES3_HUMAN Etoposide-induced protein	0.68562	1.84958	0.887196	3	38.964	340;326;261;217;187;185;125;167;167;91	1.832e-07	8.5	16426000	5672600	1421400
P52758;H0YB34;H0YBX3	Ribonuclease UK114	HRSP12	>sp|P52758|UK114_HUMAN Ribonuclease UK114 OS=Homo sapiens GN=HRSP12 PE=1 SV=1;>tr|H0YB34|H0YB34_HUMAN Ribonuclease UK114 (Fragment) OS=Homo sapiens GN=HRSP12 PE=4 SV=1;>tr|H0YBX3|H0YBX3_HUMAN Ribonuclease UK114 (Fragment) OS=Homo sapiens GN=HRSP12 PE=4 SV=	0.68412	1.84553	0.884036	4	14.494	137;148;127	7.1522e-103	40.9	166280000	42559000	25947000
B9EK46;Q9P2M7;A6PVU7	Cingulin	CGN	>tr|B9EK46|B9EK46_HUMAN Cingulin OS=Homo sapiens GN=CGN PE=2 SV=1;>sp|Q9P2M7|CING_HUMAN Cingulin OS=Homo sapiens GN=CGN PE=1 SV=2	0.68375	1.84453	0.883256	3	137.1	1203;1197;291	4.6068e-11	3.7	4108300	1356400	665990
C5HTY8;C5HTY9;E7EVF3;P37088;J3KPV6;F5GXE6	Amiloride-sensitive sodium channel subunit alpha	SCNN1A	>tr|C5HTY8|C5HTY8_HUMAN Amiloride-sensitive sodium channel subunit alpha 1 OS=Homo sapiens GN=SCNN1A PE=3 SV=1;>tr|C5HTY9|C5HTY9_HUMAN Amiloride-sensitive sodium channel subunit alpha OS=Homo sapiens GN=SCNN1A PE=3 SV=1;>tr|E7EVF3|E7EVF3_HUMAN Amiloride-se	0.68303	1.84259	0.881736	1	81.851	728;691;691;669;511;369	2.1387e-05	2.3	2902700	952210	711880
A8K8A4;Q96FN4;B2RD40;Q719H8;H3BUC8;H3BQQ3	Copine-2	CPNE2	>tr|A8K8A4|A8K8A4_HUMAN cDNA FLJ77640, highly similar to Homo sapiens copine II (CPNE2), mRNA OS=Homo sapiens PE=2 SV=1;>sp|Q96FN4|CPNE2_HUMAN Copine-2 OS=Homo sapiens GN=CPNE2 PE=1 SV=3;>tr|B2RD40|B2RD40_HUMAN cDNA, FLJ96442, highly similar to Homo sapien	0.68297	1.84243	0.881609	3	61.217	548;548;532;446;281;81	8.0928e-13	6.6	2993600	1113000	760840
P25705;K7ENP3;B4DY56;K7EK77;K7ERX7;B4DGW3;K7ENJ4;K7EJP1;K7EQH4;K7ESA0	ATP synthase subunit alpha, mitochondrial;ATP synthase subunit alpha	ATP5A1	>sp|P25705|ATPA_HUMAN ATP synthase subunit alpha, mitochondrial OS=Homo sapiens GN=ATP5A1 PE=1 SV=1;>tr|K7ENP3|K7ENP3_HUMAN ATP synthase subunit alpha OS=Homo sapiens GN=ATP5A1 PE=2 SV=1;>tr|B4DY56|B4DY56_HUMAN ATP synthase subunit alpha OS=Homo sapiens PE	0.68226	1.84051	0.880108	34	59.75	553;531;531;207;205;167;199;145;111;77	0	57.7	11721000000	2990500000	2151300000
Q7L775	EPM2A-interacting protein 1	EPM2AIP1	>sp|Q7L775|EPMIP_HUMAN EPM2A-interacting protein 1 OS=Homo sapiens GN=EPM2AIP1 PE=1 SV=1	0.68199	1.83979	0.879537	9	70.369	607	9.8916e-186	23.4	96499000	33408000	18688000
B7ZAJ8;B4DNR0;Q9NW81;B4DFT4;K7EIV4;M0QZC4;M0QZP7;M0R078;K7ESN5	ATP synthase subunit s-like protein	ATP5SL	>tr|B7ZAJ8|B7ZAJ8_HUMAN cDNA, FLJ79212 OS=Homo sapiens PE=2 SV=1;>tr|B4DNR0|B4DNR0_HUMAN cDNA FLJ60315 OS=Homo sapiens PE=2 SV=1;>sp|Q9NW81|AT5SL_HUMAN ATP synthase subunit s-like protein OS=Homo sapiens GN=ATP5SL PE=2 SV=3;>tr|B4DFT4|B4DFT4_HUMAN ATP synt	0.68142	1.83825	0.878331	4	26.189	230;333;257;178;177;172;150;121;101	6.4292e-46	32.6	35254000	10338000	7060900
Q08AF3;B4E0B1;B4E128;Q7Z7L1;K7EJJ3	Schlafen family member 5	SLFN5	>sp|Q08AF3|SLFN5_HUMAN Schlafen family member 5 OS=Homo sapiens GN=SLFN5 PE=1 SV=1;>tr|B4E0B1|B4E0B1_HUMAN cDNA FLJ52100 OS=Homo sapiens PE=2 SV=1;>tr|B4E128|B4E128_HUMAN Schlafen family member 5 OS=Homo sapiens GN=SLFN5 PE=2 SV=1	0.68079	1.83655	0.876997	15	101.05	891;891;389;901;50	3.9738e-93	22.4	225600000	56661000	36675000
Q96IK1;H7C5I4;C9J8U9	Biorientation of chromosomes in cell division protein 1	BOD1	>sp|Q96IK1|BOD1_HUMAN Biorientation of chromosomes in cell division protein 1 OS=Homo sapiens GN=BOD1 PE=1 SV=2	0.67996	1.83431	0.875237	3	19.196	185;118;42	8.3765e-10	22.2	5433300	1643300	1672700
B3KX14;Q15014;Q53EY5;B3KWX6;Q5JXX3;Q5JXX2;Q5JXX1;B4DXQ8;Q5JXX6	Mortality factor 4-like protein 2	MORF4L2	>tr|B3KX14|B3KX14_HUMAN cDNA FLJ44463 fis, clone UTERU2024969, highly similar to Mortality factor 4-like protein 2 OS=Homo sapiens PE=2 SV=1;>sp|Q15014|MO4L2_HUMAN Mortality factor 4-like protein 2 OS=Homo sapiens GN=MORF4L2 PE=1 SV=1;>tr|Q53EY5|Q53EY5_HUM	0.67983	1.83396	0.874961	4	32.318	288;288;288;270;178;177;158;260;67	4.015e-08	14.9	15552000	5884000	4298900
Q92887	Canalicular multispecific organic anion transporter 1	ABCC2	>sp|Q92887|MRP2_HUMAN Canalicular multispecific organic anion transporter 1 OS=Homo sapiens GN=ABCC2 PE=1 SV=3	0.67926	1.83242	0.873751	4	174.21	1545	8.1443e-19	4.2	15444000	4993900	3885500
B2RDK8;Q8TEL6;E1P5Q0;B4DQU2;B4E0Q1;B4DW48	Short transient receptor potential channel 4-associated protein	TRPC4AP	>tr|B2RDK8|B2RDK8_HUMAN cDNA, FLJ96658, highly similar to Homo sapiens transient receptor potential cation channel, subfamilyC, member 4 associated protein (TRPC4AP), mRNA OS=Homo sapiens PE=2 SV=1;>sp|Q8TEL6|TP4AP_HUMAN Short transient receptor potential	0.67908	1.83194	0.873368	7	90.764	797;797;789;782;758;399	2.7727e-65	18.4	72123000	18989000	13365000
B4DDK9;B3KQM0;Q10469	Alpha-1,6-mannosyl-glycoprotein 2-beta-N-acetylglucosaminyltransferase	MGAT2	>tr|B4DDK9|B4DDK9_HUMAN cDNA FLJ55952, highly similar to Alpha-1,6-mannosyl-glycoprotein2-beta-N- acetylglucosaminyltransferase (EC 2.4.1.143) OS=Homo sapiens PE=2 SV=1;>tr|B3KQM0|B3KQM0_HUMAN cDNA FLJ90718 fis, clone PLACE1008716, highly similar to Alpha-	0.67892	1.8315	0.873028	4	52.297	453;447;447	2.9551e-33	11.3	13312000	4593900	4680100
A8K6V6;P15586;B4E284;F6S8M0;B4DYH8;H7C3P4;Q7Z3X3;B4DTT0;F5H4C6;H0YFA9;B4DKX8	N-acetylglucosamine-6-sulfatase	GNS;DKFZp686E12166	>tr|A8K6V6|A8K6V6_HUMAN cDNA FLJ75883, highly similar to Homo sapiens glucosamine (N-acetyl)-6-sulfatase (Sanfilippo disease IIID) (GNS), mRNA OS=Homo sapiens PE=2 SV=1;>sp|P15586|GNS_HUMAN N-acetylglucosamine-6-sulfatase OS=Homo sapiens GN=GNS PE=1 SV=3;>	0.67892	1.8315	0.873028	13	62.1	552;552;584;584;532;496;496;469;248;303;131	3.8958e-114	30.8	1491800000	388350000	279450000
Q13889;B4DNZ6;F5GWD3;H0YFF7	General transcription factor IIH subunit 3	GTF2H3	>sp|Q13889|TF2H3_HUMAN General transcription factor IIH subunit 3 OS=Homo sapiens GN=GTF2H3 PE=1 SV=2;>tr|B4DNZ6|B4DNZ6_HUMAN General transcription factor IIH subunit 3 OS=Homo sapiens GN=GTF2H3 PE=2 SV=1;>tr|F5GWD3|F5GWD3_HUMAN General transcription facto	0.67817	1.82948	0.871434	1	34.378	308;267;258;194	0.0027289	4.5	16954000	7539100	4391900
C9JME2;Q9Y4F1;M0QXT1;M0QYB0;H0Y783;M0R262	FERM, RhoGEF and pleckstrin domain-containing protein 1	FARP1	>tr|C9JME2|C9JME2_HUMAN FERM, RhoGEF and pleckstrin domain-containing protein 1 OS=Homo sapiens GN=FARP1 PE=2 SV=2;>sp|Q9Y4F1|FARP1_HUMAN FERM, RhoGEF and pleckstrin domain-containing protein 1 OS=Homo sapiens GN=FARP1 PE=1 SV=1	0.67817	1.82948	0.871434	9	122.09	1076;1045;248;203;215;171	1.2913e-203	15.4	63929000	12408000	26017000
B4DZG2;Q15361	Transcription termination factor 1	TTF1	>tr|B4DZG2|B4DZG2_HUMAN cDNA FLJ56521, highly similar to Homo sapiens transcription termination factor, RNA polymerase I (TTF1), mRNA OS=Homo sapiens PE=2 SV=1;>sp|Q15361|TTF1_HUMAN Transcription termination factor 1 OS=Homo sapiens GN=TTF1 PE=1 SV=3	0.678	1.82902	0.871072	2	102.99	905;905	1.7579e-07	4.5	3154300	830020	1362800
Q86YL5	Uncharacterized protein C8orf42	C8orf42	>sp|Q86YL5|TDRP_HUMAN Testis development-related protein OS=Homo sapiens GN=TDRP PE=1 SV=2	0.67718	1.82681	0.869326	2	20.402	185	2.1543e-05	24.3	3834400	758190	661920
P17174;Q2TU84;B7Z7E9;B7Z1I2	Aspartate aminotransferase, cytoplasmic;Aspartate aminotransferase	GOT1;GIG18	>sp|P17174|AATC_HUMAN Aspartate aminotransferase, cytoplasmic OS=Homo sapiens GN=GOT1 PE=1 SV=3;>tr|Q2TU84|Q2TU84_HUMAN Aspartate aminotransferase OS=Homo sapiens GN=GIG18 PE=2 SV=1;>tr|B7Z7E9|B7Z7E9_HUMAN Aspartate aminotransferase OS=Homo sapiens GN=GOT1	0.67685	1.82592	0.868623	20	46.247	413;413;392;366	1.2135e-221	64.2	1822500000	464980000	365610000
O95425;M1J557;F5H2Q5;B4DXQ4;F5GXV0;B4DZ11;Q63HL8;Q569J5	Supervillin	SVIL	>sp|O95425|SVIL_HUMAN Supervillin OS=Homo sapiens GN=SVIL PE=1 SV=2;>tr|M1J557|M1J557_HUMAN Supervillin isoform 4 OS=Homo sapiens GN=SVIL PE=2 SV=1;>tr|F5H2Q5|F5H2Q5_HUMAN Supervillin OS=Homo sapiens GN=SVIL PE=2 SV=1	0.67549	1.82225	0.865721	12	247.74	2214;2182;1128;585;585;337;168;81	2.2218e-160	7.6	56846000	22370000	10255000
Q8IZ73;B4DW61;B4DWW6;B4DDD1	RNA pseudouridylate synthase domain-containing protein 2	RPUSD2	>sp|Q8IZ73|RUSD2_HUMAN RNA pseudouridylate synthase domain-containing protein 2 OS=Homo sapiens GN=RPUSD2 PE=1 SV=2;>tr|B4DW61|B4DW61_HUMAN cDNA FLJ54391, highly similar to Homo sapiens RNA pseudouridylate synthase domain containing 2 (RPUSD2), mRNA OS=Hom	0.67527	1.82166	0.865251	1	61.311	545;538;524;484	0.00061394	2.4	4526600	1595500	955310
E9PEB9;E7ERU2;Q03001;F8W9J4;J3QTQ0;E9PHM6;E7ERU0;F6QMI7;B4DSS9;E7ETB9;Q6P0N6;B4DGY0;Q5T0V7	Dystonin	DST	>tr|E9PEB9|E9PEB9_HUMAN Dystonin OS=Homo sapiens GN=DST PE=2 SV=2;>tr|E7ERU2|E7ERU2_HUMAN Dystonin OS=Homo sapiens GN=DST PE=2 SV=2;>sp|Q03001|DYST_HUMAN Dystonin OS=Homo sapiens GN=DST PE=1 SV=4;>tr|F8W9J4|F8W9J4_HUMAN Dystonin OS=Homo sapiens GN=DST PE=2	0.67504	1.82104	0.86476	8	880.55	7750;7572;7570;7461;7246;5457;5375;4200;1479;1479;1143;818;689	5.5259e-23	1.6	14830000	4588200	4250800
Q8TCD0;Q6GMX0;Q6P5S8;Q6PIL8;Q7Z3Y4;Q6PJF2;Q5EFE6;Q0KKI6;P01834;Q569I7;S6AWE3;S6B294;S6B2C3;S6AWD3;S6BGE9	Ig kappa chain C region	IGK@;IGKC	>tr|Q8TCD0|Q8TCD0_HUMAN Uncharacterized protein OS=Homo sapiens PE=2 SV=1;>tr|Q6GMX0|Q6GMX0_HUMAN Uncharacterized protein OS=Homo sapiens PE=2 SV=1;>tr|Q6P5S8|Q6P5S8_HUMAN IGK@ protein OS=Homo sapiens GN=IGK@ PE=1 SV=1;>tr|Q6PIL8|Q6PIL8_HUMAN IGK@ protein	0.67431	1.81907	0.863199	8	26.234	239;236;236;236;236;235;234;219;106;189;185;185;185;183;183	2.3005e-190	36.8	338640000	17807000	9222800
Q9GZP8	Immortalization up-regulated protein	IMUP	>sp|Q9GZP8|IMUP_HUMAN Immortalization up-regulated protein OS=Homo sapiens GN=IMUP PE=1 SV=1	0.67395	1.8181	0.862428	3	10.897	106	1.7132e-26	42.5	66354000	15888000	10398000
D9YZV4;P09493;H0YL52;H0YNC7;C9IZA2;H0YKP3;H0YL80;H0YKZ6;H0YLS7	Tropomyosin alpha-1 chain	TPM1	>tr|D9YZV4|D9YZV4_HUMAN Tropomyosin 1 (Alpha) isoform 1 OS=Homo sapiens GN=TPM1 PE=2 SV=1;>sp|P09493|TPM1_HUMAN Tropomyosin alpha-1 chain OS=Homo sapiens GN=TPM1 PE=1 SV=2;>tr|H0YL52|H0YL52_HUMAN Tropomyosin alpha-1 chain (Fragment) OS=Homo sapiens GN=TPM1	0.67354	1.81699	0.86155	24	32.708	284;284;265;223;217;157;68;70;40	3.7337e-183	60.9	7055200	2133400	902100
P00918;E5RK37;E5RID5	Carbonic anhydrase 2	CA2	>sp|P00918|CAH2_HUMAN Carbonic anhydrase 2 OS=Homo sapiens GN=CA2 PE=1 SV=2	0.67238	1.81386	0.859064	9	29.246	260;101;97	1.5838e-27	41.5	93176000	24484000	24457000
G0XQ39;Q13586;E9PQJ4;E9PNJ4;H0YDB2;E9PIQ8;E9PN27;E9PR09;E9PRZ7;E9PMB4;E9PJ19;E9PR07;E9PRE4	Stromal interaction molecule 1	STIM1	>tr|G0XQ39|G0XQ39_HUMAN STIM1L OS=Homo sapiens GN=STIM1 PE=2 SV=1;>sp|Q13586|STIM1_HUMAN Stromal interaction molecule 1 OS=Homo sapiens GN=STIM1 PE=1 SV=3;>tr|E9PQJ4|E9PQJ4_HUMAN Stromal interaction molecule 1 OS=Homo sapiens GN=STIM1 PE=2 SV=1;>tr|E9PNJ4|	0.67221	1.8134	0.858699	2	88.645	791;685;540;512;405;139;133;117;110;83;81;67;54	4.7136e-08	3.4	3872400	1219000	749230
P61916;Q53HV6;G3V3D1;B4DV10;E7EMS2;G3V3E8;H0YIZ1;B2R4S5;J3KMY5;B4DQV7;G3V2V8	Epididymal secretory protein E1	NPC2	>sp|P61916|NPC2_HUMAN Epididymal secretory protein E1 OS=Homo sapiens GN=NPC2 PE=1 SV=1;>tr|Q53HV6|Q53HV6_HUMAN Niemann-Pick disease, type C2 variant (Fragment) OS=Homo sapiens PE=2 SV=1;>tr|G3V3D1|G3V3D1_HUMAN Epididymal secretory protein E1 (Fragment) OS	0.67153	1.81157	0.857239	8	16.57	151;151;221;201;201;174;173;151;148;125;122	5.2412e-91	62.9	436380000	117520000	78391000
Q9NRG7	Epimerase family protein SDR39U1	SDR39U1	>sp|Q9NRG7|D39U1_HUMAN Epimerase family protein SDR39U1 OS=Homo sapiens GN=SDR39U1 PE=1 SV=2	0.66977	1.80682	0.853453	2	34.747	319	5.4793e-09	9.7	32284000	3430200	18246000
O43676;C9JKQ2	NADH dehydrogenase [ubiquinone] 1 beta subcomplex subunit 3	NDUFB3	>sp|O43676|NDUB3_HUMAN NADH dehydrogenase [ubiquinone] 1 beta subcomplex subunit 3 OS=Homo sapiens GN=NDUFB3 PE=1 SV=3;>tr|C9JKQ2|C9JKQ2_HUMAN NADH dehydrogenase [ubiquinone] 1 beta subcomplex subunit 3 (Fragment) OS=Homo sapiens GN=NDUFB3 PE=2 SV=1	0.6695	1.80609	0.852871	1	11.402	98;65	0.00021803	11.2	61656000	19810000	10392000
Q9BQ69	O-acetyl-ADP-ribose deacetylase MACROD1	MACROD1	>sp|Q9BQ69|MACD1_HUMAN O-acetyl-ADP-ribose deacetylase MACROD1 OS=Homo sapiens GN=MACROD1 PE=1 SV=2	0.66827	1.80277	0.850218	9	35.505	325	3.7861e-120	33.2	305740000	76791000	55589000
Q8TA92;Q9Y4W6;D3DUJ0;K7EP56	AFG3-like protein 2	AFG3L2	>tr|Q8TA92|Q8TA92_HUMAN Similar to AFG3 ATPase family gene 3-like 2 (Yeast) (Fragment) OS=Homo sapiens PE=2 SV=1;>sp|Q9Y4W6|AFG32_HUMAN AFG3-like protein 2 OS=Homo sapiens GN=AFG3L2 PE=1 SV=2;>tr|D3DUJ0|D3DUJ0_HUMAN AFG3 ATPase family gene 3-like 2 (Yeast)	0.66822	1.80264	0.85011	33	90.193	812;797;759;209	0	39.3	978410000	242310000	181390000
Q8TD30;H3BU54;P24298;B3KR40	Alanine aminotransferase 2	GPT2	>sp|Q8TD30|ALAT2_HUMAN Alanine aminotransferase 2 OS=Homo sapiens GN=GPT2 PE=1 SV=1;>tr|H3BU54|H3BU54_HUMAN Alanine aminotransferase 2 (Fragment) OS=Homo sapiens GN=GPT2 PE=2 SV=1	0.66797	1.80196	0.84957	4	57.903	523;177;496;85	1.1193e-41	15.1	10550000	2527300	1663900
O15211;Q9BSI0;Q9BWF0;Q92942;B4DG72;I7H119;Q4G0R5;Q54AJ0	Ral guanine nucleotide dissociation stimulator-like 2	RGL2	>sp|O15211|RGL2_HUMAN Ral guanine nucleotide dissociation stimulator-like 2 OS=Homo sapiens GN=RGL2 PE=1 SV=1;>tr|Q9BSI0|Q9BSI0_HUMAN RGL2 protein (Fragment) OS=Homo sapiens GN=RGL2 PE=2 SV=1;>tr|Q9BWF0|Q9BWF0_HUMAN RGL2 protein (Fragment) OS=Homo sapiens	0.66785	1.80164	0.849311	7	83.548	777;644;516;518;460;268;258;122	2.5819e-39	15.6	18461000	5770100	3976800
B4DIR5			>tr|B4DIR5|B4DIR5_HUMAN cDNA FLJ56026 OS=Homo sapiens PE=2 SV=1	0.66524	1.7946	0.843662	2	127.13	1147	4.4112e-10	4.3	2733400	640580	354120
Q96BN8;D6RD57	Protein FAM105B	FAM105B	>sp|Q96BN8|OTUL_HUMAN Ubiquitin thioesterase otulin OS=Homo sapiens GN=FAM105B PE=1 SV=3	0.66505	1.79409	0.84325	5	40.262	352;58	1.5479e-48	14.8	32696000	10990000	5737000
Q96QE5;J3KTG7;B4DPU1	Transcription elongation factor, mitochondrial	TEFM	>sp|Q96QE5|TEFM_HUMAN Transcription elongation factor, mitochondrial OS=Homo sapiens GN=TEFM PE=1 SV=1;>tr|J3KTG7|J3KTG7_HUMAN Transcription elongation factor, mitochondrial OS=Homo sapiens GN=TEFM PE=2 SV=1;>tr|B4DPU1|B4DPU1_HUMAN cDNA FLJ60776 OS=Homo sa	0.6649	1.79368	0.842924	3	41.676	360;226;181	3.9871e-07	12.2	10335000	4136700	2084200
P10253;B7Z5V6;I3L3L3;I3L0S5;I3L2V9	Lysosomal alpha-glucosidase;76 kDa lysosomal alpha-glucosidase;70 kDa lysosomal alpha-glucosidase	GAA	>sp|P10253|LYAG_HUMAN Lysosomal alpha-glucosidase OS=Homo sapiens GN=GAA PE=1 SV=4;>tr|B7Z5V6|B7Z5V6_HUMAN cDNA FLJ57046, highly similar to Lysosomal alpha-glucosidase (EC 3.2.1.20) OS=Homo sapiens PE=2 SV=1	0.6648	1.79341	0.842707	12	105.32	952;644;285;208;93	1.1668e-76	18.3	175290000	55949000	31968000
Q9H788;H0YAT1	SH2 domain-containing protein 4A	SH2D4A	>sp|Q9H788|SH24A_HUMAN SH2 domain-containing protein 4A OS=Homo sapiens GN=SH2D4A PE=1 SV=1	0.66443	1.79241	0.841904	5	52.726	454;189	8.2492e-14	16.3	74360000	8835600	56901000
Q9NQR4;H7C579;B4DFB1;B7Z3F9;F8WF70	Omega-amidase NIT2	NIT2	>sp|Q9NQR4|NIT2_HUMAN Omega-amidase NIT2 OS=Homo sapiens GN=NIT2 PE=1 SV=1;>tr|H7C579|H7C579_HUMAN Omega-amidase NIT2 (Fragment) OS=Homo sapiens GN=NIT2 PE=4 SV=1;>tr|B4DFB1|B4DFB1_HUMAN cDNA FLJ56660, highly similar to Homo sapiens nitrilase family, membe	0.66382	1.79077	0.840579	15	30.608	276;266;152;149;92	2.7425e-227	67.4	661490000	152880000	112950000
Q96G25	Mediator of RNA polymerase II transcription subunit 8	MED8	>sp|Q96G25|MED8_HUMAN Mediator of RNA polymerase II transcription subunit 8 OS=Homo sapiens GN=MED8 PE=1 SV=2	0.66318	1.78904	0.839187	4	29.08	268	1.1068e-22	22	10611000	2929900	3129700
R4GN35;R4GNB2;Q5VZ89;B3KXP9;B7Z660;B7Z850	DENN domain-containing protein 4C	DENND4C	>tr|R4GN35|R4GN35_HUMAN DENN domain-containing protein 4C OS=Homo sapiens GN=DENND4C PE=4 SV=1;>tr|R4GNB2|R4GNB2_HUMAN DENN domain-containing protein 4C OS=Homo sapiens GN=DENND4C PE=4 SV=1;>sp|Q5VZ89|DEN4C_HUMAN DENN domain-containing protein 4C OS=Homo s	0.66299	1.78853	0.838774	2	217.82	1958;1909;1673;1113;1003;961	7.5519e-23	1.5	3378900	1252900	464040
A7YA96;P38435;Q53GV4;B4DQW4	Vitamin K-dependent gamma-carboxylase	GGCX	>tr|A7YA96|A7YA96_HUMAN Gamma-glutamyl carboxylase OS=Homo sapiens GN=GGCX PE=2 SV=1;>sp|P38435|VKGC_HUMAN Vitamin K-dependent gamma-carboxylase OS=Homo sapiens GN=GGCX PE=1 SV=2;>tr|Q53GV4|Q53GV4_HUMAN Gamma-glutamyl carboxylase variant (Fragment) OS=Homo	0.66292	1.78834	0.838622	2	87.532	758;758;758;574	2.7699e-06	3.7	7288200	1694800	1326100
Q9P2E5;B3KPG6;G5E9W2	Chondroitin sulfate glucuronyltransferase	CHPF2	>sp|Q9P2E5|CHPF2_HUMAN Chondroitin sulfate glucuronyltransferase OS=Homo sapiens GN=CHPF2 PE=2 SV=2;>tr|B3KPG6|B3KPG6_HUMAN cDNA FLJ31769 fis, clone NT2RI2007956, highly similar to Chondroitin sulfate glucuronyltransferase (EC 2.4.1.226) OS=Homo sapiens PE	0.66225	1.78653	0.837163	2	85.947	772;764;764	7.6859e-90	4.3	1924600	680790	401890
A8K6D2;Q92979;B4DQC7;B4DP65	Ribosomal RNA small subunit methyltransferase NEP1	EMG1	>tr|A8K6D2|A8K6D2_HUMAN cDNA FLJ76620, highly similar to Homo sapiens C2f protein (C2F), mRNA OS=Homo sapiens PE=2 SV=1;>sp|Q92979|NEP1_HUMAN Ribosomal RNA small subunit methyltransferase NEP1 OS=Homo sapiens GN=EMG1 PE=1 SV=4;>tr|B4DQC7|B4DQC7_HUMAN cDNA	0.66176	1.78521	0.836095	3	26.692	244;244;222;141	1.2869e-06	20.1	12670000	3953800	2871200
Q86YV9	Hermansky-Pudlak syndrome 6 protein	HPS6	>sp|Q86YV9|HPS6_HUMAN Hermansky-Pudlak syndrome 6 protein OS=Homo sapiens GN=HPS6 PE=1 SV=1	0.66122	1.78375	0.834917	2	82.974	775	2.1874e-09	4.5	5152000	1376400	935820
Q13308;Q59FV9;H0Y8F1;Q9NSQ6;B3KP36;C9JQR6;Q86X91;B7Z471;H7C5L0;F8WDG7;C9J9E8	Inactive tyrosine-protein kinase 7	PTK7;DKFZp434L0319	>sp|Q13308|PTK7_HUMAN Inactive tyrosine-protein kinase 7 OS=Homo sapiens GN=PTK7 PE=1 SV=2;>tr|Q59FV9|Q59FV9_HUMAN PTK7 protein tyrosine kinase 7 isoform a variant (Fragment) OS=Homo sapiens PE=2 SV=1;>tr|H0Y8F1|H0Y8F1_HUMAN Inactive tyrosine-protein kinas	0.66119	1.78367	0.834852	18	118.39	1070;773;365;364;415;257;459;403;269;157;139	3.538e-96	26.2	189000000	47529000	38258000
B5ME97;E7EX04;A8K7M3;Q9P0V9;E7EW69;B7Z371;B7Z277;Q59H84;Q9H9P7;Q9Y3S8	Septin-10	2010-09-01	>tr|B5ME97|B5ME97_HUMAN Septin 10, isoform CRA_c OS=Homo sapiens GN=SEPT10 PE=2 SV=2;>tr|E7EX04|E7EX04_HUMAN Septin-10 OS=Homo sapiens GN=SEPT10 PE=2 SV=1;>tr|A8K7M3|A8K7M3_HUMAN cDNA FLJ78458, highly similar to Homo sapiens septin 10 (SEPT10), transcript	0.66118	1.78365	0.83483	4	62.944	544;473;454;454;450;321;283;274;261;181	3.8307e-63	14.2	10337000	2070200	1745300
F5H569;Q93050;Q53X12;Q5CZH6;Q53ET5;B7Z2A9;B7Z641;B7Z2J9;K7EM24;K7EPG4;K7ELZ6;F5H1T6;Q6AHY6;K7EN36;K7EQW2	V-type proton ATPase 116 kDa subunit a isoform 1	ATP6V0A1;DKFZp686N0561	>tr|F5H569|F5H569_HUMAN V-type proton ATPase 116 kDa subunit a isoform 1 OS=Homo sapiens GN=ATP6V0A1 PE=2 SV=1;>sp|Q93050|VPP1_HUMAN V-type proton ATPase 116 kDa subunit a isoform 1 OS=Homo sapiens GN=ATP6V0A1 PE=1 SV=3;>tr|Q53X12|Q53X12_HUMAN Vacuolar-typ	0.66115	1.78357	0.834764	11	96.313	837;837;831;838;831;794;788;696;130;198;93;483;483;195;68	2.6114e-117	17.7	146900000	44513000	56626000
B2RA50;Q9Y5R8;I3L3S0	Trafficking protein particle complex subunit 1	TRAPPC1	>tr|B2RA50|B2RA50_HUMAN cDNA, FLJ94698, highly similar to Homo sapiens trafficking protein particle complex 1 (TRAPPC1),mRNA OS=Homo sapiens PE=2 SV=1;>sp|Q9Y5R8|TPPC1_HUMAN Trafficking protein particle complex subunit 1 OS=Homo sapiens GN=TRAPPC1 PE=1 SV=	0.66059	1.78206	0.833542	2	16.857	145;145;95	1.3668e-08	18.6	78675000	33091000	28727000
Q5T6F2;B4DZ54;B4DRB6;F5H2U4;A6NCA8;B4E0R5;B4DH66;B7Z7P2;E7EWG4;Q6UWR4;B3KQ73;Q5JV03;A2A306;Q9P0H6;A2A305	Ubiquitin-associated protein 2	UBAP2;UNQ610	>sp|Q5T6F2|UBAP2_HUMAN Ubiquitin-associated protein 2 OS=Homo sapiens GN=UBAP2 PE=1 SV=1;>tr|B4DZ54|B4DZ54_HUMAN cDNA FLJ61492, highly similar to Homo sapiens ubiquitin associated protein 2 (UBAP2), transcript variant 1, mRNA OS=Homo sapiens PE=2 SV=1;>tr|	0.65964	1.77949	0.831466	6	117.11	1119;1028;874;874;852;852;892;686;686;363;358;358;325;583;412	9.4143e-23	11.4	29281000	6368800	8878800
Q13542;Q6FG68;B2R9B9	Eukaryotic translation initiation factor 4E-binding protein 2	EIF4EBP2	>sp|Q13542|4EBP2_HUMAN Eukaryotic translation initiation factor 4E-binding protein 2 OS=Homo sapiens GN=EIF4EBP2 PE=1 SV=1;>tr|Q6FG68|Q6FG68_HUMAN EIF4EBP2 protein (Fragment) OS=Homo sapiens GN=EIF4EBP2 PE=2 SV=1;>tr|B2R9B9|B2R9B9_HUMAN cDNA, FLJ94321, hig	0.65961	1.77941	0.8314	4	12.939	120;120;120	5.9761e-36	73.3	13708000	3560600	2245800
B7ZAQ6;P0CG08;B4DT03;B4DY51;A6NKF9;E9PKY3;U3KPV2;H0YFP4	Golgi pH regulator A;Golgi pH regulator B;Putative Golgi pH regulator C	GPR89A;GPR89B;GPR89C	>sp|B7ZAQ6|GPHRA_HUMAN Golgi pH regulator A OS=Homo sapiens GN=GPR89A PE=1 SV=2;>sp|P0CG08|GPHRB_HUMAN Golgi pH regulator B OS=Homo sapiens GN=GPR89B PE=1 SV=1;>tr|B4DT03|B4DT03_HUMAN cDNA FLJ61382, highly similar to Protein GPR89A OS=Homo sapiens PE=2 SV=	0.65954	1.77922	0.831247	2	52.916	455;455;444;402;320;229;216;122	5.9822e-28	8.6	61237000	12641000	21654000
Q96CD0;J3QRK9	F-box/LRR-repeat protein 8	FBXL8	>sp|Q96CD0|FBXL8_HUMAN F-box/LRR-repeat protein 8 OS=Homo sapiens GN=FBXL8 PE=1 SV=1;>tr|J3QRK9|J3QRK9_HUMAN Uncharacterized protein (Fragment) OS=Homo sapiens PE=4 SV=1	0.6594	1.77884	0.830941	2	40.516	374;145	1.2162e-10	8	20240000	6535600	4688400
Q9BZV1;K7EP32;K7ELN1;K7EJ02	UBX domain-containing protein 6	UBXN6	>sp|Q9BZV1|UBXN6_HUMAN UBX domain-containing protein 6 OS=Homo sapiens GN=UBXN6 PE=1 SV=1;>tr|K7EP32|K7EP32_HUMAN UBX domain-containing protein 6 (Fragment) OS=Homo sapiens GN=UBXN6 PE=4 SV=1	0.65877	1.77715	0.829562	7	49.753	441;371;131;130	2.213e-82	31.3	28624000	7450000	5196100
Q6UWI4	Protein shisa-2 homolog	SHISA2	>sp|Q6UWI4|SHSA2_HUMAN Protein shisa-2 homolog OS=Homo sapiens GN=SHISA2 PE=1 SV=1	0.65843	1.77623	0.828817	2	31.375	295	9.1993e-37	7.8	3396400	1024700	823780
Q12913;Q9NPR5	Receptor-type tyrosine-protein phosphatase eta	PTPRJ	>sp|Q12913|PTPRJ_HUMAN Receptor-type tyrosine-protein phosphatase eta OS=Homo sapiens GN=PTPRJ PE=1 SV=3;>tr|Q9NPR5|Q9NPR5_HUMAN PTPRJ, protein tyrosine phosphatase receptor J, eta (Fragment) OS=Homo sapiens PE=2 SV=1	0.65816	1.7755	0.828225	4	145.94	1337;425	4.88e-08	3.4	10172000	2832400	2171700
Q05DB4;Q9Y5Z4;Q5THN1;C9IZA0	Heme-binding protein 2	HEBP2	>tr|Q05DB4|Q05DB4_HUMAN HEBP2 protein (Fragment) OS=Homo sapiens GN=HEBP2 PE=2 SV=1;>sp|Q9Y5Z4|HEBP2_HUMAN Heme-binding protein 2 OS=Homo sapiens GN=HEBP2 PE=1 SV=1	0.65809	1.77531	0.828072	6	24.029	214;205;116;127	1.4098e-115	31.3	165620000	42442000	27066000
Q92665	28S ribosomal protein S31, mitochondrial	MRPS31	>sp|Q92665|RT31_HUMAN 28S ribosomal protein S31, mitochondrial OS=Homo sapiens GN=MRPS31 PE=1 SV=3	0.65776	1.77442	0.827348	8	45.318	395	2.1129e-159	34.9	104090000	26410000	23531000
Q8N2U0;K7ERE1;K7ENI6	UPF0451 protein C17orf61	C17orf61	>sp|Q8N2U0|TM256_HUMAN Transmembrane protein 256 OS=Homo sapiens GN=TMEM256 PE=2 SV=1;>tr|K7ERE1|K7ERE1_HUMAN Uncharacterized protein OS=Homo sapiens PE=2 SV=1;>tr|K7ENI6|K7ENI6_HUMAN Uncharacterized protein OS=Homo sapiens PE=2 SV=1	0.65748	1.77367	0.826734	1	11.741	113;68;41	2.6822e-09	24.8	25484000	5629900	3487300
Q8WUH1;H0YHA3;B7Z3N2;H0YID9;H0YIM9	Protein Churchill	CHURC1;CHURC1-FNTB	>sp|Q8WUH1|CHUR_HUMAN Protein Churchill OS=Homo sapiens GN=CHURC1 PE=1 SV=2;>tr|H0YHA3|H0YHA3_HUMAN Protein Churchill (Fragment) OS=Homo sapiens GN=CHURC1 PE=4 SV=1;>tr|B7Z3N2|B7Z3N2_HUMAN cDNA FLJ51978, moderately similar to Churchill protein OS=Homo sapi	0.65743	1.77353	0.826624	2	16.111	139;126;119;95;85	2.0409e-11	22.3	11943000	2727600	1642900
B9EGI2;Q6WCQ1;J3KSW8;Q8N236;H7C3G6;A8CGI0;A8CGI1;Q96EE5;J3QRL2;J3KSK7;K7EL39;J3QL44	Myosin phosphatase Rho-interacting protein	MPRIP	>tr|B9EGI2|B9EGI2_HUMAN Myosin phosphatase Rho interacting protein OS=Homo sapiens GN=MPRIP PE=2 SV=1;>sp|Q6WCQ1|MPRIP_HUMAN Myosin phosphatase Rho-interacting protein OS=Homo sapiens GN=MPRIP PE=1 SV=3;>tr|J3KSW8|J3KSW8_HUMAN Myosin phosphatase Rho-intera	0.65639	1.77072	0.82434	11	118.05	1037;1025;844;586;277;181;178;150;181;140;95;59	9.5005e-31	14.7	19748000	6958700	4191600
B3KNK9;Q8NBJ4;C9JYM4;F8WAT9	Golgi membrane protein 1	GOLPH2;GOLM1	>tr|B3KNK9|B3KNK9_HUMAN Golgi phosphoprotein 2, isoform CRA_a OS=Homo sapiens GN=GOLPH2 PE=2 SV=1;>sp|Q8NBJ4|GOLM1_HUMAN Golgi membrane protein 1 OS=Homo sapiens GN=GOLM1 PE=1 SV=1	0.65563	1.76867	0.822669	3	45.333	401;401;121;105	4.1955e-11	11	6297500	992010	3159400
C9JCC6;Q14919;E9PQX9;E9PNC7;E9PMW2	Dr1-associated corepressor	DRAP1	>tr|C9JCC6|C9JCC6_HUMAN Dr1-associated corepressor OS=Homo sapiens GN=DRAP1 PE=2 SV=1;>sp|Q14919|NC2A_HUMAN Dr1-associated corepressor OS=Homo sapiens GN=DRAP1 PE=1 SV=3;>tr|E9PQX9|E9PQX9_HUMAN Dr1-associated corepressor OS=Homo sapiens GN=DRAP1 PE=2 SV=1;	0.65452	1.76568	0.820224	5	23.205	212;205;185;156;161	4.3913e-12	20.3	71615000	20050000	18110000
P52569	Low affinity cationic amino acid transporter 2	SLC7A2	>sp|P52569|CTR2_HUMAN Low affinity cationic amino acid transporter 2 OS=Homo sapiens GN=SLC7A2 PE=1 SV=2	0.65396	1.76417	0.818989	3	71.672	658	3.2906e-58	6.2	28500000	7869700	5359500
P50897;E9PMG2;B4DWU3;E9PIA8;E9PNU2;Q5T0S4;E9PK48;E9PP28;E9PSE5	Palmitoyl-protein thioesterase 1	PPT1	>sp|P50897|PPT1_HUMAN Palmitoyl-protein thioesterase 1 OS=Homo sapiens GN=PPT1 PE=1 SV=1;>tr|E9PMG2|E9PMG2_HUMAN Palmitoyl-protein thioesterase 1 (Fragment) OS=Homo sapiens GN=PPT1 PE=2 SV=1;>tr|B4DWU3|B4DWU3_HUMAN cDNA FLJ53673, highly similar to Palmitoy	0.65345	1.76279	0.817864	10	34.193	306;271;232;205;182;177;148;98;87	8.966e-131	56.5	310010000	79479000	55922000
Q7RTS9;Q9NXS9;J3QR81;J3KSU8;A5XEI3	Dymeclin	DYM	>sp|Q7RTS9|DYM_HUMAN Dymeclin OS=Homo sapiens GN=DYM PE=1 SV=1;>tr|Q9NXS9|Q9NXS9_HUMAN CDNA FLJ20071 fis, clone COL01887 OS=Homo sapiens GN=DYM PE=2 SV=1;>tr|J3QR81|J3QR81_HUMAN Dymeclin (Fragment) OS=Homo sapiens GN=DYM PE=2 SV=1	0.65339	1.76263	0.817731	4	75.935	669;424;109;122;121	1.8552e-18	11.4	3792000	1030000	663780
Q96PU5;B7Z6K0;F5H602;B7Z2P9;K7ERN1;Q5XLQ3;Q76N89;A4D1V5;B4DH42;Q9P2P5;Q9HCE7;Q9HAU4;D6W5S0;Q8NDD8;Q96DE7;K7ENS6;K7EKL1;H0Y8H4	E3 ubiquitin-protein ligase NEDD4-like;E3 ubiquitin-protein ligase	NEDD4L	>sp|Q96PU5|NED4L_HUMAN E3 ubiquitin-protein ligase NEDD4-like OS=Homo sapiens GN=NEDD4L PE=1 SV=2;>tr|B7Z6K0|B7Z6K0_HUMAN E3 ubiquitin-protein ligase OS=Homo sapiens PE=2 SV=1;>tr|F5H602|F5H602_HUMAN E3 ubiquitin-protein ligase OS=Homo sapiens GN=NEDD4L PE	0.65313	1.76193	0.817157	19	111.93	975;854;835;835;639;256;1606;1585;1572;1572;757;748;582;295;288;150;106;35	2.5519e-101	34.1	150260000	49261000	24196000
Q8N8R3;A3KMR5;G3V5F4	Mitochondrial carnitine/acylcarnitine carrier protein CACL	SLC25A29	>sp|Q8N8R3|MCATL_HUMAN Mitochondrial carnitine/acylcarnitine carrier protein CACL OS=Homo sapiens GN=SLC25A29 PE=2 SV=2;>tr|A3KMR5|A3KMR5_HUMAN Mitochondrial carnitine/acylcarnitine carrier protein CACL OS=Homo sapiens GN=SLC25A29 PE=2 SV=1;>tr|G3V5F4|G3V5	0.65222	1.75948	0.815145	3	32.062	303;237;130	4.3012e-11	18.8	18014000	8020700	2661400
B2RAZ4;Q9ULZ3	Apoptosis-associated speck-like protein containing a CARD	PYCARD	>tr|B2RAZ4|B2RAZ4_HUMAN cDNA, FLJ95208, highly similar to Homo sapiens PYD and CARD domain containing (PYCARD), transcript variant 1, mRNA OS=Homo sapiens PE=2 SV=1;>sp|Q9ULZ3|ASC_HUMAN Apoptosis-associated speck-like protein containing a CARD OS=Homo sapi	0.65132	1.75705	0.813153	2	21.628	195;195	1.0892e-14	23.6	7647400	2711400	1355000
A6NJ78;P0C7V9	Probable methyltransferase-like protein 15;Putative methyltransferase-like protein 15P1	METTL15;METTL15P1	>sp|A6NJ78|MET15_HUMAN Probable methyltransferase-like protein 15 OS=Homo sapiens GN=METTL15 PE=2 SV=1;>sp|P0C7V9|ME15P_HUMAN Putative methyltransferase-like protein 15P1 OS=Homo sapiens GN=METTL15P1 PE=5 SV=1	0.65119	1.7567	0.812865	2	46.121	407;234	5.4233e-14	10.3	10163000	2406500	2591200
Q9NRZ7;B4DUA6;C9JL26	1-acyl-sn-glycerol-3-phosphate acyltransferase gamma	AGPAT3	>sp|Q9NRZ7|PLCC_HUMAN 1-acyl-sn-glycerol-3-phosphate acyltransferase gamma OS=Homo sapiens GN=AGPAT3 PE=1 SV=1	0.65066	1.75527	0.811691	3	43.38	376;370;255	5.7934e-11	8.2	11478000	3086000	1816500
A5PLM5;Q06265;D6RIY6;B4DXG8;D6RA17;D6R905;D6RAP4	Exosome complex component RRP45	EXOSC9	>tr|A5PLM5|A5PLM5_HUMAN Exosome component 9 OS=Homo sapiens GN=EXOSC9 PE=2 SV=1;>sp|Q06265|EXOS9_HUMAN Exosome complex component RRP45 OS=Homo sapiens GN=EXOSC9 PE=1 SV=3;>tr|D6RIY6|D6RIY6_HUMAN Exosome complex component RRP45 OS=Homo sapiens GN=EXOSC9 PE=	0.64951	1.75216	0.809139	2	48.918	439;439;423;392;242;226;86	6.3445e-10	5.5	24947000	8995900	6660100
Q9NWU1;C9JQQ2;C9J2G3;F8VNS3	3-oxoacyl-[acyl-carrier-protein] synthase, mitochondrial	OXSM	>sp|Q9NWU1|OXSM_HUMAN 3-oxoacyl-[acyl-carrier-protein] synthase, mitochondrial OS=Homo sapiens GN=OXSM PE=1 SV=1	0.64935	1.75173	0.808783	6	48.842	459;231;220;102	4.1156e-66	26.8	59740000	15194000	11797000
Q6UWJ1	Transmembrane and coiled-coil domain-containing protein 3	TMCO3	>sp|Q6UWJ1|TMCO3_HUMAN Transmembrane and coiled-coil domain-containing protein 3 OS=Homo sapiens GN=TMCO3 PE=2 SV=1	0.64898	1.75074	0.807961	2	75.597	677	0.00030721	6.4	2665000	740530	571720
O75907;E9PNR5	Diacylglycerol O-acyltransferase 1	DGAT1	>sp|O75907|DGAT1_HUMAN Diacylglycerol O-acyltransferase 1 OS=Homo sapiens GN=DGAT1 PE=1 SV=2;>tr|E9PNR5|E9PNR5_HUMAN Diacylglycerol O-acyltransferase 1 OS=Homo sapiens GN=DGAT1 PE=2 SV=1	0.64856	1.7496	0.807027	2	55.278	488;313	1.2385e-81	7.2	6054600	1608200	935970
Q14D22;Q9BY43	Charged multivesicular body protein 4a	CHMP4A	>tr|Q14D22|Q14D22_HUMAN Charged multivesicular body protein 4a OS=Homo sapiens GN=CHMP4A PE=2 SV=1;>sp|Q9BY43|CHM4A_HUMAN Charged multivesicular body protein 4a OS=Homo sapiens GN=CHMP4A PE=1 SV=3	0.64842	1.74922	0.806715	10	29.803	265;222	3.7031e-181	35.8	31954000	6769700	4620600
Q96KP1;B2RBE6;B3KPN7;B4DZI7;G8JLK9;Q2MDF5	Exocyst complex component 2	EXOC2	>sp|Q96KP1|EXOC2_HUMAN Exocyst complex component 2 OS=Homo sapiens GN=EXOC2 PE=1 SV=1;>tr|B2RBE6|B2RBE6_HUMAN cDNA, FLJ95470, highly similar to Homo sapiens homolog of yeast Sec5 (SEC5), mRNA OS=Homo sapiens PE=2 SV=1;>tr|B3KPN7|B3KPN7_HUMAN cDNA FLJ32002	0.64753	1.74682	0.804734	9	104.07	924;924;924;519;519;140	3.9386e-83	16.1	46198000	16062000	12485000
Q01167	Forkhead box protein K2	FOXK2	>sp|Q01167|FOXK2_HUMAN Forkhead box protein K2 OS=Homo sapiens GN=FOXK2 PE=1 SV=3	0.64675	1.74472	0.802995	1	69.061	660	7.919e-32	3.2	3558300	1039800	527150
P50583	Bis(5-nucleosyl)-tetraphosphatase [asymmetrical]	NUDT2	>sp|P50583|AP4A_HUMAN Bis(5-nucleosyl)-tetraphosphatase [asymmetrical] OS=Homo sapiens GN=NUDT2 PE=1 SV=3	0.64628	1.74345	0.801946	3	16.829	147	6.1544e-40	40.1	20546000	8378300	2620000
P06576;Q0QEN7;F8VPV9;H0YH81;F8W079;H0YI37;F8VQY0	ATP synthase subunit beta, mitochondrial;ATP synthase subunit beta	ATP5B	>sp|P06576|ATPB_HUMAN ATP synthase subunit beta, mitochondrial OS=Homo sapiens GN=ATP5B PE=1 SV=3;>tr|Q0QEN7|Q0QEN7_HUMAN ATP synthase subunit beta (Fragment) OS=Homo sapiens GN=ATP5B PE=2 SV=1;>tr|F8VPV9|F8VPV9_HUMAN ATP synthase subunit beta OS=Homo sapi	0.64599	1.74267	0.801299	27	56.559	529;445;518;362;284;133;218	0	69	12865000000	3317700000	2203500000
Q96IZ0;H0YI16;H0YHP5;F8W1M8	PRKC apoptosis WT1 regulator protein	PAWR	>sp|Q96IZ0|PAWR_HUMAN PRKC apoptosis WT1 regulator protein OS=Homo sapiens GN=PAWR PE=1 SV=1	0.64595	1.74256	0.801209	15	36.567	340;194;72;76	0	46.5	296030000	78627000	72278000
Q5T3J3	Ligand-dependent nuclear receptor-interacting factor 1	LRIF1	>sp|Q5T3J3|LRIF1_HUMAN Ligand-dependent nuclear receptor-interacting factor 1 OS=Homo sapiens GN=LRIF1 PE=1 SV=1	0.6458	1.74216	0.800874	3	84.567	769	5.192e-12	7.2	6129100	1807700	1001500
P23434;Q53XL7;Q6IAT2;Q6QN92;H3BNV1	Glycine cleavage system H protein, mitochondrial	GCSH	>sp|P23434|GCSH_HUMAN Glycine cleavage system H protein, mitochondrial OS=Homo sapiens GN=GCSH PE=1 SV=2;>tr|Q53XL7|Q53XL7_HUMAN Glycine cleavage system protein H (Aminomethyl carrier) OS=Homo sapiens GN=GCSH PE=2 SV=1;>tr|Q6IAT2|Q6IAT2_HUMAN GCSH protein	0.64561	1.74164	0.80045	3	18.884	173;173;173;125;162	2.0131e-21	34.1	160640000	38714000	27563000
A8QI98;Q9Y2L1;G3V1J5;Q49AG4;F2Z2C0;B3KM83	Exosome complex exonuclease RRP44	DIS3	>tr|A8QI98|A8QI98_HUMAN DIS3 OS=Homo sapiens PE=2 SV=1;>sp|Q9Y2L1|RRP44_HUMAN Exosome complex exonuclease RRP44 OS=Homo sapiens GN=DIS3 PE=1 SV=2;>tr|G3V1J5|G3V1J5_HUMAN Exosome complex exonuclease RRP44 OS=Homo sapiens GN=DIS3 PE=4 SV=1;>tr|Q49AG4|Q49AG4_	0.6452	1.74054	0.799533	16	109.06	958;958;796;796;559;136	3.845e-173	25.8	250230000	48035000	118340000
Q9NRF8;Q9H6Q0;H0Y5S6	CTP synthase 2	CTPS2	>sp|Q9NRF8|PYRG2_HUMAN CTP synthase 2 OS=Homo sapiens GN=CTPS2 PE=1 SV=1	0.6449	1.73973	0.798862	28	65.677	586;151;132	3.1039e-144	64.8	791490000	197780000	123470000
Q16768		GAPD	>tr|Q16768|Q16768_HUMAN Glyceraldehyde 3-phosphate dehydrogenase (Fragment) OS=Homo sapiens GN=GAPD PE=2 SV=1	0.64471	1.73922	0.798437	3	4.8944	44	3.3578e-38	68.2	12260000	3188700	1816700
Q9UPN3;H0Y390	Microtubule-actin cross-linking factor 1, isoforms 1/2/3/5	MACF1	>sp|Q9UPN3|MACF1_HUMAN Microtubule-actin cross-linking factor 1, isoforms 1/2/3/5 OS=Homo sapiens GN=MACF1 PE=1 SV=4;>tr|H0Y390|H0Y390_HUMAN Microtubule-actin cross-linking factor 1, isoforms 1/2/3/5 (Fragment) OS=Homo sapiens GN=MACF1 PE=4 SV=1	0.64468	1.73914	0.79837	52	838.3	7388;4434	0	11.6	2492300	734410	348080
A8K489;Q15007;Q6AHX7;Q9BZS4	Pre-mRNA-splicing regulator WTAP	WTAP;DKFZp686F20131	>tr|A8K489|A8K489_HUMAN cDNA FLJ76151, highly similar to Homo sapiens Wilms tumor 1 associated protein (WTAP), transcript variant 1, mRNA OS=Homo sapiens PE=2 SV=1;>sp|Q15007|FL2D_HUMAN Pre-mRNA-splicing regulator WTAP OS=Homo sapiens GN=WTAP PE=1 SV=2;>tr	0.64468	1.73914	0.79837	4	44.217	396;396;246;74	4.3568e-149	12.9	32021000	9560800	6934200
Q9NWM3;J3QLQ8;J3KT42	CUE domain-containing protein 1	CUEDC1	>sp|Q9NWM3|CUED1_HUMAN CUE domain-containing protein 1 OS=Homo sapiens GN=CUEDC1 PE=1 SV=1;>tr|J3QLQ8|J3QLQ8_HUMAN CUE domain-containing protein 1 OS=Homo sapiens GN=CUEDC1 PE=2 SV=1;>tr|J3KT42|J3KT42_HUMAN CUE domain-containing protein 1 (Fragment) OS=Hom	0.64423	1.73792	0.797363	3	42.258	386;249;162	4.2486e-25	14.5	38417000	11560000	7670000
Q9C0D3;A8DPD7;B3KTI5;B4DK95	Protein zyg-11 homolog B	ZYG11B	>sp|Q9C0D3|ZY11B_HUMAN Protein zyg-11 homolog B OS=Homo sapiens GN=ZYG11B PE=1 SV=2;>tr|A8DPD7|A8DPD7_HUMAN Protein zyg-11 homolog B OS=Homo sapiens GN=ZYG11B PE=2 SV=1;>tr|B3KTI5|B3KTI5_HUMAN cDNA FLJ38324 fis, clone FCBBF3024663, weakly similar to Zyg-11	0.64388	1.73698	0.796579	3	83.92	744;566;683;674	2.0833e-14	6.5	13131000	5572600	2664900
O60287	Nucleolar pre-ribosomal-associated protein 1	URB1	>sp|O60287|NPA1P_HUMAN Nucleolar pre-ribosomal-associated protein 1 OS=Homo sapiens GN=URB1 PE=1 SV=4	0.64235	1.73285	0.793146	6	254.39	2271	1.5955e-16	3.6	91719000	16661000	64978000
A8K401;P35232;Q6FHP5;Q53FV0;Q6PUJ7;C9JW96;E9PCW0;E7ESE2;C9JZ20;B4DY47;D6RBK0;Q9BSE8	Prohibitin	PHB	>tr|A8K401|A8K401_HUMAN Prohibitin, isoform CRA_a OS=Homo sapiens GN=PHB PE=2 SV=1;>sp|P35232|PHB_HUMAN Prohibitin OS=Homo sapiens GN=PHB PE=1 SV=1;>tr|Q6FHP5|Q6FHP5_HUMAN PHB protein (Fragment) OS=Homo sapiens GN=PHB PE=2 SV=1;>tr|Q53FV0|Q53FV0_HUMAN Proh	0.64197	1.73182	0.792293	19	29.804	272;272;272;272;272;246;214;202;201;155;124;156	0	79	2866800000	768750000	475140000
E9KL48;P00367;B4DMF5;Q53GW3;B4DMG8;B4E0N9;B4DGN5;B3KT18;B3KV55;Q59FQ4;Q14400;Q9BSD0;Q9UQV0	Glutamate dehydrogenase 1, mitochondrial;Glutamate dehydrogenase	GLUD1	>tr|E9KL48|E9KL48_HUMAN Epididymis tissue sperm binding protein Li 18mP OS=Homo sapiens GN=GLUD1 PE=2 SV=1;>sp|P00367|DHE3_HUMAN Glutamate dehydrogenase 1, mitochondrial OS=Homo sapiens GN=GLUD1 PE=1 SV=2;>tr|B4DMF5|B4DMF5_HUMAN Glutamate dehydrogenase OS=	0.64173	1.73118	0.791753	26	61.397	558;558;509;558;501;490;425;515;391;299;258;264;39	3.6492e-272	48.7	1736700000	447690000	312650000
Q9UH65;E7EMB1;E9PJM7;E9PJK8	Switch-associated protein 70	SWAP70	>sp|Q9UH65|SWP70_HUMAN Switch-associated protein 70 OS=Homo sapiens GN=SWAP70 PE=1 SV=1;>tr|E7EMB1|E7EMB1_HUMAN Switch-associated protein 70 OS=Homo sapiens GN=SWAP70 PE=2 SV=1	0.64123	1.72983	0.790629	17	68.997	585;527;227;149	1.1757e-170	37.6	224260000	57850000	59510000
P46939;A8K8Z1;Q5T097;Q6LBS5;H0Y337	Utrophin	UTRN	>sp|P46939|UTRO_HUMAN Utrophin OS=Homo sapiens GN=UTRN PE=1 SV=2	0.64071	1.72843	0.789458	15	394.46	3433;1120;988;490;251	7.6353e-259	7.2	42044000	11288000	8575300
A1L170;F8W6W0	Uncharacterized protein C1orf226	C1orf226	>sp|A1L170|CA226_HUMAN Uncharacterized protein C1orf226 OS=Homo sapiens GN=C1orf226 PE=1 SV=1;>tr|F8W6W0|F8W6W0_HUMAN Uncharacterized protein C1orf226 (Fragment) OS=Homo sapiens GN=C1orf226 PE=2 SV=1	0.6396	1.72543	0.786957	6	29.057	272;171	4.2815e-66	38.6	54990000	19531000	16725000
Q5VWQ0;H0YDA9	Round spermatid basic protein 1	RSBN1	>sp|Q5VWQ0|RSBN1_HUMAN Round spermatid basic protein 1 OS=Homo sapiens GN=RSBN1 PE=1 SV=2;>tr|H0YDA9|H0YDA9_HUMAN Round spermatid basic protein 1 (Fragment) OS=Homo sapiens GN=RSBN1 PE=4 SV=1	0.6394	1.72489	0.786506	2	90.071	802;420	1.915e-05	3.2	2691000	832600	348260
Q02252;J3KNU8;Q53FN8;Q53H94;B4DFS8;G3V4Z4;O43573	Methylmalonate-semialdehyde dehydrogenase [acylating], mitochondrial	ALDH6A1	>sp|Q02252|MMSA_HUMAN Methylmalonate-semialdehyde dehydrogenase [acylating], mitochondrial OS=Homo sapiens GN=ALDH6A1 PE=1 SV=2;>tr|J3KNU8|J3KNU8_HUMAN Methylmalonate-semialdehyde dehydrogenase [acylating], mitochondrial OS=Homo sapiens GN=ALDH6A1 PE=2 SV=	0.63935	1.72476	0.786393	19	57.839	535;522;535;535;522;252;134	3.6856e-137	39.8	635650000	172460000	102680000
P15309;A0PJ86;E9PFE6	Prostatic acid phosphatase;PAPf39	ACPP	>sp|P15309|PPAP_HUMAN Prostatic acid phosphatase OS=Homo sapiens GN=ACPP PE=1 SV=3;>tr|A0PJ86|A0PJ86_HUMAN ACPP protein (Fragment) OS=Homo sapiens GN=ACPP PE=2 SV=1	0.63934	1.72473	0.78637	5	44.566	386;260;165	7.0442e-18	22.8	74703000	22572000	16351000
P11047	Laminin subunit gamma-1	LAMC1	>sp|P11047|LAMC1_HUMAN Laminin subunit gamma-1 OS=Homo sapiens GN=LAMC1 PE=1 SV=3	0.63908	1.72403	0.785783	12	177.6	1609	3.4357e-48	12.2	59094000	14216000	11566000
P20645;Q53GY9;Q6I9U3;B2R6S2;Q96AH2;H0YF90;F5H883;F5GXU0;F5GXE0;H0YGT2;H0YGE9	Cation-dependent mannose-6-phosphate receptor	M6PR	>sp|P20645|MPRD_HUMAN Cation-dependent mannose-6-phosphate receptor OS=Homo sapiens GN=M6PR PE=1 SV=1;>tr|Q53GY9|Q53GY9_HUMAN Cation-dependent mannose-6-phosphate receptor variant (Fragment) OS=Homo sapiens PE=2 SV=1;>tr|Q6I9U3|Q6I9U3_HUMAN M6PR protein OS	0.63819	1.72163	0.783773	8	30.993	277;277;277;277;168;148;133;109;92;122;104	3.1127e-100	39.4	257550000	43401000	105660000
Q9HA77;B7Z7E6;F5H579;F5H623;H0YFV1	Probable cysteine--tRNA ligase, mitochondrial	CARS2	>sp|Q9HA77|SYCM_HUMAN Probable cysteine--tRNA ligase, mitochondrial OS=Homo sapiens GN=CARS2 PE=1 SV=1;>tr|B7Z7E6|B7Z7E6_HUMAN cDNA FLJ58704, weakly similar to Cysteinyl-tRNA synthetase (EC 6.1.1.16) OS=Homo sapiens PE=2 SV=1	0.63802	1.72117	0.783388	8	62.223	564;341;181;154;119	1.6988e-30	15.8	44482000	10852000	7908400
P48047;Q53HH2;H7C0C1;H7C086;H7C068	ATP synthase subunit O, mitochondrial	ATP5O	>sp|P48047|ATPO_HUMAN ATP synthase subunit O, mitochondrial OS=Homo sapiens GN=ATP5O PE=1 SV=1;>tr|Q53HH2|Q53HH2_HUMAN Mitochondrial ATP synthase, O subunit variant (Fragment) OS=Homo sapiens PE=2 SV=1;>tr|H7C0C1|H7C0C1_HUMAN Uncharacterized protein (Fragm	0.63792	1.7209	0.783162	10	23.277	213;213;191;74;86	2.0727e-113	56.3	1488700000	396460000	258980000
P09104;Q6FHV6;A8K3B0;F5H0C8;B7Z2X9;F5H1C3;U3KQP4	Gamma-enolase;Enolase	ENO2	>sp|P09104|ENOG_HUMAN Gamma-enolase OS=Homo sapiens GN=ENO2 PE=1 SV=3;>tr|Q6FHV6|Q6FHV6_HUMAN ENO2 protein OS=Homo sapiens GN=ENO2 PE=2 SV=1;>tr|A8K3B0|A8K3B0_HUMAN cDNA FLJ77877, highly similar to Human ENO2 neuron specific (gamma) enolase OS=Homo sapiens	0.63772	1.72036	0.78271	11	47.268	434;434;434;315;391;103;73	3.0629e-290	40.3	101180000	24206000	18155000
P30536;Q13850;B1AH87;Q8N730;O76068	Translocator protein	TSPO;PBR	>sp|P30536|TSPOA_HUMAN Translocator protein OS=Homo sapiens GN=TSPO PE=1 SV=3;>tr|Q13850|Q13850_HUMAN Peripheral benzodiazepine receptor OS=Homo sapiens PE=4 SV=1;>tr|B1AH87|B1AH87_HUMAN Putative peripheral benzodiazepine receptor-related protein (Fragment	0.63771	1.72033	0.782687	3	18.828	169;169;107;61;143	4.6734e-14	23.1	450910000	110990000	72522000
B2MUX6		IGF2	>tr|B2MUX6|B2MUX6_HUMAN Insulin-like growth factor 2 OS=Homo sapiens GN=IGF2 PE=3 SV=1	0.63768	1.72025	0.782619	3	7.6467	69	4.9546e-62	56.5	13010000	1150300	1150000
Q9Y487;Q8TBM3;F5H5F3	V-type proton ATPase 116 kDa subunit a isoform 2	ATP6V0A2	>sp|Q9Y487|VPP2_HUMAN V-type proton ATPase 116 kDa subunit a isoform 2 OS=Homo sapiens GN=ATP6V0A2 PE=1 SV=2;>tr|Q8TBM3|Q8TBM3_HUMAN ATP6V0A2 protein OS=Homo sapiens GN=ATP6V0A2 PE=2 SV=1	0.63738	1.71944	0.781941	6	98.081	856;372;328	5.6615e-28	10.3	41671000	14779000	5476300
Q8NI60;B4DVB7;Q5T7A4;Q5T7A2;A1L377;B4DN23;B4DED1	Chaperone activity of bc1 complex-like, mitochondrial	ADCK3;CABC1	>sp|Q8NI60|ADCK3_HUMAN Chaperone activity of bc1 complex-like, mitochondrial OS=Homo sapiens GN=ADCK3 PE=1 SV=1;>tr|B4DVB7|B4DVB7_HUMAN cDNA FLJ55470, highly similar to Chaperone-activity of bc1 complex-like, mitochondrial OS=Homo sapiens PE=2 SV=1;>tr|Q5T	0.63731	1.71925	0.781782	2	71.949	647;598;572;492;410;368;314	5.0334e-13	6	6246700	2262800	1059000
B2RAD8;Q9UL18;Q5TA58;B3KME0	Protein argonaute-1	EIF2C1	>tr|B2RAD8|B2RAD8_HUMAN cDNA, FLJ94852, highly similar to Homo sapiens eukaryotic translation initiation factor 2C, 1 (EIF2C1), mRNA OS=Homo sapiens PE=2 SV=1;>sp|Q9UL18|AGO1_HUMAN Protein argonaute-1 OS=Homo sapiens GN=AGO1 PE=1 SV=3;>tr|Q5TA58|Q5TA58_HUM	0.63705	1.71855	0.781193	5	97.243	857;857;782;782	1.3765e-20	9.3	5508400	1503600	1067000
P51659;E7EWE5;B4DSD0;B4DDM5;E7ET17;B3KSP2;G5E9S2;Q59H27;E7ER27;E7EPL9;Q9UBA4	Peroxisomal multifunctional enzyme type 2;(3R)-hydroxyacyl-CoA dehydrogenase;Enoyl-CoA hydratase 2	HSD17B4	>sp|P51659|DHB4_HUMAN Peroxisomal multifunctional enzyme type 2 OS=Homo sapiens GN=HSD17B4 PE=1 SV=3;>tr|E7EWE5|E7EWE5_HUMAN Peroxisomal multifunctional enzyme type 2 OS=Homo sapiens GN=HSD17B4 PE=2 SV=1;>tr|B4DSD0|B4DSD0_HUMAN cDNA FLJ59409, highly simila	0.63677	1.7178	0.780559	33	79.685	736;712;712;717;599;596;596;471;500;474;74	4.2976e-291	51.1	7356300	1778600	1230000
O75879;Q53GP4;D6REA0;D6RDU9;Q63Z41	Glutamyl-tRNA(Gln) amidotransferase subunit B, mitochondrial	PET112;DKFZp686M0146	>sp|O75879|GATB_HUMAN Glutamyl-tRNA(Gln) amidotransferase subunit B, mitochondrial OS=Homo sapiens GN=PET112 PE=1 SV=1;>tr|Q53GP4|Q53GP4_HUMAN PET112-like variant (Fragment) OS=Homo sapiens PE=2 SV=1;>tr|D6REA0|D6REA0_HUMAN Glutamyl-tRNA(Gln) amidotransfer	0.63553	1.71445	0.777747	6	61.863	557;557;516;357;236	1.7326e-57	20.5	18650000	5052200	3806600
F6KCZ4;F6KCZ5;F6KD01;P60484;F6KCZ3;O43460;F6KD02;O14781;F2YHV0;H6WA51	Phosphatidylinositol 3,4,5-trisphosphate 3-phosphatase and dual-specificity protein phosphatase PTEN	PTEN;PTENP1;PTEN2	>tr|F6KCZ4|F6KCZ4_HUMAN Phosphatase and tensin-like protein OS=Homo sapiens PE=4 SV=1;>tr|F6KCZ5|F6KCZ5_HUMAN Phosphatase and tensin-like protein OS=Homo sapiens PE=4 SV=1;>tr|F6KD01|F6KD01_HUMAN Phosphatase and tensin-like protein OS=Homo sapiens PE=2 SV=	0.63526	1.71372	0.777134	3	47.165	403;403;403;403;403;403;403;338;175;55	2.8315e-05	16.4	13915000	3803200	2646800
P46063;F8WD97;F8WA66;F5H2L2;F5H3W0;F5H4P4	ATP-dependent DNA helicase Q1	RECQL	>sp|P46063|RECQ1_HUMAN ATP-dependent DNA helicase Q1 OS=Homo sapiens GN=RECQL PE=1 SV=3	0.63495	1.71289	0.77643	13	73.457	649;211;199;131;106;97	1.2512e-230	27.6	122550000	29992000	19749000
E9PR17;P13987;Q6FHM9;E9PNW4;H0YET2	CD59 glycoprotein	CD59	>tr|E9PR17|E9PR17_HUMAN CD59 glycoprotein OS=Homo sapiens GN=CD59 PE=2 SV=1;>sp|P13987|CD59_HUMAN CD59 glycoprotein OS=Homo sapiens GN=CD59 PE=1 SV=1;>tr|Q6FHM9|Q6FHM9_HUMAN CD59 antigen, complement regulatory protein, isoform CRA_b OS=Homo sapiens GN=CD59	0.63485	1.71262	0.776203	4	14.529	130;128;128;108;52	2.1478e-41	24.6	70063000	19844000	13062000
P54868;B7Z784;B7Z7M8	Hydroxymethylglutaryl-CoA synthase, mitochondrial	HMGCS2	>sp|P54868|HMCS2_HUMAN Hydroxymethylglutaryl-CoA synthase, mitochondrial OS=Homo sapiens GN=HMGCS2 PE=1 SV=1;>tr|B7Z784|B7Z784_HUMAN cDNA FLJ51350, highly similar to Hydroxymethylglutaryl-CoA synthase, mitochondrial (EC 2.3.3.10) OS=Homo sapiens PE=2 SV=1;	0.63443	1.71148	0.775248	14	56.635	508;284;274	5.9146e-110	39	382810000	94971000	114300000
Q04323;E9PRQ7;E9PJ81;B4E0P8;B4DNC6;Q05BV2;E9PS08;B4DU88	UBX domain-containing protein 1	UBXN1	>sp|Q04323|UBXN1_HUMAN UBX domain-containing protein 1 OS=Homo sapiens GN=UBXN1 PE=1 SV=2;>tr|E9PRQ7|E9PRQ7_HUMAN UBX domain-containing protein 1 OS=Homo sapiens GN=UBXN1 PE=2 SV=1;>tr|E9PJ81|E9PJ81_HUMAN UBX domain-containing protein 1 (Fragment) OS=Homo	0.6341	1.71059	0.774497	12	33.325	297;293;290;200;181;146;100;136	1.7763e-155	48.5	191110000	45209000	35134000
Q13501;E7EMC7;E3WH17;B4E3V2;B4DE82;E3W990;E9PFW8;C9JRJ8;C9J6J8;D6RBF1	Sequestosome-1;Tyrosine-protein kinase receptor	SQSTM1;SQSTM1-ALK	>sp|Q13501|SQSTM_HUMAN Sequestosome-1 OS=Homo sapiens GN=SQSTM1 PE=1 SV=1;>tr|E7EMC7|E7EMC7_HUMAN Sequestosome-1 OS=Homo sapiens GN=SQSTM1 PE=2 SV=1;>tr|E3WH17|E3WH17_HUMAN Tyrosine-protein kinase receptor OS=Homo sapiens GN=SQSTM1-ALK PE=2 SV=1	0.63398	1.71027	0.774224	19	47.687	440;378;814;296;232;190;167;140;73;69	0	63.4	650450000	189980000	108680000
O75569;B4DJC7;G5E9Q4;C9JMM3;F8WEG8	Interferon-inducible double stranded RNA-dependent protein kinase activator A	PRKRA	>sp|O75569|PRKRA_HUMAN Interferon-inducible double-stranded RNA-dependent protein kinase activator A OS=Homo sapiens GN=PRKRA PE=1 SV=1	0.6339	1.71005	0.774042	11	34.404	313;200;105;109;95	7.8592e-100	54	449250000	120170000	68915000
Q330K2;H0YBT9;H0YC61;H0YBQ9;H0YB46;H7C250	UPF0551 protein C8orf38, mitochondrial	C8orf38	>sp|Q330K2|NDUF6_HUMAN NADH dehydrogenase (ubiquinone) complex I, assembly factor 6 OS=Homo sapiens GN=NDUFAF6 PE=1 SV=2;>tr|H0YBT9|H0YBT9_HUMAN NADH dehydrogenase (ubiquinone) complex I, assembly factor 6 (Fragment) OS=Homo sapiens GN=NDUFAF6 PE=4 SV=1;>t	0.63374	1.70962	0.773678	2	38.176	333;142;102;97;93;82	2.1776e-05	8.7	9726000	2709800	1602900
Q12955;Q13484;Q59G01;Q8NAK2;B3KW60;H0Y951;D6RHY3;Q01484;I6L894;E9PHW9;B7Z636;D6RHE1;B1AQT1;B7Z651;H0Y9E9;B7Z2H4;E9PCH6;H0Y931;Q7Z344;B7Z678;D6R9U4	Ankyrin-3	ANK3	>sp|Q12955|ANK3_HUMAN Ankyrin-3 OS=Homo sapiens GN=ANK3 PE=1 SV=3;>tr|Q13484|Q13484_HUMAN Ankyrin G119 OS=Homo sapiens GN=ANK3 PE=2 SV=1;>tr|Q59G01|Q59G01_HUMAN Ankyrin 3 isoform 1 variant (Fragment) OS=Homo sapiens PE=2 SV=1	0.63222	1.70552	0.770213	38	480.4	4377;1088;931;549;196;166;273;3957;3924;1730;1726;1611;195;1114;196;1048;1048;966;965;823;177	2.7983e-273	12.9	633370000	122990000	215950000
Q9BZL4;K7EL81;B5MEC7;B4DME2;B4DLW4;K7ER83	Protein phosphatase 1 regulatory subunit 12C	PPP1R12C	>sp|Q9BZL4|PP12C_HUMAN Protein phosphatase 1 regulatory subunit 12C OS=Homo sapiens GN=PPP1R12C PE=1 SV=1;>tr|K7EL81|K7EL81_HUMAN Protein phosphatase 1 regulatory subunit 12C (Fragment) OS=Homo sapiens GN=PPP1R12C PE=4 SV=1;>tr|B5MEC7|B5MEC7_HUMAN Protein	0.6321	1.7052	0.76994	3	84.88	782;737;719;707;538;234	1.2991e-09	7.2	4915500	1172700	1774000
P36957;Q6IBS5;B7Z5W8;Q86SW4;Q86TQ8;Q86TW7;B7Z6J1;Q6LEQ7;G3V3F0;G3V5M3;H0YJF9	Dihydrolipoyllysine-residue succinyltransferase component of 2-oxoglutarate dehydrogenase complex, mitochondrial	DLST	>sp|P36957|ODO2_HUMAN Dihydrolipoyllysine-residue succinyltransferase component of 2-oxoglutarate dehydrogenase complex, mitochondrial OS=Homo sapiens GN=DLST PE=1 SV=4;>tr|Q6IBS5|Q6IBS5_HUMAN DLST protein OS=Homo sapiens GN=DLST PE=2 SV=1;>tr|B7Z5W8|B7Z5W	0.63204	1.70504	0.769803	14	48.755	453;453;367;279;307;251;166;108;104;83;74	0	45.3	873840000	223890000	146380000
Q14232;B4DGX0;F5H0D0;H0YGG4	Translation initiation factor eIF-2B subunit alpha	EIF2B1	>sp|Q14232|EI2BA_HUMAN Translation initiation factor eIF-2B subunit alpha OS=Homo sapiens GN=EIF2B1 PE=1 SV=1;>tr|B4DGX0|B4DGX0_HUMAN Translation initiation factor eIF-2B subunit alpha OS=Homo sapiens GN=EIF2B1 PE=2 SV=1	0.63154	1.70369	0.768661	12	33.712	305;222;202;152	3.7718e-59	56.1	278240000	87321000	71836000
P45880;B4DKM5;Q5JSD1;Q5JSD2;A2A3S1	Voltage-dependent anion-selective channel protein 2	VDAC2	>sp|P45880|VDAC2_HUMAN Voltage-dependent anion-selective channel protein 2 OS=Homo sapiens GN=VDAC2 PE=1 SV=2;>tr|B4DKM5|B4DKM5_HUMAN Voltage-dependent anion-selective channel protein 2 OS=Homo sapiens GN=VDAC2 PE=2 SV=1;>tr|Q5JSD1|Q5JSD1_HUMAN Voltage-dep	0.63099	1.7022	0.767404	16	31.566	294;255;204;195;109	8.8909e-240	64.6	1768600000	488860000	292870000
Q8IY33	MICAL-like protein 2	MICALL2	>sp|Q8IY33|MILK2_HUMAN MICAL-like protein 2 OS=Homo sapiens GN=MICALL2 PE=1 SV=1	0.63048	1.70083	0.766237	4	97.501	904	3.7427e-21	6.6	8440800	2842900	2041300
Q8WW59;B4DUC9	SPRY domain-containing protein 4	SPRYD4	>sp|Q8WW59|SPRY4_HUMAN SPRY domain-containing protein 4 OS=Homo sapiens GN=SPRYD4 PE=1 SV=2;>tr|B4DUC9|B4DUC9_HUMAN cDNA FLJ53756, highly similar to SPRY domain-containing protein 4 OS=Homo sapiens PE=2 SV=1	0.62948	1.69813	0.763947	4	23.128	207;129	8.5409e-14	23.7	95670000	29681000	18489000
A8KAQ3;Q99523	Sortilin	SORT1	>tr|A8KAQ3|A8KAQ3_HUMAN cDNA FLJ76489, highly similar to Homo sapiens sortilin 1 (SORT1), mRNA OS=Homo sapiens PE=2 SV=1;>sp|Q99523|SORT_HUMAN Sortilin OS=Homo sapiens GN=SORT1 PE=1 SV=3	0.62899	1.69681	0.762824	3	92.036	831;831	3.355e-28	5.2	5662500	1379400	933890
Q5HYI8;C9JXM3;F8WDC7;F8WF50;F8WAX9;H7C533	Rab-like protein 3	RABL3	>sp|Q5HYI8|RABL3_HUMAN Rab-like protein 3 OS=Homo sapiens GN=RABL3 PE=1 SV=1;>tr|C9JXM3|C9JXM3_HUMAN Rab-like protein 3 OS=Homo sapiens GN=RABL3 PE=2 SV=1	0.62884	1.6964	0.76248	4	26.422	236;212;135;129;53;53	2.0563e-29	22.9	47431000	6775400	25598000
J3QRU1;B2RA70;P07947;P12931;Q9H7V3;P06241;B3KPS6;Q5R3A8;Q9P134;B4DZS7;Q573B4;P06239;B3KUV3	Tyrosine-protein kinase Yes	YES1	>tr|J3QRU1|J3QRU1_HUMAN Tyrosine-protein kinase Yes OS=Homo sapiens GN=YES1 PE=2 SV=1;>tr|B2RA70|B2RA70_HUMAN cDNA, FLJ94729, highly similar to Homo sapiens v-yes-1 Yamaguchi sarcoma viral oncogene homolog 1(YES1), mRNA OS=Homo sapiens PE=2 SV=1;>sp|P07947	0.62872	1.69608	0.762204	8	61.386	548;543;543;536;251;537;485;485;68;536;516;509;249	3.1602e-42	23.2	155750000	42801000	31538000
Q6UXV4;Q68DW4	Apolipoprotein O-like	APOOL;DKFZp779P1227	>sp|Q6UXV4|APOOL_HUMAN Apolipoprotein O-like OS=Homo sapiens GN=APOOL PE=1 SV=1;>tr|Q68DW4|Q68DW4_HUMAN Putative uncharacterized protein DKFZp779P1227 OS=Homo sapiens GN=DKFZp779P1227 PE=2 SV=1	0.62849	1.69546	0.761677	6	29.159	268;268	4.807e-63	36.6	38669000	8727600	5878800
D3DR22;Q53GQ0;B4DWS6;B3KQJ0;E9PI21;Q96EA9	Estradiol 17-beta-dehydrogenase 12	HSD17B12	>tr|D3DR22|D3DR22_HUMAN Hydroxysteroid (17-beta) dehydrogenase 12, isoform CRA_a OS=Homo sapiens GN=HSD17B12 PE=3 SV=1;>sp|Q53GQ0|DHB12_HUMAN Estradiol 17-beta-dehydrogenase 12 OS=Homo sapiens GN=HSD17B12 PE=1 SV=2;>tr|B4DWS6|B4DWS6_HUMAN cDNA FLJ61181, hi	0.62796	1.69403	0.760459	13	38.806	352;312;304;312;164;98	6.4892e-72	44.6	470580000	122050000	95789000
Q96JJ7;Q3B7X1;B4DIE3;H3BPB3;F5H4F7;H3BVI1;H3BT89	Protein disulfide-isomerase TMX3	TMX3	>sp|Q96JJ7|TMX3_HUMAN Protein disulfide-isomerase TMX3 OS=Homo sapiens GN=TMX3 PE=1 SV=2;>tr|Q3B7X1|Q3B7X1_HUMAN TMX3 protein (Fragment) OS=Homo sapiens GN=TMX3 PE=2 SV=1	0.62783	1.69368	0.760161	6	51.871	454;423;197;128;131;89;69	4.4241e-80	17.8	52393000	10550000	10699000
O95167;Q6FGG4;S4R3I5	NADH dehydrogenase [ubiquinone] 1 alpha subcomplex subunit 3	NDUFA3	>sp|O95167|NDUA3_HUMAN NADH dehydrogenase [ubiquinone] 1 alpha subcomplex subunit 3 OS=Homo sapiens GN=NDUFA3 PE=1 SV=1;>tr|Q6FGG4|Q6FGG4_HUMAN NADH dehydrogenase (Ubiquinone) 1 alpha subcomplex, 3, 9kDa, isoform CRA_e OS=Homo sapiens GN=NDUFA3 PE=2 SV=1;>	0.62739	1.69249	0.759149	2	9.2787	84;84;41	1.7242e-05	41.7	21583000	6731500	4247000
Q9NZZ3	Charged multivesicular body protein 5	CHMP5	>sp|Q9NZZ3|CHMP5_HUMAN Charged multivesicular body protein 5 OS=Homo sapiens GN=CHMP5 PE=1 SV=1	0.62739	1.69249	0.759149	3	24.57	219	2.06e-127	25.1	38219000	9206700	6901100
P10620;Q6LET6;F5H6X2;F5H7F6	Microsomal glutathione S-transferase 1	MGST1	>sp|P10620|MGST1_HUMAN Microsomal glutathione S-transferase 1 OS=Homo sapiens GN=MGST1 PE=1 SV=1;>tr|Q6LET6|Q6LET6_HUMAN MGST1 protein (Fragment) OS=Homo sapiens GN=MGST1 PE=2 SV=1;>tr|F5H6X2|F5H6X2_HUMAN Microsomal glutathione S-transferase 1 (Fragment) O	0.6269	1.69117	0.758022	3	17.598	155;155;80;77	3.636e-80	12.3	1001700000	247340000	156960000
Q3ZTS7;Q8IZ07;B4DYP5;B4DDL0;S4R3D2;H0YIN8;Q9Y5A3;B3KMT9;B3KT78	Ankyrin repeat domain-containing protein 13A	ANKRD13;ANKRD13A	>tr|Q3ZTS7|Q3ZTS7_HUMAN Ankyrin repeat domain 13, isoform CRA_b OS=Homo sapiens GN=ANKRD13 PE=2 SV=1;>sp|Q8IZ07|AN13A_HUMAN Ankyrin repeat domain-containing protein 13A OS=Homo sapiens GN=ANKRD13A PE=1 SV=3;>tr|B4DYP5|B4DYP5_HUMAN cDNA FLJ54725, highly sim	0.62661	1.69039	0.757355	4	67.618	590;590;589;424;173;302;285;228;117	1.2255e-27	11.7	20445000	5795100	3955600
P49247;Q53R32	Ribose-5-phosphate isomerase	RPIA	>sp|P49247|RPIA_HUMAN Ribose-5-phosphate isomerase OS=Homo sapiens GN=RPIA PE=1 SV=3;>tr|Q53R32|Q53R32_HUMAN Putative uncharacterized protein RPIA (Fragment) OS=Homo sapiens GN=RPIA PE=2 SV=1	0.62644	1.68993	0.756963	2	33.269	311;177	4.6651e-07	10	6094100	1815200	1233400
P30039;C9JIM0;B2R5Q8;F8W7D0;Q8NAD7	Phenazine biosynthesis-like domain-containing protein	PBLD	>sp|P30039|PBLD_HUMAN Phenazine biosynthesis-like domain-containing protein OS=Homo sapiens GN=PBLD PE=1 SV=2;>tr|C9JIM0|C9JIM0_HUMAN MAWD binding protein, isoform CRA_a OS=Homo sapiens GN=PBLD PE=2 SV=1;>tr|B2R5Q8|B2R5Q8_HUMAN cDNA, FLJ92572, highly simil	0.6264	1.68982	0.756871	2	31.785	288;280;255;138;138	1.4415e-08	16.3	6479000	1688400	953200
Q8IYB8;B7Z611;B1AR60	ATP-dependent RNA helicase SUPV3L1, mitochondrial	SUPV3L1	>sp|Q8IYB8|SUV3_HUMAN ATP-dependent RNA helicase SUPV3L1, mitochondrial OS=Homo sapiens GN=SUPV3L1 PE=1 SV=1;>tr|B7Z611|B7Z611_HUMAN cDNA FLJ50848, highly similar to Homo sapiens suppressor of var1, 3-like 1 (S. cerevisiae) (SUPV3L1), mRNA (Fragment) OS=Ho	0.62637	1.68974	0.756802	16	87.99	786;631;263	6.35e-180	28.5	173940000	49821000	44922000
Q96GS4	Uncharacterized protein C17orf59	C17orf59	>sp|Q96GS4|CQ059_HUMAN Uncharacterized protein C17orf59 OS=Homo sapiens GN=C17orf59 PE=1 SV=2	0.62522	1.68664	0.754151	4	37.226	357	8.2362e-35	23.8	15016000	4277100	2894700
P10155;Q5LJA0;B3KN94;G5E9R9;H0Y9N5;D6RE09;D6RDN1	60 kDa SS-A/Ro ribonucleoprotein	TROVE2	>sp|P10155|RO60_HUMAN 60 kDa SS-A/Ro ribonucleoprotein OS=Homo sapiens GN=TROVE2 PE=1 SV=2;>tr|Q5LJA0|Q5LJA0_HUMAN 60 kDa SS-A/Ro ribonucleoprotein OS=Homo sapiens GN=TROVE2 PE=2 SV=1;>tr|B3KN94|B3KN94_HUMAN cDNA FLJ13982 fis, clone Y79AA1001711, highly si	0.62479	1.68548	0.753158	14	60.67	538;525;557;263;194;66;41	1.1541e-108	32.5	287230000	89545000	63038000
Q8TAF3;C9JQ19	WD repeat-containing protein 48	WDR48	>sp|Q8TAF3|WDR48_HUMAN WD repeat-containing protein 48 OS=Homo sapiens GN=WDR48 PE=1 SV=1;>tr|C9JQ19|C9JQ19_HUMAN WD repeat-containing protein 48 OS=Homo sapiens GN=WDR48 PE=2 SV=1	0.62446	1.68459	0.752396	2	76.21	677;121	3.6394e-05	3.2	2818000	963720	844380
Q86YT6;B3KRA8	E3 ubiquitin-protein ligase MIB1	MIB1	>sp|Q86YT6|MIB1_HUMAN E3 ubiquitin-protein ligase MIB1 OS=Homo sapiens GN=MIB1 PE=1 SV=1;>tr|B3KRA8|B3KRA8_HUMAN cDNA FLJ33947 fis, clone CTONG2018343, highly similar to Ubiquitin ligase protein MIB1 (EC 6.3.2.-) OS=Homo sapiens PE=2 SV=1	0.62428	1.6841	0.75198	3	110.13	1006;795	2.0902e-21	5	2976300	1236800	496080
I3L4Q0;C9JLW8;I3L2L5;I3L317;I3L3A7	Protein FAM195B	FAM195B	>tr|I3L4Q0|I3L4Q0_HUMAN HCG1818442, isoform CRA_a OS=Homo sapiens GN=FAM195B PE=2 SV=1;>sp|C9JLW8|F195B_HUMAN Protein FAM195B OS=Homo sapiens GN=FAM195B PE=1 SV=1;>tr|I3L2L5|I3L2L5_HUMAN Protein FAM195B OS=Homo sapiens GN=FAM195B PE=2 SV=1;>tr|I3L317|I3L31	0.6242	1.68389	0.751795	3	12.95	118;97;92;117;63	2.9157e-06	33.9	22524000	7069100	4659000
P04406;Q2TSD0;E7EUT5;Q0QET7;B4DRV9;A4UCT1;Q5ZEY3;O14556	Glyceraldehyde-3-phosphate dehydrogenase	GAPDH	>sp|P04406|G3P_HUMAN Glyceraldehyde-3-phosphate dehydrogenase OS=Homo sapiens GN=GAPDH PE=1 SV=3;>tr|Q2TSD0|Q2TSD0_HUMAN Glyceraldehyde-3-phosphate dehydrogenase OS=Homo sapiens PE=2 SV=1;>tr|E7EUT5|E7EUT5_HUMAN Glyceraldehyde-3-phosphate dehydrogenase OS=	0.62417	1.68381	0.751726	26	36.053	335;335;260;230;215;166;86;408	0	78.2	33559000000	7923800000	5394200000
P52788;B4DE40;H7C2R7	Spermine synthase	SMS	>sp|P52788|SPSY_HUMAN Spermine synthase OS=Homo sapiens GN=SMS PE=1 SV=2;>tr|B4DE40|B4DE40_HUMAN Spermine synthase OS=Homo sapiens GN=SMS PE=2 SV=1;>tr|H7C2R7|H7C2R7_HUMAN Spermine synthase (Fragment) OS=Homo sapiens GN=SMS PE=3 SV=1	0.62386	1.68297	0.751009	25	41.268	366;275;311	0	60.1	1722300000	440740000	304960000
P36542;Q8TAS0;B4DL14;B4DFE6	ATP synthase subunit gamma, mitochondrial;ATP synthase gamma chain	ATP5C1	>sp|P36542|ATPG_HUMAN ATP synthase subunit gamma, mitochondrial OS=Homo sapiens GN=ATP5C1 PE=1 SV=1;>tr|Q8TAS0|Q8TAS0_HUMAN ATP synthase subunit gamma (Fragment) OS=Homo sapiens PE=2 SV=1;>tr|B4DL14|B4DL14_HUMAN ATP synthase subunit gamma OS=Homo sapiens G	0.6236	1.68227	0.750408	9	32.996	298;291;250;143	6.4135e-79	36.2	800940000	238180000	143910000
Q96J65	Multidrug resistance-associated protein 9	ABCC12	>sp|Q96J65|MRP9_HUMAN Multidrug resistance-associated protein 9 OS=Homo sapiens GN=ABCC12 PE=1 SV=2	0.62351	1.68203	0.7502	2	152.3	1359	9.2941e-05	1.7	34155000	3510900	22661000
Q15847;Q5TBU5;Q5TBU2	Adipose most abundant gene transcript 2 protein	APM2;RP11-96C23.4	>sp|Q15847|ADIRF_HUMAN Adipogenesis regulatory factor OS=Homo sapiens GN=ADIRF PE=1 SV=1;>tr|Q5TBU5|Q5TBU5_HUMAN HCG1773630 OS=Homo sapiens GN=hCG_1773630 PE=2 SV=1	0.62331	1.68149	0.749737	8	7.8547	76;76;38	3.2016e-126	88.2	667110000	153150000	110370000
Q0P6H9;H3BVF7;H3BPV2;H3BTT1	Transmembrane protein 62	TMEM62	>sp|Q0P6H9|TMM62_HUMAN Transmembrane protein 62 OS=Homo sapiens GN=TMEM62 PE=1 SV=1;>tr|H3BVF7|H3BVF7_HUMAN Transmembrane protein 62 (Fragment) OS=Homo sapiens GN=TMEM62 PE=4 SV=1	0.6227	1.67984	0.748324	4	73.132	643;540;130;38	1.3607e-09	10.4	6950500	1757900	1110400
P09758;C5IX07;D1MF27	Tumor-associated calcium signal transducer 2	TACSTD2	>sp|P09758|TACD2_HUMAN Tumor-associated calcium signal transducer 2 OS=Homo sapiens GN=TACSTD2 PE=1 SV=3;>tr|C5IX07|C5IX07_HUMAN Tumor-associated calcium signal transducer 2 OS=Homo sapiens GN=TACSTD2 PE=4 SV=1	0.62255	1.67944	0.747977	10	35.709	323;323;58	3.5842e-138	34.1	150330000	40983000	28535000
P82914;Q59EA6;D3DPS9;B4DYW3	28S ribosomal protein S15, mitochondrial	MRPS15	>sp|P82914|RT15_HUMAN 28S ribosomal protein S15, mitochondrial OS=Homo sapiens GN=MRPS15 PE=1 SV=1;>tr|Q59EA6|Q59EA6_HUMAN Mitochondrial ribosomal protein S15 variant (Fragment) OS=Homo sapiens PE=2 SV=1;>tr|D3DPS9|D3DPS9_HUMAN Mitochondrial ribosomal prot	0.62244	1.67914	0.747722	5	29.842	257;164;161;143	1.2994e-11	19.1	92685000	21372000	11369000
Q8NEZ4;A7MBM6;H7BY37	Histone-lysine N-methyltransferase MLL3	MLL3	>sp|Q8NEZ4|KMT2C_HUMAN Histone-lysine N-methyltransferase 2C OS=Homo sapiens GN=KMT2C PE=1 SV=3;>tr|A7MBM6|A7MBM6_HUMAN MLL3 protein (Fragment) OS=Homo sapiens GN=MLL3 PE=2 SV=1;>tr|H7BY37|H7BY37_HUMAN Histone-lysine N-methyltransferase 2C (Fragment) OS=Ho	0.62173	1.67722	0.746075	4	541.36	4911;3314;2441	1.3307e-11	1.2	145380000	58997000	20984000
Q12929;B4E3T6;B4DX66;F5H0R8;F5H3Q6;F5GYM8;H0YFG1;F5H2B8;F5H1B5	Epidermal growth factor receptor kinase substrate 8	EPS8	>sp|Q12929|EPS8_HUMAN Epidermal growth factor receptor kinase substrate 8 OS=Homo sapiens GN=EPS8 PE=1 SV=1;>tr|B4E3T6|B4E3T6_HUMAN cDNA FLJ56405, highly similar to Epidermal growth factor receptor kinase substrate 8 OS=Homo sapiens PE=2 SV=1;>tr|B4DX66|B4	0.62063	1.67426	0.74352	7	91.88	822;691;562;200;128;121;68;68;67	1.185e-43	14.8	24810000	6290700	6576600
Q8NBS9;Q658S9;Q6EHZ3;Q86UY0	Thioredoxin domain-containing protein 5	TXNDC5;DKFZp666I134;STRF8	>sp|Q8NBS9|TXND5_HUMAN Thioredoxin domain-containing protein 5 OS=Homo sapiens GN=TXNDC5 PE=1 SV=2;>tr|Q658S9|Q658S9_HUMAN Putative uncharacterized protein DKFZp666I134 (Fragment) OS=Homo sapiens GN=DKFZp666I134 PE=2 SV=1;>tr|Q6EHZ3|Q6EHZ3_HUMAN Putative u	0.62041	1.67366	0.743009	13	47.628	432;392;363;360	2.9837e-142	37.3	947820000	267930000	158940000
Q5SSJ5;B0QZK4;Q5SWC8;B4E0N8;B0QZK8;B0QZK9	Heterochromatin protein 1-binding protein 3	HP1BP3	>sp|Q5SSJ5|HP1B3_HUMAN Heterochromatin protein 1-binding protein 3 OS=Homo sapiens GN=HP1BP3 PE=1 SV=1;>tr|B0QZK4|B0QZK4_HUMAN Heterochromatin protein 1-binding protein 3 (Fragment) OS=Homo sapiens GN=HP1BP3 PE=2 SV=1;>tr|Q5SWC8|Q5SWC8_HUMAN Heterochromati	0.62029	1.67334	0.74273	22	61.206	553;253;278;212;124;76	2.7366e-115	39.4	619240000	169370000	115730000
P49641;H0YNG5;H0YLB9;B4DIK4;B4DEU9;H0YKH9;B7ZA35;B4DRE0;H0YLU3;H0YKQ2;H0YL67;H0YNC8;H0YMU0	Alpha-mannosidase 2x	MAN2A2	>sp|P49641|MA2A2_HUMAN Alpha-mannosidase 2x OS=Homo sapiens GN=MAN2A2 PE=2 SV=3;>tr|H0YNG5|H0YNG5_HUMAN Alpha-mannosidase 2x OS=Homo sapiens GN=MAN2A2 PE=2 SV=1;>tr|H0YLB9|H0YLB9_HUMAN Alpha-mannosidase 2x (Fragment) OS=Homo sapiens GN=MAN2A2 PE=2 SV=1;>tr	0.62001	1.67258	0.742078	7	130.54	1150;938;793;778;658;360;381;340;319;195;120;76;72	4.9173e-22	10.1	27444000	7225700	5318400
Q13887;Q5T6X2;B4DL96;B4E2I1;A2TJX0;Q9HBZ3	Krueppel-like factor 5	KLF5	>sp|Q13887|KLF5_HUMAN Krueppel-like factor 5 OS=Homo sapiens GN=KLF5 PE=1 SV=2;>tr|Q5T6X2|Q5T6X2_HUMAN Kruppel-like factor 5 (Intestinal) OS=Homo sapiens GN=KLF5 PE=2 SV=1;>tr|B4DL96|B4DL96_HUMAN cDNA FLJ60663, highly similar to Krueppel-like factor 5 OS=H	0.61938	1.67088	0.740612	2	50.791	457;457;437;426;366;85	3.2483e-06	11.6	2500100	550030	340370
B4DU81;B3KXT7;Q99576;E7EWD5;Q5JRJ0;D6RCK9;D6RDZ9;D6RBL1;D6RAX8;D6RD37;D6RDZ7;B2R4H9;Q5JRJ2;D6R8Z7;D6RD92	TSC22 domain family protein 3	TSC22D3	>tr|B4DU81|B4DU81_HUMAN cDNA FLJ52937, highly similar to Homo sapiens TSC22 domain family, member 3 (TSC22D3), transcript variant 1, mRNA OS=Homo sapiens PE=2 SV=1;>tr|B3KXT7|B3KXT7_HUMAN cDNA FLJ46047 fis, clone SYNOV2003326, highly similar to TSC22 domai	0.61923	1.67048	0.740262	3	19.697	179;134;134;132;110;124;123;119;116;100;84;77;77;58;25	1.0122e-07	19	8688300	2905500	1337000
Q59H05;O15438;Q96QA9;D3DTY0;H0Y8Q6;Q86VN9;Q2M3C9;H0Y9T4	Canalicular multispecific organic anion transporter 2	ABCC3;MRP3	>tr|Q59H05|Q59H05_HUMAN ATP-binding cassette, sub-family C, member 3 isoform MRP3 variant (Fragment) OS=Homo sapiens PE=2 SV=1;>sp|O15438|MRP3_HUMAN Canalicular multispecific organic anion transporter 2 OS=Homo sapiens GN=ABCC3 PE=1 SV=3;>tr|Q96QA9|Q96QA9_	0.61913	1.67021	0.740029	15	169.97	1533;1527;1514;1013;300;573;501;43	7.2952e-156	15.3	151320000	49890000	28842000
P13674;Q5VSQ6	Prolyl 4-hydroxylase subunit alpha-1	P4HA1	>sp|P13674|P4HA1_HUMAN Prolyl 4-hydroxylase subunit alpha-1 OS=Homo sapiens GN=P4HA1 PE=1 SV=2;>tr|Q5VSQ6|Q5VSQ6_HUMAN Procollagen-proline, 2-oxoglutarate 4-dioxygenase (Proline 4-hydroxylase), alpha polypeptide I variant (Fragment) OS=Homo sapiens GN=P4HA	0.619	1.66986	0.739726	10	61.049	534;534	1.3562e-140	23.6	151630000	54370000	32714000
Q04760	Lactoylglutathione lyase	GLO1	>sp|Q04760|LGUL_HUMAN Lactoylglutathione lyase OS=Homo sapiens GN=GLO1 PE=1 SV=4	0.61851	1.66854	0.738584	9	20.777	184	1.7366e-62	42.4	2295300000	656140000	388960000
Q5JPH6;H3BRF5;Q86YH3;H3BTB7;O14563	Probable glutamate--tRNA ligase, mitochondrial	EARS2;A-735G6.3	>sp|Q5JPH6|SYEM_HUMAN Probable glutamate--tRNA ligase, mitochondrial OS=Homo sapiens GN=EARS2 PE=1 SV=2;>tr|H3BRF5|H3BRF5_HUMAN KIAA1970 protein, isoform CRA_c OS=Homo sapiens GN=EARS2 PE=2 SV=1;>tr|Q86YH3|Q86YH3_HUMAN EARS2 protein OS=Homo sapiens GN=EARS	0.61788	1.66684	0.737113	8	58.688	523;534;534;506;313	4.638e-36	22.6	34915000	8784900	6247600
A8K9X5;Q9UNN5;B3KT28;B1ANM7	FAS-associated factor 1	FAF1	>tr|A8K9X5|A8K9X5_HUMAN cDNA FLJ76472, highly similar to Homo sapiens Fas (TNFRSF6) associated factor 1 (FAF1), transcript variant 1, mRNA OS=Homo sapiens PE=2 SV=1;>sp|Q9UNN5|FAF1_HUMAN FAS-associated factor 1 OS=Homo sapiens GN=FAF1 PE=1 SV=2;>tr|B3KT28|	0.61717	1.66492	0.735455	4	73.919	650;650;464;490	1.4121e-31	10.3	34610000	9025400	11557000
B0I1S9;O43795;E9PDF6;Q05CR5;E7EQD9;B3KQI2;E7EPB4;H7C2Y7;C9JYW1;C9JUP5;Q14777;B2R643;Q9UBC5;C9K0I9	Unconventional myosin-Ib	MYO1B	>tr|B0I1S9|B0I1S9_HUMAN MYO1B variant protein OS=Homo sapiens GN=MYO1B PE=2 SV=1;>sp|O43795|MYO1B_HUMAN Unconventional myosin-Ib OS=Homo sapiens GN=MYO1B PE=1 SV=3;>tr|E9PDF6|E9PDF6_HUMAN Unconventional myosin-Ib OS=Homo sapiens GN=MYO1B PE=2 SV=1	0.61658	1.66333	0.734075	27	131.98	1136;1136;1107;307;303;381;381;192;163;149;90;1043;1043;83	0	30.8	548270000	147260000	97204000
Q9Y5J7;G3V502;G3V2F3	Mitochondrial import inner membrane translocase subunit Tim9	TIMM9	>sp|Q9Y5J7|TIM9_HUMAN Mitochondrial import inner membrane translocase subunit Tim9 OS=Homo sapiens GN=TIMM9 PE=1 SV=1;>tr|G3V502|G3V502_HUMAN Mitochondrial import inner membrane translocase subunit Tim9 OS=Homo sapiens GN=TIMM9 PE=2 SV=1;>tr|G3V2F3|G3V2F3_	0.61628	1.66252	0.733373	6	10.378	89;66;44	4.855e-22	77.5	259460000	57960000	127380000
P30049	ATP synthase subunit delta, mitochondrial	ATP5D	>sp|P30049|ATPD_HUMAN ATP synthase subunit delta, mitochondrial OS=Homo sapiens GN=ATP5D PE=1 SV=2	0.61627	1.66249	0.733349	5	17.49	168	2.4552e-175	37.5	504290000	130820000	85217000
Q9Y305;H7C5Q2;Q96EA2;Q9H2R8;C9J7L8	Acyl-coenzyme A thioesterase 9, mitochondrial	ACOT9	>sp|Q9Y305|ACOT9_HUMAN Acyl-coenzyme A thioesterase 9, mitochondrial OS=Homo sapiens GN=ACOT9 PE=1 SV=2;>tr|H7C5Q2|H7C5Q2_HUMAN Acyl-coenzyme A thioesterase 9, mitochondrial (Fragment) OS=Homo sapiens GN=ACOT9 PE=2 SV=1	0.61624	1.66241	0.733279	16	49.901	439;264;212;189;136	1.6848e-91	41.7	614980000	195230000	97597000
P11182;B4E1Q7;Q5VVL7	Lipoamide acyltransferase component of branched-chain alpha-keto acid dehydrogenase complex, mitochondrial	DBT	>sp|P11182|ODB2_HUMAN Lipoamide acyltransferase component of branched-chain alpha-keto acid dehydrogenase complex, mitochondrial OS=Homo sapiens GN=DBT PE=1 SV=3;>tr|B4E1Q7|B4E1Q7_HUMAN cDNA FLJ57294, highly similar to Lipoamide acyltransferase component o	0.61557	1.66061	0.73171	13	53.486	482;301;320	4.5803e-89	42.3	257870000	77605000	38083000
Q5VV89;O14880;Q53GB9;Q5VV87	Microsomal glutathione S-transferase 3	MGST3	>tr|Q5VV89|Q5VV89_HUMAN Microsomal glutathione S-transferase 3 OS=Homo sapiens GN=MGST3 PE=2 SV=1;>sp|O14880|MGST3_HUMAN Microsomal glutathione S-transferase 3 OS=Homo sapiens GN=MGST3 PE=1 SV=1;>tr|Q53GB9|Q53GB9_HUMAN Microsomal glutathione S-transferase	0.61545	1.66028	0.731428	3	18.416	166;152;152;129	3.4652e-60	27.7	58778000	13290000	10659000
P61073	C-X-C chemokine receptor type 4	CXCR4	>sp|P61073|CXCR4_HUMAN C-X-C chemokine receptor type 4 OS=Homo sapiens GN=CXCR4 PE=1 SV=1	0.61501	1.6591	0.730397	2	39.745	352	9.2988e-05	5.7	34314000	13353000	10611000
Q969R8;B4DV29;F6YA60;B4DLW6;E7EST0;H0YFM4;H0YG72	Integrin-alpha FG-GAP repeat-containing protein 2	ITFG2	>sp|Q969R8|ITFG2_HUMAN Integrin-alpha FG-GAP repeat-containing protein 2 OS=Homo sapiens GN=ITFG2 PE=1 SV=1;>tr|B4DV29|B4DV29_HUMAN cDNA FLJ57203, moderately similar to Adrenal medulla 50 kDa protein OS=Homo sapiens PE=2 SV=1;>tr|F6YA60|F6YA60_HUMAN Integr	0.61467	1.65818	0.729599	1	49.312	447;335;335;270;270;131;57	0.00053166	5.8	2090000	636330	247930
B2R6F9;Q15208;Q9UPD3;Q9UPD4	Serine/threonine-protein kinase 38	STK38	>tr|B2R6F9|B2R6F9_HUMAN cDNA, FLJ92932, highly similar to Homo sapiens serine/threonine kinase 38 (STK38), mRNA OS=Homo sapiens PE=2 SV=1;>sp|Q15208|STK38_HUMAN Serine/threonine-protein kinase 38 OS=Homo sapiens GN=STK38 PE=1 SV=1	0.61445	1.65758	0.729082	5	54.239	465;465;191;122	1.9367e-12	14.2	150130000	20673000	90078000
A8KA30;B0YJ56;B3KU11;B7ZLX8;Q9BXW6;Q6DKJ0;B2RB91;Q6GSK5;J3QSB8;E7ER58;Q8IVZ3;J3KSG6;J3KTA6;J3QLA2	Oxysterol-binding protein;Oxysterol-binding protein-related protein 1	OSBPL1A	>tr|A8KA30|A8KA30_HUMAN Oxysterol-binding protein OS=Homo sapiens PE=2 SV=1;>tr|B0YJ56|B0YJ56_HUMAN Oxysterol-binding protein OS=Homo sapiens GN=OSBPL1A PE=2 SV=1;>tr|B3KU11|B3KU11_HUMAN Oxysterol-binding protein OS=Homo sapiens PE=2 SV=1;>tr|B7ZLX8|B7ZLX8	0.61431	1.65721	0.728754	8	108.44	950;950;950;950;950;462;437;437;285;100;100;51;51;49	1.4955e-18	11.8	46529000	13051000	7969400
B2RD19;Q9HA64;Q6FIG5;B4DE94;B4DXG0;F5H4E4;I3L139;I3L2G3;I3L3W5;I3L407	Ketosamine-3-kinase	FN3KRP	>tr|B2RD19|B2RD19_HUMAN cDNA, FLJ96419, highly similar to Homo sapiens fructosamine-3-kinase-related protein (FN3KRP), mRNA OS=Homo sapiens PE=2 SV=1;>sp|Q9HA64|KT3K_HUMAN Ketosamine-3-kinase OS=Homo sapiens GN=FN3KRP PE=1 SV=2;>tr|Q6FIG5|Q6FIG5_HUMAN FN3K	0.61383	1.65591	0.727626	5	34.352	309;309;197;282;259;259;145;127;102;56	8.9283e-20	13.9	44535000	10293000	6334700
Q9Y2G3;H7C4W6;B4E3T1;B3KSJ2;B4DKX1	Probable phospholipid-transporting ATPase IF	ATP11B	>sp|Q9Y2G3|AT11B_HUMAN Probable phospholipid-transporting ATPase IF OS=Homo sapiens GN=ATP11B PE=1 SV=2;>tr|H7C4W6|H7C4W6_HUMAN Probable phospholipid-transporting ATPase IF (Fragment) OS=Homo sapiens GN=ATP11B PE=4 SV=1;>tr|B4E3T1|B4E3T1_HUMAN cDNA FLJ5637	0.61377	1.65575	0.727485	4	134.19	1177;970;892;736;448	1.0252e-11	7.4	20159000	6144600	4614000
B3KPX5;Q96I59;B2RD66;G3V178;Q9H5H1;E9PRK2;H0YE96	Probable asparagine--tRNA ligase, mitochondrial	NARS2	>tr|B3KPX5|B3KPX5_HUMAN cDNA FLJ32418 fis, clone SKMUS2000863, weakly similar to PROBABLE ASPARAGINYL-TRNA SYNTHETASE (EC 6.1.1.22) OS=Homo sapiens PE=2 SV=1;>sp|Q96I59|SYNM_HUMAN Probable asparagine--tRNA ligase, mitochondrial OS=Homo sapiens GN=NARS2 PE=	0.61351	1.65505	0.726874	5	54.043	477;477;250;250;250;241;81	2.2734e-32	16.8	127650000	8373500	103000000
B2RBH6;Q8ND76;B7Z8E4	Cyclin-Y	CCNY	>tr|B2RBH6|B2RBH6_HUMAN cDNA, FLJ95513, highly similar to Homo sapiens cyclin fold protein 1 (CFP1), mRNA OS=Homo sapiens PE=2 SV=1;>sp|Q8ND76|CCNY_HUMAN Cyclin-Y OS=Homo sapiens GN=CCNY PE=1 SV=2;>tr|B7Z8E4|B7Z8E4_HUMAN cDNA FLJ54216, highly similar to Cy	0.6133	1.65448	0.72638	2	39.253	341;341;208	8.1123e-06	9.4	27718000	7235000	5525000
Q8TAT6;B4DG89;I3L3I1;I3L4U9;I3L283;I3L281	Nuclear protein localization protein 4 homolog	NPLOC4	>sp|Q8TAT6|NPL4_HUMAN Nuclear protein localization protein 4 homolog OS=Homo sapiens GN=NPLOC4 PE=1 SV=3;>tr|B4DG89|B4DG89_HUMAN Nuclear protein localization protein 4 homolog OS=Homo sapiens GN=NPLOC4 PE=2 SV=1	0.61273	1.65294	0.725038	21	68.119	608;456;182;135;110;145	3.8297e-201	44.2	376680000	93845000	64134000
Q3KRB4;A4D1T3;Q9Y291;C9JBY7	28S ribosomal protein S33, mitochondrial	MRPS33	>tr|Q3KRB4|Q3KRB4_HUMAN MRPS33 protein (Fragment) OS=Homo sapiens GN=MRPS33 PE=2 SV=1;>tr|A4D1T3|A4D1T3_HUMAN Mitochondrial ribosomal protein S33 OS=Homo sapiens GN=MRPS33 PE=2 SV=1;>sp|Q9Y291|RT33_HUMAN 28S ribosomal protein S33, mitochondrial OS=Homo sap	0.61266	1.65276	0.724873	2	13.371	112;106;106;96	3.4159e-11	27.7	3641300	964690	653500
O76061;Q6FHC9;B3KNF2;H0YB13;E5RG57	Stanniocalcin-2	STC2	>sp|O76061|STC2_HUMAN Stanniocalcin-2 OS=Homo sapiens GN=STC2 PE=1 SV=1;>tr|Q6FHC9|Q6FHC9_HUMAN STC2 protein (Fragment) OS=Homo sapiens GN=STC2 PE=2 SV=1;>tr|B3KNF2|B3KNF2_HUMAN cDNA FLJ14484 fis, clone MAMMA1002485, highly similar to Stanniocalcin-2 OS=Ho	0.61237	1.65197	0.72419	5	33.248	302;302;293;123;53	3.5033e-28	26.2	65642000	21937000	14743000
Q9NXS2;K7EQG1	Glutaminyl-peptide cyclotransferase-like protein	QPCTL	>sp|Q9NXS2|QPCTL_HUMAN Glutaminyl-peptide cyclotransferase-like protein OS=Homo sapiens GN=QPCTL PE=1 SV=2	0.61194	1.65081	0.723177	4	42.924	382;121	6.3989e-16	20.7	10301000	2541300	2141800
P36871;B4DFP1;B7Z6C2;B4DDQ8;Q9H1D2	Phosphoglucomutase-1	PGM1	>sp|P36871|PGM1_HUMAN Phosphoglucomutase-1 OS=Homo sapiens GN=PGM1 PE=1 SV=3;>tr|B4DFP1|B4DFP1_HUMAN cDNA FLJ51818, highly similar to Phosphoglucomutase-1 (EC 5.4.2.2) OS=Homo sapiens PE=2 SV=1;>tr|B7Z6C2|B7Z6C2_HUMAN cDNA FLJ50663, highly similar to Phosp	0.61188	1.65065	0.723036	13	61.448	562;538;580;365;153	2.4037e-104	29	152360000	36055000	27364000
O75844;B3KNM6	CAAX prenyl protease 1 homolog	ZMPSTE24	>sp|O75844|FACE1_HUMAN CAAX prenyl protease 1 homolog OS=Homo sapiens GN=ZMPSTE24 PE=1 SV=2;>tr|B3KNM6|B3KNM6_HUMAN cDNA FLJ14968 fis, clone THYRO1000288, highly similar to CAAX prenyl protease 1 homolog (EC 3.4.24.84) OS=Homo sapiens PE=2 SV=1	0.61179	1.65041	0.722823	8	54.812	475;235	1.0804e-57	18.3	141050000	38452000	26375000
Q658P3;B8ZZX6	Metalloreductase STEAP3	STEAP3	>sp|Q658P3|STEA3_HUMAN Metalloreductase STEAP3 OS=Homo sapiens GN=STEAP3 PE=1 SV=2;>tr|B8ZZX6|B8ZZX6_HUMAN Metalloreductase STEAP3 OS=Homo sapiens GN=STEAP3 PE=2 SV=1	0.61127	1.64901	0.721597	3	54.6	488;457	2.6723e-09	8.6	10382000	5159800	1107300
P57060;Q53FD2	RWD domain-containing protein 2B	RWDD2B	>sp|P57060|RWD2B_HUMAN RWD domain-containing protein 2B OS=Homo sapiens GN=RWDD2B PE=1 SV=1;>tr|Q53FD2|Q53FD2_HUMAN Chromosome 21 open reading frame 6 variant (Fragment) OS=Homo sapiens PE=2 SV=1	0.61125	1.64895	0.721549	2	36.332	319;319	5.5858e-48	14.7	4823500	1089600	1245700
P78406;E9PQ57;E9PPG9;B0QZ36;B0QZ37	mRNA export factor	RAE1	>sp|P78406|RAE1L_HUMAN mRNA export factor OS=Homo sapiens GN=RAE1 PE=1 SV=1;>tr|E9PQ57|E9PQ57_HUMAN mRNA export factor OS=Homo sapiens GN=RAE1 PE=2 SV=1;>tr|E9PPG9|E9PPG9_HUMAN mRNA export factor OS=Homo sapiens GN=RAE1 PE=2 SV=1	0.61119	1.64879	0.721408	18	40.968	368;437;217;137;87	0	66.8	1043300000	250660000	157990000
M0QY77;Q7Z4E2;Q9BQD3;M0QXP3;M0QX74;M0R228;M0R2G3;M0R0B4;M0QXN9	KxDL motif-containing protein 1	MST096;KXD1	>tr|M0QY77|M0QY77_HUMAN KxDL motif-containing protein 1 OS=Homo sapiens GN=KXD1 PE=2 SV=1;>tr|Q7Z4E2|Q7Z4E2_HUMAN MSTP096 OS=Homo sapiens GN=MST096 PE=2 SV=1;>sp|Q9BQD3|KXDL1_HUMAN KxDL motif-containing protein 1 OS=Homo sapiens GN=KXD1 PE=1 SV=2;>tr|M0QXP	0.6107	1.64747	0.720251	1	21.864	195;179;176;167;136;132;128;85;74	2.7481e-05	7.7	2291000	722040	365400
P0C7T5	Ataxin-1-like	ATXN1L	>sp|P0C7T5|ATX1L_HUMAN Ataxin-1-like OS=Homo sapiens GN=ATXN1L PE=1 SV=1	0.61068	1.64741	0.720203	2	73.305	689	2.6682e-24	7	2218100	589540	626270
Q9UQ53;H0YC11;H0YB84;E5RFS3;H0YC13;H0YC79;H0YB63;H0YB89	Alpha-1,3-mannosyl-glycoprotein 4-beta-N-acetylglucosaminyltransferase B	MGAT4B	>sp|Q9UQ53|MGT4B_HUMAN Alpha-1,3-mannosyl-glycoprotein 4-beta-N-acetylglucosaminyltransferase B OS=Homo sapiens GN=MGAT4B PE=1 SV=1;>tr|H0YC11|H0YC11_HUMAN Alpha-1,3-mannosyl-glycoprotein 4-beta-N-acetylglucosaminyltransferase B (Fragment) OS=Homo sapiens	0.61021	1.64615	0.719093	3	63.198	548;429;373;200;322;307;245;240	4.5882e-09	11.3	38476000	5588000	23614000
P31937;H7BZL2	3-hydroxyisobutyrate dehydrogenase, mitochondrial	HIBADH	>sp|P31937|3HIDH_HUMAN 3-hydroxyisobutyrate dehydrogenase, mitochondrial OS=Homo sapiens GN=HIBADH PE=1 SV=2	0.60984	1.64515	0.718218	12	35.329	336;206	5.4113e-245	45.5	958280000	260760000	159210000
Q96N11;H7BZK9;H7C0Q5	Uncharacterized protein C7orf26	C7orf26	>sp|Q96N11|CG026_HUMAN Uncharacterized protein C7orf26 OS=Homo sapiens GN=C7orf26 PE=2 SV=1;>tr|H7BZK9|H7BZK9_HUMAN Uncharacterized protein C7orf26 (Fragment) OS=Homo sapiens GN=C7orf26 PE=4 SV=1;>tr|H7C0Q5|H7C0Q5_HUMAN Uncharacterized protein C7orf26 (Fra	0.60899	1.64286	0.716205	2	50.046	449;149;97	1.5834e-20	8.5	21356000	6412000	7138800
B3KTQ4;O75752;Q49AT3;Q6RC00;Q7L9G8;R4X5Z4;Q6RBZ9;Q8TDY1;Q53F50;R4X601	UDP-GalNAc:beta-1,3-N-acetylgalactosaminyltransferase 1	B3GALNT1;OK/KNS-cl.1	>tr|B3KTQ4|B3KTQ4_HUMAN cDNA FLJ38598 fis, clone HEART2003027, highly similar to Beta-1,3-galactosyltransferase 3 (EC 2.4.1.79) OS=Homo sapiens PE=2 SV=1;>sp|O75752|B3GL1_HUMAN UDP-GalNAc:beta-1,3-N-acetylgalactosaminyltransferase 1 OS=Homo sapiens GN=B3GA	0.60844	1.64137	0.714902	2	39.379	331;331;331;331;331;331;319;204;331;208	2.8947e-15	7.6	11434000	4354600	2771200
A6NJZ9;A8K905;Q8WTT2;F5H677;B4DXL4	Nucleolar complex protein 3 homolog	NOC3L	>tr|A6NJZ9|A6NJZ9_HUMAN Nucleolar complex protein 3 homolog OS=Homo sapiens GN=NOC3L PE=2 SV=1;>tr|A8K905|A8K905_HUMAN cDNA FLJ77615, highly similar to Homo sapiens nucleolar complex associated 3 homolog (S. cerevisiae) (NOC3L), mRNA OS=Homo sapiens PE=2 S	0.60843	1.64134	0.714878	11	92.623	800;800;800;501;501	3.4506e-64	21.2	1255300000	497210000	233780000
Q92747;Q59GQ0;Q53GB6;B4DLQ7;E9PF58;Q75MY0;F8WFD3	Actin-related protein 2/3 complex subunit 1A	ARPC1A	>sp|Q92747|ARC1A_HUMAN Actin-related protein 2/3 complex subunit 1A OS=Homo sapiens GN=ARPC1A PE=1 SV=2;>tr|Q59GQ0|Q59GQ0_HUMAN Actin related protein 2/3 complex subunit 1A variant (Fragment) OS=Homo sapiens PE=2 SV=1;>tr|Q53GB6|Q53GB6_HUMAN Actin related	0.60753	1.63892	0.712742	16	41.569	370;401;365;345;279;166;53	9.9901e-177	51.9	571890000	198820000	106170000
O14734;Q6FHI2;H7C5A7;B4DLF4;E9PJN0;A8K8X9;E9PRD4;E9PIS4;E9PMC4;Q9BR14;H0Y698	Acyl-coenzyme A thioesterase 8	ACOT8;PTE1	>sp|O14734|ACOT8_HUMAN Acyl-coenzyme A thioesterase 8 OS=Homo sapiens GN=ACOT8 PE=1 SV=1;>tr|Q6FHI2|Q6FHI2_HUMAN PTE1 protein OS=Homo sapiens GN=PTE1 PE=2 SV=1;>tr|H7C5A7|H7C5A7_HUMAN Acyl-coenzyme A thioesterase 8 (Fragment) OS=Homo sapiens GN=ACOT8 PE=4	0.6074	1.63857	0.712434	4	35.914	319;319;209;241;226;188;171;132;94;92;74	7.4509e-82	22.9	35303000	9471300	7163800
P46199;Q8IWH1;Q6P1N2;H7C213	Translation initiation factor IF-2, mitochondrial	MTIF2	>sp|P46199|IF2M_HUMAN Translation initiation factor IF-2, mitochondrial OS=Homo sapiens GN=MTIF2 PE=1 SV=2;>tr|Q8IWH1|Q8IWH1_HUMAN Similar to mitochondrial translational initiation factor 2 (Fragment) OS=Homo sapiens PE=2 SV=1;>tr|Q6P1N2|Q6P1N2_HUMAN MTIF2	0.60713	1.63784	0.711792	7	81.316	727;500;465;301	6.779e-28	15.3	55518000	16102000	15817000
O00391;A8K477;A8K4C2;Q13876;A8MXT8	Sulfhydryl oxidase 1	QSOX1	>sp|O00391|QSOX1_HUMAN Sulfhydryl oxidase 1 OS=Homo sapiens GN=QSOX1 PE=1 SV=3;>tr|A8K477|A8K477_HUMAN cDNA FLJ78571, highly similar to Homo sapiens sulfhydryl oxidase mRNA OS=Homo sapiens PE=2 SV=1;>tr|A8K4C2|A8K4C2_HUMAN cDNA FLJ75458, highly similar to	0.60694	1.63732	0.711341	4	82.577	747;604;604;793;155	1.54e-25	7.8	35515000	13291000	5938600
Q9Y5B8;B4DXC8;Q59GR0;E9PNU1	Nucleoside diphosphate kinase 7	NME7	>sp|Q9Y5B8|NDK7_HUMAN Nucleoside diphosphate kinase 7 OS=Homo sapiens GN=NME7 PE=1 SV=1;>tr|B4DXC8|B4DXC8_HUMAN Nucleoside diphosphate kinase 7 OS=Homo sapiens GN=NME7 PE=2 SV=1;>tr|Q59GR0|Q59GR0_HUMAN Nucleoside-diphosphate kinase 7 isoform a variant (Fra	0.60682	1.637	0.711055	2	42.491	376;339;283;256	4.1299e-07	8.2	3682000	774850	474690
Q9UHG3;B7Z8A2;B7Z9P8;B7Z3Y2;Q584P1;F8W8W4;C9K055;Q53ST0;C9JM55;C9JGT6	Prenylcysteine oxidase 1	PCYOX1	>sp|Q9UHG3|PCYOX_HUMAN Prenylcysteine oxidase 1 OS=Homo sapiens GN=PCYOX1 PE=1 SV=3;>tr|B7Z8A2|B7Z8A2_HUMAN cDNA FLJ51671, highly similar to Prenylcysteine oxidase (EC 1.8.3.5) OS=Homo sapiens PE=2 SV=1;>tr|B7Z9P8|B7Z9P8_HUMAN Prenylcysteine oxidase 1 OS=H	0.60656	1.6363	0.710437	14	56.639	505;487;428;427;398;293;209;106;154;130	1.3451e-158	40.8	415700000	114650000	75665000
O43813;Q53TN2;Q6FHH6;B2R602;E9PHS0;B4DGM7;F8WDS9;H7C2E3	LanC-like protein 1	LANCL1	>sp|O43813|LANC1_HUMAN LanC-like protein 1 OS=Homo sapiens GN=LANCL1 PE=1 SV=1;>tr|Q53TN2|Q53TN2_HUMAN LanC lantibiotic synthetase component C-like 1 (Bacterial), isoform CRA_a OS=Homo sapiens GN=LANCL1 PE=2 SV=1;>tr|Q6FHH6|Q6FHH6_HUMAN LANCL1 protein (Fra	0.60642	1.63592	0.710104	11	45.283	399;399;399;399;196;117;82;148	3.9919e-48	34.3	208970000	62303000	34063000
O60783;B2R4A5;Q96Q61	28S ribosomal protein S14, mitochondrial	MRPS14	>sp|O60783|RT14_HUMAN 28S ribosomal protein S14, mitochondrial OS=Homo sapiens GN=MRPS14 PE=1 SV=1;>tr|B2R4A5|B2R4A5_HUMAN cDNA, FLJ92019, highly similar to Homo sapiens mitochondrial ribosomal protein S14 (MRPS14), nuclear gene encoding mitochondrial prot	0.6063	1.6356	0.709819	3	15.139	128;128;39	4.251e-19	28.9	84365000	15559000	33581000
Q9NPF4;G3V425;G3V4G4;G3V282;G3V445;G3V249;G3V4G5	Probable tRNA threonylcarbamoyladenosine biosynthesis protein OSGEP	OSGEP	>sp|Q9NPF4|OSGEP_HUMAN Probable tRNA threonylcarbamoyladenosine biosynthesis protein OSGEP OS=Homo sapiens GN=OSGEP PE=1 SV=1;>tr|G3V425|G3V425_HUMAN O-sialoglycoprotein endopeptidase, isoform CRA_b OS=Homo sapiens GN=OSGEP PE=4 SV=1;>tr|G3V4G4|G3V4G4_HUMA	0.60597	1.63471	0.709033	6	36.426	335;153;136;184;150;102;70	3.4556e-53	27.8	77789000	21007000	28579000
Q9P016	Thymocyte nuclear protein 1	THYN1	>sp|Q9P016|THYN1_HUMAN Thymocyte nuclear protein 1 OS=Homo sapiens GN=THYN1 PE=1 SV=1	0.60451	1.63077	0.705553	5	25.697	225	1.5358e-14	29.3	22800000	8225800	3658900
Q14520;B7Z8Q5	Hyaluronan-binding protein 2;Hyaluronan-binding protein 2 50 kDa heavy chain;Hyaluronan-binding protein 2 50 kDa heavy chain alternate form;Hyaluronan-binding protein 2 27 kDa light chain;Hyaluronan-binding protein 2 27 kDa light chain alternate form	HABP2	>sp|Q14520|HABP2_HUMAN Hyaluronan-binding protein 2 OS=Homo sapiens GN=HABP2 PE=1 SV=1;>tr|B7Z8Q5|B7Z8Q5_HUMAN Hyaluronan-binding protein 2 50 kDa heavy chain OS=Homo sapiens GN=HABP2 PE=2 SV=1	0.60378	1.6288	0.70381	1	62.671	560;280	0.0016539	1.8	4068500	349470	94571
E7EXA6;Q96S08;Q8WVB6;F8WCC1;B4DEY3;H0Y7D3	Chromosome transmission fidelity protein 18 homolog	CHTF18	>tr|E7EXA6|E7EXA6_HUMAN Chromosome transmission fidelity protein 18 homolog OS=Homo sapiens GN=CHTF18 PE=2 SV=1;>tr|Q96S08|Q96S08_HUMAN Some homology with holliday junction DNA helicase RUVB like OS=Homo sapiens GN=CHTF18 PE=4 SV=1;>sp|Q8WVB6|CTF18_HUMAN C	0.60354	1.62815	0.703236	2	129.4	1184;1184;975;456;271;264	2.557e-28	3.5	2524100	1129000	758130
F5H5R1;B7ZLL0;F5H2A1;B4DRN7;B7ZLK1;B7ZLK2;Q86YS7;B4DJ03;F5H3N1;H0YFC4;H0YFE9;H0YGJ3	Uncharacterized protein KIAA0528	KIAA0528	>tr|F5H5R1|F5H5R1_HUMAN C2 domain-containing protein 5 OS=Homo sapiens GN=C2CD5 PE=2 SV=1;>tr|B7ZLL0|B7ZLL0_HUMAN KIAA0528 protein OS=Homo sapiens GN=KIAA0528 PE=2 SV=1;>tr|F5H2A1|F5H2A1_HUMAN C2 domain-containing protein 5 OS=Homo sapiens GN=C2CD5 PE=2 SV	0.60327	1.62742	0.702591	2	116.47	1054;1053;1053;1051;1051;1042;1000;856;856;283;165;128	1.9575e-05	3.7	2144600	471030	263160
D6RE79;Q14728;D6RA47;D6RIZ4;D6R9N3;D6RHV1	Major facilitator superfamily domain-containing protein 10	MFSD10	>tr|D6RE79|D6RE79_HUMAN Major facilitator superfamily domain-containing protein 10 OS=Homo sapiens GN=MFSD10 PE=2 SV=1;>sp|Q14728|MFS10_HUMAN Major facilitator superfamily domain-containing protein 10 OS=Homo sapiens GN=MFSD10 PE=2 SV=1;>tr|D6RA47|D6RA47_H	0.60306	1.62686	0.702088	2	50.431	480;455;366;356;242;100	1.6618e-06	7.3	11863000	4518700	1533700
Q1KMD3;H3BQZ7	Heterogeneous nuclear ribonucleoprotein U-like protein 2	HNRNPUL2;hCG_2044799	>sp|Q1KMD3|HNRL2_HUMAN Heterogeneous nuclear ribonucleoprotein U-like protein 2 OS=Homo sapiens GN=HNRNPUL2 PE=1 SV=1;>tr|H3BQZ7|H3BQZ7_HUMAN HCG2044799 OS=Homo sapiens GN=hCG_2044799 PE=4 SV=1	0.60282	1.62621	0.701514	27	85.104	747;746	0	44.4	880640000	247040000	175360000
Q00978;H0YMB0;H0YNP4	Interferon regulatory factor 9	IRF9	>sp|Q00978|IRF9_HUMAN Interferon regulatory factor 9 OS=Homo sapiens GN=IRF9 PE=1 SV=1;>tr|H0YMB0|H0YMB0_HUMAN Interferon regulatory factor 9 OS=Homo sapiens GN=IRF9 PE=2 SV=1;>tr|H0YNP4|H0YNP4_HUMAN Interferon regulatory factor 9 (Fragment) OS=Homo sapien	0.60208	1.62421	0.699742	2	43.696	393;353;267	9.7985e-05	11.5	3890400	1841800	707330
A8MUM1;Q53HC9;D3YTH5;C9J0U9;F8WDS8;F8WB12;F8WDX0	Protein TSSC1	TSSC1	>tr|A8MUM1|A8MUM1_HUMAN Protein TSSC1 OS=Homo sapiens GN=TSSC1 PE=2 SV=2;>sp|Q53HC9|TSSC1_HUMAN Protein TSSC1 OS=Homo sapiens GN=TSSC1 PE=1 SV=2;>tr|D3YTH5|D3YTH5_HUMAN Protein TSSC1 OS=Homo sapiens GN=TSSC1 PE=2 SV=1;>tr|C9J0U9|C9J0U9_HUMAN Protein TSSC1	0.6018	1.62346	0.699071	5	46.319	414;387;314;155;132;87;58	1.3793e-43	16.9	39476000	10951000	8350000
B7Z6G2;B1ALK7;Q14155;Q5W9H1;E7EUY6;B7Z344;E9PDQ5;Q5ZEZ3;B7Z6D9;E7EU80	Rho guanine nucleotide exchange factor 7	ARHGEF7;KIAA0142	>tr|B7Z6G2|B7Z6G2_HUMAN Rho guanine nucleotide exchange factor 7 OS=Homo sapiens GN=ARHGEF7 PE=2 SV=1;>tr|B1ALK7|B1ALK7_HUMAN Rho guanine nucleotide exchange factor 7 OS=Homo sapiens GN=ARHGEF7 PE=2 SV=1;>sp|Q14155|ARHG7_HUMAN Rho guanine nucleotide exchan	0.60109	1.62154	0.697368	7	81.404	721;705;803;691;447;547;547;86;181;151	1.3513e-30	13.3	78823000	25101000	17348000
Q9NZN5;E9PMR6	Rho guanine nucleotide exchange factor 12	ARHGEF12	>sp|Q9NZN5|ARHGC_HUMAN Rho guanine nucleotide exchange factor 12 OS=Homo sapiens GN=ARHGEF12 PE=1 SV=1;>tr|E9PMR6|E9PMR6_HUMAN Rho guanine nucleotide exchange factor 12 OS=Homo sapiens GN=ARHGEF12 PE=2 SV=1	0.60108	1.62152	0.697344	15	173.23	1544;1441	1.5168e-197	17.4	66896000	18025000	12595000
O75964;E9PN17	ATP synthase subunit g, mitochondrial	ATP5L	>sp|O75964|ATP5L_HUMAN ATP synthase subunit g, mitochondrial OS=Homo sapiens GN=ATP5L PE=1 SV=3;>tr|E9PN17|E9PN17_HUMAN ATP synthase subunit g, mitochondrial OS=Homo sapiens GN=ATP5L PE=2 SV=1	0.60007	1.61879	0.694918	4	11.428	103;76	2.5401e-70	38.8	508820000	127680000	73075000
B4F448;B4YG02;A0S2L2;A0S2N8;A0S3S8;A0S8J7;A0SBM6;A1DV55;A1DVR3;A1DVT9;A1E1U4;A1Z4F6;A1Z4Y8;A3FP01;A4GWV7;A4ZKS2;A4ZLE3;A4ZLF6;A4ZLU9;A4ZM25;A4ZM51;A4ZMC7;A4ZMF3;A4ZML8;A4ZYI1;A4ZYM0;A6YUP6;A6YVW1;A6YWL9;A6YXE1;A6YXP5;A6YYY6;A6YZB6;A6YZM0;A6Z2S4;A6Z5I3;A6Z693;A6Z6J7;A6Z7M3;A6Z9A8;A6ZC19;A6ZEK0;A6ZF31;A6ZG45;A6ZGG2;A6ZGJ8;A6ZGS6;A6ZHE3;A6ZHP3;A6ZHR8;A6ZHX0;A7LP59;A7XSP6;A8DBG1;A8QJM2;A8WDQ6;B0Z6P6;…	NADH-ubiquinone oxidoreductase chain 1	ND1;MT-ND1;NADH1;ROPN1B	>tr|B4F448|B4F448_HOMNE NADH-ubiquinone oxidoreductase chain 1 (Fragment) OS=Homo sapiens neanderthalensis GN=ND1 PE=3 SV=1;>tr|B4YG02|B4YG02_HUMAN NADH-ubiquinone oxidoreductase chain 1 OS=Homo sapiens GN=ND1 PE=3 SV=1;>tr|A0S2L2|A0S2L2_HUMAN NADH-ubiquin	0.59912	1.61623	0.692632	3	35.585	318;319;318;318;318;318;318;318;318;318;318;318;318;318;318;318;318;318;318;318;318;318;318;318;318;318;318;318;318;318;318;318;318;318;318;318;318;318;318;318;318;318;318;318;318;318;318;318;318;318;318;318;318;318;318;318;318;318;318;318;318;318;318;318;318;318;318;318;318;318;318;318;318;318;318;318;318;318;318;318;318;318;318;318;318;318;318;318;318;318;318;318;318;318;318;318;318;318;318;318…	1.979e-17	14.2	7477700	2432600	1675200
B2R5H0;P31949	Protein S100-A11	S100A11	>tr|B2R5H0|B2R5H0_HUMAN cDNA, FLJ92471, highly similar to Homo sapiens S100 calcium binding protein A11 (calgizzarin) (S100A11), mRNA OS=Homo sapiens PE=4 SV=1;>sp|P31949|S10AB_HUMAN Protein S100-A11 OS=Homo sapiens GN=S100A11 PE=1 SV=2	0.59897	1.61582	0.692271	7	11.724	105;105	4.7305e-245	76.2	2563300000	718360000	413040000
Q96DP0			>tr|Q96DP0|Q96DP0_HUMAN cDNA FLJ31479 fis, clone NT2NE2001634, moderately similar to NADH-UBIQUINONE OXIDOREDUCTASE 9 KD SUBUNIT (EC 1.6.5.3) OS=Homo sapiens PE=2 SV=1	0.59889	1.61561	0.692078	9	49.244	456	5.6072e-61	30.5	109740000	38347000	27304000
Q13637;B2R5I8	Ras-related protein Rab-32	RAB32	>sp|Q13637|RAB32_HUMAN Ras-related protein Rab-32 OS=Homo sapiens GN=RAB32 PE=1 SV=3;>tr|B2R5I8|B2R5I8_HUMAN cDNA, FLJ92490, highly similar to Homo sapiens RAB32, member RAS oncogene family (RAB32), mRNA OS=Homo sapiens PE=2 SV=1	0.59855	1.61469	0.691259	6	24.997	225;225	6.9908e-17	32.9	39278000	14662000	6658200
B4DYW0;Q9H6U8;B4DQI3;H0YCW6	Alpha-1,2-mannosyltransferase ALG9	ALG9	>tr|B4DYW0|B4DYW0_HUMAN cDNA FLJ58308, highly similar to Alpha-1,2-mannosyltransferase ALG9 (EC 2.4.1.-) OS=Homo sapiens PE=2 SV=1;>sp|Q9H6U8|ALG9_HUMAN Alpha-1,2-mannosyltransferase ALG9 OS=Homo sapiens GN=ALG9 PE=1 SV=2;>tr|B4DQI3|B4DQI3_HUMAN cDNA FLJ60	0.59817	1.61367	0.690342	3	95.952	844;611;440;207	1.4272e-08	4.7	14100000	3825400	3055900
Q96LW7	Bcl10-interacting CARD protein	C9orf89	>sp|Q96LW7|BINCA_HUMAN Bcl10-interacting CARD protein OS=Homo sapiens GN=C9orf89 PE=1 SV=1	0.59794	1.61305	0.689788	3	25.589	228	5.8389e-08	11	43277000	12352000	6826000
Q8N584;B7Z3X0;G3V1P2	Tetratricopeptide repeat protein 39C	TTC39C	>sp|Q8N584|TT39C_HUMAN Tetratricopeptide repeat protein 39C OS=Homo sapiens GN=TTC39C PE=2 SV=2	0.59684	1.61008	0.687131	7	65.869	583;276;276	4.0542e-25	16.3	34599000	7829000	17891000
E9PFD3;Q548T7;Q8TEA2;Q9H334;C9J0F0;H0Y882;G5E965;B4DMV4;A3KMG1;Q8IXF4;Q8N2P0	Forkhead box protein P1	FOXP1;hFKHLB	>tr|E9PFD3|E9PFD3_HUMAN Forkhead box protein P1 OS=Homo sapiens GN=FOXP1 PE=2 SV=1;>tr|Q548T7|Q548T7_HUMAN 12CC4 OS=Homo sapiens GN=FOXP1 PE=2 SV=1;>tr|Q8TEA2|Q8TEA2_HUMAN cDNA FLJ23741 fis, clone HEP15377 OS=Homo sapiens PE=2 SV=1;>sp|Q9H334|FOXP1_HUMAN F	0.59608	1.60803	0.685293	2	76.313	679;677;677;677;613;573;566;541;501;407;359	1.3752e-13	4.3	1512800	468340	224430
P22570;Q6GSK2;B4DDI9;J3QQX3;G3V0F2;B3KSQ6;J3QKZ8;J3QQW7;J3KS64	NADPH:adrenodoxin oxidoreductase, mitochondrial	FDXR	>sp|P22570|ADRO_HUMAN NADPH:adrenodoxin oxidoreductase, mitochondrial OS=Homo sapiens GN=FDXR PE=1 SV=3;>tr|Q6GSK2|Q6GSK2_HUMAN NADPH:adrenodoxin oxidoreductase, mitochondrial OS=Homo sapiens GN=FDXR PE=2 SV=1;>tr|B4DDI9|B4DDI9_HUMAN NADPH:adrenodoxin oxid	0.5959	1.60754	0.684857	11	53.836	491;491;489;463;381;381;164;178;91	1.336e-56	34.4	124600000	21527000	72252000
Q96EY7;B2RDU4;B4DF73;B8ZZQ4;F8WE76	Pentatricopeptide repeat-containing protein 3, mitochondrial	PTCD3	>sp|Q96EY7|PTCD3_HUMAN Pentatricopeptide repeat domain-containing protein 3, mitochondrial OS=Homo sapiens GN=PTCD3 PE=1 SV=3;>tr|B2RDU4|B2RDU4_HUMAN cDNA, FLJ96770 OS=Homo sapiens PE=2 SV=1	0.59587	1.60746	0.684784	12	78.549	689;367;208;177;69	9.4053e-96	24.5	227450000	51830000	58085000
Q9UPU7;B2RTQ2;B7ZMF1;C9JW56	TBC1 domain family member 2B	TBC1D2B	>sp|Q9UPU7|TBD2B_HUMAN TBC1 domain family member 2B OS=Homo sapiens GN=TBC1D2B PE=1 SV=2;>tr|B2RTQ2|B2RTQ2_HUMAN TBC1 domain family, member 2B, isoform CRA_b OS=Homo sapiens GN=TBC1D2B PE=2 SV=1;>tr|B7ZMF1|B7ZMF1_HUMAN TBC1D2B protein OS=Homo sapiens GN=TB	0.59552	1.60652	0.683937	2	109.88	963;837;837;291	9.0133e-08	3	9824400	3703700	2162300
Q53HG1;Q9UI09;Q15706;F8VRD8;F8VXI1;H0YID5	NADH dehydrogenase [ubiquinone] 1 alpha subcomplex subunit 12	NDUFA12	>tr|Q53HG1|Q53HG1_HUMAN 13kDa differentiation-associated protein variant (Fragment) OS=Homo sapiens PE=2 SV=1;>sp|Q9UI09|NDUAC_HUMAN NADH dehydrogenase [ubiquinone] 1 alpha subcomplex subunit 12 OS=Homo sapiens GN=NDUFA12 PE=1 SV=1	0.59537	1.60611	0.683573	6	17.214	146;145;112;99;55;54	1.8582e-41	57.5	69662000	21391000	17940000
Q8WV99;B4DEN4;E9PFU9;E7EV05;A8K9A7;B8ZZ56;F8WEE4;C9J1R6	AN1-type zinc finger protein 2B	ZFAND2B	>sp|Q8WV99|ZFN2B_HUMAN AN1-type zinc finger protein 2B OS=Homo sapiens GN=ZFAND2B PE=1 SV=1;>tr|B4DEN4|B4DEN4_HUMAN AN1-type zinc finger protein 2B OS=Homo sapiens GN=ZFAND2B PE=2 SV=1;>tr|E9PFU9|E9PFU9_HUMAN AN1-type zinc finger protein 2B OS=Homo sapiens	0.59431	1.60325	0.681002	3	28.022	257;225;224;214;176;145;96;50	1.4955e-10	28	9882300	2795500	2946300
Q9UJ41;E7ERJ8;B4DZM7;E9PFK9;A8K3R3;Q3HKR1;B3KMF1;E9PHB8;C9JDA2	Rab5 GDP/GTP exchange factor	RABGEF1;KCTD7	>sp|Q9UJ41|RABX5_HUMAN Rab5 GDP/GTP exchange factor OS=Homo sapiens GN=RABGEF1 PE=1 SV=2;>tr|E7ERJ8|E7ERJ8_HUMAN BTB/POZ domain-containing protein KCTD7 OS=Homo sapiens GN=KCTD7 PE=2 SV=1;>tr|B4DZM7|B4DZM7_HUMAN Rab5 GDP/GTP exchange factor OS=Homo sapiens	0.59425	1.60309	0.680857	6	79.37	708;531;505;504;491;407;325;232;45	2.8915e-36	13.8	18311000	5800000	3521500
B7Z6Q5;P16278;Q53G40;Q53H18;C9J539;C9J4G9	Beta-galactosidase	GLB1	>tr|B7Z6Q5|B7Z6Q5_HUMAN Beta-galactosidase OS=Homo sapiens PE=2 SV=1;>sp|P16278|BGAL_HUMAN Beta-galactosidase OS=Homo sapiens GN=GLB1 PE=1 SV=2;>tr|Q53G40|Q53G40_HUMAN Beta-galactosidase (Fragment) OS=Homo sapiens PE=2 SV=1;>tr|Q53H18|Q53H18_HUMAN Beta-gal	0.59402	1.60247	0.680298	3	81.802	725;677;677;677;114;185	1.7222e-15	6.1	31430000	10205000	5789800
Q6ZSZ5;D6W646;M0QZS0;M0R150	Rho guanine nucleotide exchange factor 18	ARHGEF18;hCG_22253	>sp|Q6ZSZ5|ARHGI_HUMAN Rho guanine nucleotide exchange factor 18 OS=Homo sapiens GN=ARHGEF18 PE=1 SV=3;>tr|D6W646|D6W646_HUMAN HCG22253, isoform CRA_a OS=Homo sapiens GN=hCG_22253 PE=4 SV=1;>tr|M0QZS0|M0QZS0_HUMAN Rho guanine nucleotide exchange factor 18	0.59306	1.59988	0.677965	3	130.78	1173;1015;812;1114	2.8242e-11	4.7	14773000	5547500	2857600
P14649;B4E368;F8W1I5	Myosin light chain 6B	MYL6B	>sp|P14649|MYL6B_HUMAN Myosin light chain 6B OS=Homo sapiens GN=MYL6B PE=1 SV=1;>tr|B4E368|B4E368_HUMAN cDNA FLJ60058, highly similar to Myosin light chain 1, slow-twitch muscle A isoform OS=Homo sapiens PE=2 SV=1;>tr|F8W1I5|F8W1I5_HUMAN Myosin light chain	0.59302	1.59977	0.677868	5	22.764	208;223;175	2.6286e-89	26	21404000	5638000	4074000
Q9Y6A1;B4DTW4;B4DEA0;B4DSA5;F5H3Z3;Q59FN0;B4DI80;Q5JT03;B4DU61;Q5JT02	Protein O-mannosyl-transferase 1	POMT1	>sp|Q9Y6A1|POMT1_HUMAN Protein O-mannosyl-transferase 1 OS=Homo sapiens GN=POMT1 PE=1 SV=3;>tr|B4DTW4|B4DTW4_HUMAN Protein O-mannosyl-transferase 1 OS=Homo sapiens GN=POMT1 PE=2 SV=1;>tr|B4DEA0|B4DEA0_HUMAN cDNA FLJ57950, highly similar to Protein O-mannos	0.593	1.59972	0.677819	3	84.88	747;695;608;573;573;569;465;297;185;346	3.9798e-08	5.5	6381500	1622700	1567700
O75356;G3V4I0	Ectonucleoside triphosphate diphosphohydrolase 5	ENTPD5	>sp|O75356|ENTP5_HUMAN Ectonucleoside triphosphate diphosphohydrolase 5 OS=Homo sapiens GN=ENTPD5 PE=1 SV=1;>tr|G3V4I0|G3V4I0_HUMAN Ectonucleoside triphosphate diphosphohydrolase 5 OS=Homo sapiens GN=ENTPD5 PE=3 SV=1	0.59263	1.59872	0.676918	2	47.517	428;407	6.2079e-09	9.8	1297400	380290	207470
D6W592;Q8WVV9;B7WPG3;Q5JB52;A8K894;C9IYN3;H7C464;H7BXH8;C9JJZ7;H7C0J6	Heterogeneous nuclear ribonucleoprotein L-like	HNRPLL	>tr|D6W592|D6W592_HUMAN Heterogeneous nuclear ribonucleoprotein L-like OS=Homo sapiens GN=HNRPLL PE=2 SV=1;>sp|Q8WVV9|HNRLL_HUMAN Heterogeneous nuclear ribonucleoprotein L-like OS=Homo sapiens GN=HNRNPLL PE=1 SV=1;>tr|B7WPG3|B7WPG3_HUMAN Heterogeneous nucl	0.59223	1.59764	0.675944	15	60.099	542;542;508;508;537;282;133;217;149;108	4.2107e-109	41.9	142770000	39167000	24398000
B4DEA8;P49748;Q53HR2;B3KPA6;B3KPX1;G3V1M7;B4DYY0;K7EQP4;J3QRJ8;K7EJW8;J3QKU9;J3KS89;J3KSR4;K7EMF8	Very long-chain specific acyl-CoA dehydrogenase, mitochondrial	ACADVL	>tr|B4DEA8|B4DEA8_HUMAN cDNA FLJ56425, highly similar to Very-long-chain specific acyl-CoAdehydrogenase, mitochondrial (EC 1.3.99.-) OS=Homo sapiens PE=2 SV=1;>sp|P49748|ACADV_HUMAN Very long-chain specific acyl-CoA dehydrogenase, mitochondrial OS=Homo sap	0.59192	1.59681	0.675189	26	75.21	701;655;655;579;356;282;275;225;194;158;155;76;204;45	0	42.8	1614000000	452050000	288610000
P36405	ADP-ribosylation factor-like protein 3	ARL3	>sp|P36405|ARL3_HUMAN ADP-ribosylation factor-like protein 3 OS=Homo sapiens GN=ARL3 PE=1 SV=2	0.59118	1.59481	0.673384	5	20.455	182	6.8808e-92	44.5	66531000	15371000	9625100
B7Z3A4;B7Z888;B7Z876;Q9UPN6;Q05BU5;Q8NDE9	Protein SCAF8	SCAF8;RBM16	>tr|B7Z3A4|B7Z3A4_HUMAN cDNA FLJ56906, highly similar to RNA-binding protein 16 OS=Homo sapiens PE=2 SV=1;>tr|B7Z888|B7Z888_HUMAN Protein SCAF8 OS=Homo sapiens GN=SCAF8 PE=2 SV=1;>tr|B7Z876|B7Z876_HUMAN cDNA FLJ55551, highly similar to RNA-binding protein	0.59101	1.59435	0.672969	3	148.87	1349;1337;1316;1271;461;614	3.29e-10	6.2	9054300	2475300	1492500
Q8IXS8;B3KW57;C9JTA1;C9JNS4	Protein FAM126B	FAM126B;MGC39518	>sp|Q8IXS8|F126B_HUMAN Protein FAM126B OS=Homo sapiens GN=FAM126B PE=2 SV=1;>tr|B3KW57|B3KW57_HUMAN Uncharacterized protein OS=Homo sapiens GN=MGC39518 PE=2 SV=1;>tr|C9JTA1|C9JTA1_HUMAN Protein FAM126B (Fragment) OS=Homo sapiens GN=FAM126B PE=2 SV=1;>tr|C9	0.59034	1.59254	0.671333	1	58.646	530;209;208;87	0.0016269	4.2	3243300	1218300	922580
Q5RKY8;Q6PJL8;Q6P4I2;B4DI20;Q8NF73;H0YMT3	WD repeat-containing protein 73	WDR73;FLJ00296	>tr|Q5RKY8|Q5RKY8_HUMAN WDR73 protein (Fragment) OS=Homo sapiens GN=WDR73 PE=2 SV=1;>tr|Q6PJL8|Q6PJL8_HUMAN WDR73 protein (Fragment) OS=Homo sapiens GN=WDR73 PE=2 SV=1;>sp|Q6P4I2|WDR73_HUMAN WD repeat-containing protein 73 OS=Homo sapiens GN=WDR73 PE=1 SV=	0.59008	1.59184	0.670697	2	42.6	386;380;378;212;187;178	1.0909e-16	8.8	12011000	3970700	2314000
A8K4W2;P24539;Q08ET0;Q5QNZ2;Q53GB3	ATP synthase subunit b, mitochondrial	ATP5F1;hCG_39985	>tr|A8K4W2|A8K4W2_HUMAN cDNA FLJ78635, highly similar to Homo sapiens ATP synthase, H+ transporting, mitochondrial F0 complex, subunit b, isoform 1 (ATP5F1), transcript variant 1, mRNA OS=Homo sapiens PE=2 SV=1;>sp|P24539|AT5F1_HUMAN ATP synthase F(0) comp	0.59006	1.59179	0.670648	13	28.88	256;256;256;195;256	1.2318e-280	39.5	829670000	229720000	138310000
O15230;F2Z2S4;Q5U4N9;E2QRK0;Q5JTP4	Laminin subunit alpha-5	LAMA5	>sp|O15230|LAMA5_HUMAN Laminin subunit alpha-5 OS=Homo sapiens GN=LAMA5 PE=1 SV=8	0.58987	1.59128	0.670184	18	399.73	3695;670;561;528;500	1.3672e-184	8.8	76494000	19864000	23170000
Q9P0U4;Q59EC8;K7EQ21;K7EKZ6	CpG-binding protein	CXXC1	>sp|Q9P0U4|CXXC1_HUMAN CpG-binding protein OS=Homo sapiens GN=CXXC1 PE=1 SV=2;>tr|Q59EC8|Q59EC8_HUMAN CpG binding protein variant (Fragment) OS=Homo sapiens PE=2 SV=1;>tr|K7EQ21|K7EQ21_HUMAN CXXC finger 1 (PHD domain), isoform CRA_c OS=Homo sapiens GN=CXXC	0.5896	1.59055	0.669523	2	75.711	656;523;613;250	2.3422e-06	4	6476500	3451500	1405400
Q02338;E9PCG9;C9K0G7;C9JQ90;C9JM78;A1E284;H7C2W1;C9JEB9	D-beta-hydroxybutyrate dehydrogenase, mitochondrial	BDH1	>sp|Q02338|BDH_HUMAN D-beta-hydroxybutyrate dehydrogenase, mitochondrial OS=Homo sapiens GN=BDH1 PE=1 SV=3;>tr|E9PCG9|E9PCG9_HUMAN D-beta-hydroxybutyrate dehydrogenase, mitochondrial OS=Homo sapiens GN=BDH1 PE=2 SV=1;>tr|C9K0G7|C9K0G7_HUMAN D-beta-hydroxyb	0.58943	1.59009	0.669107	10	38.157	343;256;166;186;169;105;129;89	3.1807e-113	45.2	586570000	163260000	100180000
Q8IZD4;B4DRD1;F5GZK9	mRNA-decapping enzyme 1B	DCP1B	>sp|Q8IZD4|DCP1B_HUMAN mRNA-decapping enzyme 1B OS=Homo sapiens GN=DCP1B PE=1 SV=2;>tr|B4DRD1|B4DRD1_HUMAN cDNA FLJ59742, highly similar to mRNA decapping enzyme 1B (EC 3.-.-.-) OS=Homo sapiens GN=DCP1B PE=2 SV=1;>tr|F5GZK9|F5GZK9_HUMAN mRNA-decapping enzy	0.58919	1.58944	0.66852	4	67.722	617;515;390	2.3998e-16	11.8	7873000	1908600	1560100
B3KM47;Q9Y6Y8;F5H0L8;B4DWG1;H7C0V8;B3KN10;H7C4C4	SEC23-interacting protein	SEC23IP	>tr|B3KM47|B3KM47_HUMAN cDNA FLJ10273 fis, clone HEMBB1001137, highly similar to SEC23-interacting protein OS=Homo sapiens PE=2 SV=1;>sp|Q9Y6Y8|S23IP_HUMAN SEC23-interacting protein OS=Homo sapiens GN=SEC23IP PE=1 SV=1;>tr|F5H0L8|F5H0L8_HUMAN SEC23-interac	0.58914	1.58931	0.668397	9	111.11	1000;1000;789;789;194;376;153	8.976e-45	15.6	101290000	27857000	50226000
Q86UT6;B7Z889	NLR family member X1	NLRX1	>sp|Q86UT6|NLRX1_HUMAN NLR family member X1 OS=Homo sapiens GN=NLRX1 PE=1 SV=1;>tr|B7Z889|B7Z889_HUMAN cDNA FLJ61648, highly similar to Homo sapiens NOD9 protein (NOD9), transcript variant 2, mRNA OS=Homo sapiens PE=2 SV=1	0.58894	1.58877	0.667907	5	107.61	975;607	4.5676e-112	9.1	19169000	4892500	4821000
Q9BRU9;E5RGP0;G3XAM4;E5RIC4;E5RH13	rRNA-processing protein UTP23 homolog	UTP23	>sp|Q9BRU9|UTP23_HUMAN rRNA-processing protein UTP23 homolog OS=Homo sapiens GN=UTP23 PE=1 SV=2;>tr|E5RGP0|E5RGP0_HUMAN rRNA-processing protein UTP23 homolog (Fragment) OS=Homo sapiens GN=UTP23 PE=2 SV=1;>tr|G3XAM4|G3XAM4_HUMAN Chromosome 8 open reading fr	0.58892	1.58871	0.667858	3	28.402	249;155;105;80;69	5.6899e-32	16.9	22967000	8741700	5434200
B0YIW2;A3KPE2;P02656	Apolipoprotein C-III	APOC3	>tr|B0YIW2|B0YIW2_HUMAN Apolipoprotein C-III OS=Homo sapiens GN=APOC3 PE=2 SV=1;>tr|A3KPE2|A3KPE2_HUMAN Apolipoprotein C-III OS=Homo sapiens GN=APOC3 PE=2 SV=1;>sp|P02656|APOC3_HUMAN Apolipoprotein C-III OS=Homo sapiens GN=APOC3 PE=1 SV=1	0.58889	1.58863	0.667785	1	12.815	117;99;99	5.5997e-107	13.7	40057000	443590	150290
Q9H6R4;G8JLK7;B4DF80;B3KPN5	Nucleolar protein 6	NOL6	>sp|Q9H6R4|NOL6_HUMAN Nucleolar protein 6 OS=Homo sapiens GN=NOL6 PE=1 SV=2;>tr|G8JLK7|G8JLK7_HUMAN Nucleolar protein 6 OS=Homo sapiens GN=NOL6 PE=2 SV=1;>tr|B4DF80|B4DF80_HUMAN cDNA FLJ58527, highly similar to Nucleolar protein 6 OS=Homo sapiens PE=2 SV=1	0.58813	1.58658	0.665922	7	127.59	1146;1094;1094;702	2.9528e-44	10.6	140960000	15775000	100660000
Q59EI9;P12236;Q6I9V5;I7HJJ0	ADP/ATP translocase 3	SLC25A6	>tr|Q59EI9|Q59EI9_HUMAN ADP,ATP carrier protein, liver isoform T2 variant (Fragment) OS=Homo sapiens PE=2 SV=1;>sp|P12236|ADT3_HUMAN ADP/ATP translocase 3 OS=Homo sapiens GN=SLC25A6 PE=1 SV=4;>tr|Q6I9V5|Q6I9V5_HUMAN SLC25A6 protein OS=Homo sapiens GN=SLC25	0.58797	1.58615	0.665529	15	35.383	323;298;298;158	7.5887e-122	45.5	169220000	46438000	26331000
Q969W9;Q5JY37;Q66K30;A2A2F4	Transmembrane prostate androgen-induced protein	PMEPA1	>sp|Q969W9|PMEPA_HUMAN Transmembrane prostate androgen-induced protein OS=Homo sapiens GN=PMEPA1 PE=1 SV=1;>tr|Q5JY37|Q5JY37_HUMAN Transmembrane, prostate androgen induced RNA, isoform CRA_c OS=Homo sapiens GN=TMEPAI PE=2 SV=1;>tr|Q66K30|Q66K30_HUMAN Prost	0.58748	1.58483	0.664327	5	31.608	287;252;252;208	4.3964e-48	49.8	22088000	8316800	3693900
Q546E0;Q9BYC5;A8K8P8;G3XAD2;A5PLL2	Alpha-(1,6)-fucosyltransferase	FUT8	>tr|Q546E0|Q546E0_HUMAN Alpha-(1,6)-fucosyltransferase OS=Homo sapiens GN=FUT8 PE=2 SV=1;>sp|Q9BYC5|FUT8_HUMAN Alpha-(1,6)-fucosyltransferase OS=Homo sapiens GN=FUT8 PE=1 SV=2;>tr|A8K8P8|A8K8P8_HUMAN Alpha-(1,6)-fucosyltransferase OS=Homo sapiens PE=2 SV=1	0.58722	1.58413	0.663688	14	66.515	575;575;575;446;308	4.4157e-103	33.2	147010000	39881000	25472000
Q9UGN5;A8K214;G3V167;B4DV82	Poly [ADP-ribose] polymerase 2	PARP2	>sp|Q9UGN5|PARP2_HUMAN Poly [ADP-ribose] polymerase 2 OS=Homo sapiens GN=PARP2 PE=1 SV=2;>tr|A8K214|A8K214_HUMAN cDNA FLJ75509, highly similar to Homo sapiens poly-(ADP-ribose) polymerase II OS=Homo sapiens PE=2 SV=1;>tr|G3V167|G3V167_HUMAN Poly (ADP-ribos	0.58697	1.58345	0.663074	3	66.205	583;570;531;411	1.1526e-11	6.9	7161400	2510600	825640
P30044	Peroxiredoxin-5, mitochondrial	PRDX5	>sp|P30044|PRDX5_HUMAN Peroxiredoxin-5, mitochondrial OS=Homo sapiens GN=PRDX5 PE=1 SV=4	0.58695	1.5834	0.663024	15	22.086	214	8.4829e-215	67.3	4801400000	1256100000	868970000
P19438;F5H061;J9PH39;F5H8A6;F5H6V7	Tumor necrosis factor receptor superfamily member 1A;Tumor necrosis factor receptor superfamily member 1A, membrane form;Tumor necrosis factor-binding protein 1	TNFRSF1A	>sp|P19438|TNR1A_HUMAN Tumor necrosis factor receptor superfamily member 1A OS=Homo sapiens GN=TNFRSF1A PE=1 SV=1;>tr|F5H061|F5H061_HUMAN Tumor necrosis factor receptor superfamily member 1A, membrane form OS=Homo sapiens GN=TNFRSF1A PE=2 SV=1;>tr|J9PH39|J	0.58694	1.58337	0.663	3	50.494	455;412;347;298;254	5.9907e-107	10.3	8996600	2795800	1473900
O43524;B4DVZ6;Q68DV3;B4E1P9;Q9UPC2	Forkhead box protein O3	FOXO3;DKFZp781A0677	>sp|O43524|FOXO3_HUMAN Forkhead box protein O3 OS=Homo sapiens GN=FOXO3 PE=1 SV=1;>tr|B4DVZ6|B4DVZ6_HUMAN Forkhead box protein O3 OS=Homo sapiens GN=FOXO3 PE=2 SV=1;>tr|Q68DV3|Q68DV3_HUMAN Putative uncharacterized protein DKFZp781A0677 OS=Homo sapiens GN=D	0.58571	1.58005	0.659973	5	71.276	673;453;453;433;181	5.55e-34	16.9	23367000	5009700	6484500
Q9UFW8;C9JUJ0	CGG triplet repeat-binding protein 1	CGGBP1	>sp|Q9UFW8|CGBP1_HUMAN CGG triplet repeat-binding protein 1 OS=Homo sapiens GN=CGGBP1 PE=1 SV=2;>tr|C9JUJ0|C9JUJ0_HUMAN CGG triplet repeat-binding protein 1 (Fragment) OS=Homo sapiens GN=CGGBP1 PE=2 SV=1	0.58565	1.57989	0.659826	4	18.82	167;106	2.0671e-30	36.5	18945000	8346400	2841900
Q96CF2	Charged multivesicular body protein 4c	CHMP4C	>sp|Q96CF2|CHM4C_HUMAN Charged multivesicular body protein 4c OS=Homo sapiens GN=CHMP4C PE=1 SV=1	0.58496	1.57803	0.658125	5	26.41	233	1.91e-73	35.2	26119000	7805500	6117000
Q16512;Q15523;K7EM57;K7EKY9;K7EN76;K7EL10	Serine/threonine-protein kinase N1	PKN1	>sp|Q16512|PKN1_HUMAN Serine/threonine-protein kinase N1 OS=Homo sapiens GN=PKN1 PE=1 SV=2	0.58475	1.57746	0.657607	13	103.93	942;479;263;256;151;198	2.2979e-159	26.3	124930000	27529000	50852000
Q2M2I8;B7ZLC4;D6W5G0;E9PG46;Q9BUD9	AP2-associated protein kinase 1	AAK1	>sp|Q2M2I8|AAK1_HUMAN AP2-associated protein kinase 1 OS=Homo sapiens GN=AAK1 PE=1 SV=3;>tr|B7ZLC4|B7ZLC4_HUMAN AAK1 protein OS=Homo sapiens GN=AAK1 PE=2 SV=1;>tr|D6W5G0|D6W5G0_HUMAN AP2 associated kinase 1, isoform CRA_a OS=Homo sapiens GN=AAK1 PE=4 SV=1;	0.58462	1.57711	0.657286	8	103.88	961;863;862;674;474	9.2074e-77	11.4	28325000	8157100	5013000
Q6ZT73;A8KA62;H0Y3A4;B1AQT0;H0YA66;H0YAH5;D6RFK6;H0Y8Z4;D6RF31;D6RBY7		ANK3	>tr|Q6ZT73|Q6ZT73_HUMAN cDNA FLJ44903 fis, clone BRAMY3005184, highly similar to Mus musculus ankyrin 3, epithelial (Ank3) OS=Homo sapiens PE=2 SV=1;>tr|A8KA62|A8KA62_HUMAN Ankyrin 3, node of Ranvier (Ankyrin G), isoform CRA_d OS=Homo sapiens GN=ANK3 PE=2	0.58425	1.57611	0.656373	30	122.19	1101;1000;459;400;188;217;159;114;86;72	3.9694e-245	41.8	12821000	2903800	1647600
Q99569;Q4W5T8;Q6LCG8	Plakophilin-4	PKP4	>sp|Q99569|PKP4_HUMAN Plakophilin-4 OS=Homo sapiens GN=PKP4 PE=1 SV=2;>tr|Q4W5T8|Q4W5T8_HUMAN Putative uncharacterized protein PKP4 (Fragment) OS=Homo sapiens GN=PKP4 PE=4 SV=1	0.58377	1.57482	0.655187	3	131.87	1192;1147;617	4.4551e-14	3.8	4869600	1430800	897340
B4DJ38;G3V325;C9JJT5;A4D273;O75127;Q3ZB84;Q3SYP6;C9JU26;F5H4H2		PTCD1	>tr|B4DJ38|B4DJ38_HUMAN cDNA FLJ56092, highly similar to Pentatricopeptide repeat protein 1 OS=Homo sapiens PE=2 SV=1;>tr|G3V325|G3V325_HUMAN Pentatricopeptide repeat-containing protein 1, mitochondrial OS=Homo sapiens GN=ATP5J2-PTCD1 PE=4 SV=1;>tr|C9JJT5|	0.58366	1.57452	0.654915	5	84.11	749;749;54;700;700;700;482;98;88	1.4103e-30	8	259840000	67196000	42016000
Q9Y232;C9JQG7	Chromodomain Y-like protein	CDYL	>sp|Q9Y232|CDYL1_HUMAN Chromodomain Y-like protein OS=Homo sapiens GN=CDYL PE=1 SV=2	0.58348	1.57404	0.65447	8	66.481	598;171	6.8479e-46	23.6	36803000	11562000	8544700
P22670	MHC class II regulatory factor RFX1	RFX1	>sp|P22670|RFX1_HUMAN MHC class II regulatory factor RFX1 OS=Homo sapiens GN=RFX1 PE=1 SV=2	0.58348	1.57404	0.65447	6	104.76	979	2.593e-172	9.8	43966000	11731000	7285700
Q92845	Kinesin-associated protein 3	KIFAP3	>sp|Q92845|KIFA3_HUMAN Kinesin-associated protein 3 OS=Homo sapiens GN=KIFAP3 PE=1 SV=2	0.58319	1.57326	0.653753	4	91.204	792	2.4218e-33	7.4	23884000	8668200	4170200
J3KN00;Q9P0J0;B4DF76;B4DQP1;E7ENQ6;K7EJE1;B4DEZ3;U3KPW7;K7EP87	NADH dehydrogenase [ubiquinone] 1 alpha subcomplex subunit 13	NDUFA13	>tr|J3KN00|J3KN00_HUMAN NADH dehydrogenase (Ubiquinone) 1 alpha subcomplex, 13 OS=Homo sapiens GN=NDUFA13 PE=2 SV=1;>sp|Q9P0J0|NDUAD_HUMAN NADH dehydrogenase [ubiquinone] 1 alpha subcomplex subunit 13 OS=Homo sapiens GN=NDUFA13 PE=1 SV=3;>tr|B4DF76|B4DF76_	0.58282	1.57226	0.652837	6	25.821	227;144;222;273;273;150;120;78;107	1.197e-23	28.2	262140000	81911000	69396000
D3DW85;P48200;E1CJT9;H0YKU0;Q8WVK6;H0YNL8;H0YN46;H0YL48;H0YMA8;H0YLE0	Iron-responsive element-binding protein 2	IREB2	>tr|D3DW85|D3DW85_HUMAN Iron-responsive element binding protein 2, isoform CRA_a OS=Homo sapiens GN=IREB2 PE=4 SV=1;>sp|P48200|IREB2_HUMAN Iron-responsive element-binding protein 2 OS=Homo sapiens GN=IREB2 PE=1 SV=3	0.58282	1.57226	0.652837	9	105.05	963;963;343;343;343;220;89;51;46;38	5.5649e-32	16.5	31927000	8447400	4814500
P22033;B2R6K1;T1WHH0;S4UML7;S4UML3;Q59HB4;S4UM43;S4UNR5	Methylmalonyl-CoA mutase, mitochondrial	MUT	>sp|P22033|MUTA_HUMAN Methylmalonyl-CoA mutase, mitochondrial OS=Homo sapiens GN=MUT PE=1 SV=4;>tr|B2R6K1|B2R6K1_HUMAN cDNA, FLJ92992, highly similar to Homo sapiens methylmalonyl Coenzyme A mutase (MUT), nuclear gene encoding mitochondrial protein, mRNA O	0.58266	1.57183	0.652441	18	83.134	750;750;708;128;128;197;128;128	2.1285e-240	34.9	282530000	90485000	51848000
B4DW13;Q6YP21	Kynurenine--oxoglutarate transaminase 3	hCG_23341;CCBL2	>tr|B4DW13|B4DW13_HUMAN HCG23341, isoform CRA_d OS=Homo sapiens GN=hCG_23341 PE=2 SV=1;>sp|Q6YP21|KAT3_HUMAN Kynurenine--oxoglutarate transaminase 3 OS=Homo sapiens GN=CCBL2 PE=1 SV=1	0.58241	1.57115	0.651822	13	51.4	454;454	4.9422e-83	35	300770000	114510000	39433000
A8K2M8;Q9BRG2;B4DRS7	SH2 domain-containing protein 3A	SH2D3A	>tr|A8K2M8|A8K2M8_HUMAN cDNA FLJ78700, highly similar to Homo sapiens SH2 domain containing 3A, mRNA OS=Homo sapiens PE=2 SV=1;>sp|Q9BRG2|SH23A_HUMAN SH2 domain-containing protein 3A OS=Homo sapiens GN=SH2D3A PE=1 SV=1;>tr|B4DRS7|B4DRS7_HUMAN SH2 domain-co	0.58195	1.56991	0.650682	2	63.145	576;576;483	1.7871e-05	8	3974400	1150900	591750
Q96JB2;B4E2F3;B4DH72	Conserved oligomeric Golgi complex subunit 3	COG3	>sp|Q96JB2|COG3_HUMAN Conserved oligomeric Golgi complex subunit 3 OS=Homo sapiens GN=COG3 PE=1 SV=3;>tr|B4E2F3|B4E2F3_HUMAN cDNA FLJ53277, highly similar to Conserved oligomeric Golgi complex component 3 OS=Homo sapiens PE=2 SV=1	0.58195	1.56991	0.650682	19	94.095	828;665;134	1.7616e-273	37.1	140140000	39629000	28749000
Q7L7X3	Serine/threonine-protein kinase TAO1	TAOK1	>sp|Q7L7X3|TAOK1_HUMAN Serine/threonine-protein kinase TAO1 OS=Homo sapiens GN=TAOK1 PE=1 SV=1	0.58154	1.5688	0.649665	7	116.07	1001	3.0683e-22	9.7	79301000	3003600	72547000
B4DPY0;Q8TED1;E7ETY7	Glutathione peroxidase;Probable glutathione peroxidase 8	GPX8	>tr|B4DPY0|B4DPY0_HUMAN Glutathione peroxidase OS=Homo sapiens PE=2 SV=1;>sp|Q8TED1|GPX8_HUMAN Probable glutathione peroxidase 8 OS=Homo sapiens GN=GPX8 PE=1 SV=2;>tr|E7ETY7|E7ETY7_HUMAN Glutathione peroxidase OS=Homo sapiens GN=GPX8 PE=2 SV=1	0.5814	1.56843	0.649318	3	18.118	158;209;158	1.9467e-16	27.2	55546000	14888000	7131800
A8K5G6;E5KNU5;E5KNW2;E5KNX5;P54098;E5KNV8;H0YCV2;H0YD36;H0YDF1;H0YCD2;Q2V8X9;Q2V8Y0;H0YE43	DNA polymerase subunit gamma-1	POLG	>tr|A8K5G6|A8K5G6_HUMAN cDNA FLJ78646, highly similar to Homo sapiens polymerase (DNA directed), gamma (POLG), mRNA OS=Homo sapiens PE=2 SV=1;>tr|E5KNU5|E5KNU5_HUMAN DNA polymerase subunit gamma-1 OS=Homo sapiens GN=POLG PE=2 SV=1;>tr|E5KNW2|E5KNW2_HUMAN D	0.58069	1.56651	0.647555	7	139.63	1239;1239;1239;1239;1239;1239;228;196;69;68;65;65;51	2.434e-43	9.8	26581000	7614800	5683300
J3KNL6;O15027;A0PJ75	Protein transport protein Sec16A	SEC16A	>tr|J3KNL6|J3KNL6_HUMAN Protein transport protein Sec16A OS=Homo sapiens GN=SEC16A PE=2 SV=1;>sp|O15027|SC16A_HUMAN Protein transport protein Sec16A OS=Homo sapiens GN=SEC16A PE=1 SV=3	0.57969	1.56381	0.645068	58	251.89	2357;2179;157	0	40.6	8299500	2155700	1113900
Q9NS93;H0YFW7;F5H7C5;F5GXE1	Transmembrane 7 superfamily member 3	TM7SF3	>sp|Q9NS93|TM7S3_HUMAN Transmembrane 7 superfamily member 3 OS=Homo sapiens GN=TM7SF3 PE=2 SV=1;>tr|H0YFW7|H0YFW7_HUMAN Transmembrane 7 superfamily member 3 (Fragment) OS=Homo sapiens GN=TM7SF3 PE=2 SV=1;>tr|F5H7C5|F5H7C5_HUMAN Transmembrane 7 superfamily	0.57892	1.56174	0.643151	2	64.166	570;152;129;86	8.1848e-08	5.4	11026000	3043100	2214600
B2RCI8;O95427;K7EM62	GPI ethanolamine phosphate transferase 1	PIGN	>tr|B2RCI8|B2RCI8_HUMAN cDNA, FLJ96099, highly similar to Homo sapiens phosphatidylinositol glycan, class N (PIGN), mRNA OS=Homo sapiens PE=2 SV=1;>sp|O95427|PIGN_HUMAN GPI ethanolamine phosphate transferase 1 OS=Homo sapiens GN=PIGN PE=1 SV=1;>tr|K7EM62|K	0.57879	1.56139	0.642827	1	105.79	931;931;257	0.0022402	1.7	7575300	3075600	1505800
Q59ED4;B2R9H1;P27540;F8WAP6;B0AZM1;A8K6P0;B4E3L5	Aryl hydrocarbon receptor nuclear translocator	ARNT	>tr|Q59ED4|Q59ED4_HUMAN Aryl hydrocarbon receptor nuclear translocator isoform 1 variant (Fragment) OS=Homo sapiens PE=2 SV=1;>tr|B2R9H1|B2R9H1_HUMAN cDNA, FLJ94387, highly similar to Homo sapiens aryl hydrocarbon receptor nuclear translocator (ARNT), mRNA	0.57873	1.56122	0.642677	1	86.666	791;789;789;787;774;773;740	7.6524e-10	2.3	2590300	1041100	563700
B4DP48;Q8IUX1;Q9H2Q3;H0YD74;E9PKZ7;E9PJQ6;E9PKZ9;H0YEG5	Transmembrane protein 126B	TMEM126B	>tr|B4DP48|B4DP48_HUMAN cDNA FLJ61147 OS=Homo sapiens PE=2 SV=1;>sp|Q8IUX1|T126B_HUMAN Transmembrane protein 126B OS=Homo sapiens GN=TMEM126B PE=2 SV=2	0.57866	1.56103	0.642503	3	25.9	230;230;149;126;58;43;40;40	2.8506e-08	21.3	26086000	5795700	3143200
Q96DG6;B2RD36	Carboxymethylenebutenolidase homolog	CMBL	>sp|Q96DG6|CMBL_HUMAN Carboxymethylenebutenolidase homolog OS=Homo sapiens GN=CMBL PE=1 SV=1;>tr|B2RD36|B2RD36_HUMAN cDNA, FLJ96437 OS=Homo sapiens PE=2 SV=1	0.57866	1.56103	0.642503	12	28.048	245;245	1.7043e-96	51.8	549680000	144760000	112290000
P48735;Q53GL5;B4DFL2;Q13584;B4DSZ6;H0YL11	Isocitrate dehydrogenase [NADP], mitochondrial;Isocitrate dehydrogenase [NADP]	IDH2	>sp|P48735|IDHP_HUMAN Isocitrate dehydrogenase [NADP], mitochondrial OS=Homo sapiens GN=IDH2 PE=1 SV=2;>tr|Q53GL5|Q53GL5_HUMAN Isocitrate dehydrogenase [NADP] (Fragment) OS=Homo sapiens PE=2 SV=1;>tr|B4DFL2|B4DFL2_HUMAN Isocitrate dehydrogenase [NADP] OS=H	0.57852	1.56066	0.642154	28	50.909	452;452;400;419;322;312	0	58.6	4363500000	1266200000	704420000
O75223;M0QZK8;B3KMN7;B8ZZK2;H7BZK5	Gamma-glutamylcyclotransferase	GGCT	>sp|O75223|GGCT_HUMAN Gamma-glutamylcyclotransferase OS=Homo sapiens GN=GGCT PE=1 SV=1;>tr|M0QZK8|M0QZK8_HUMAN Gamma-glutamylcyclotransferase OS=Homo sapiens GN=GGCT PE=2 SV=1;>tr|B3KMN7|B3KMN7_HUMAN cDNA FLJ11717 fis, clone HEMBA1005241 OS=Homo sapiens PE	0.57798	1.5592	0.640806	12	21.007	188;103;127;166;119	2.9425e-159	72.9	1274700000	340220000	196250000
Q96FJ2	Dynein light chain 2, cytoplasmic	DYNLL2	>sp|Q96FJ2|DYL2_HUMAN Dynein light chain 2, cytoplasmic OS=Homo sapiens GN=DYNLL2 PE=1 SV=1	0.57788	1.55893	0.640557	5	10.35	89	8.2121e-28	39.3	320910000	57102000	180690000
Q96SH1;P05549;C1K3N0;H7C5E5;C9JXZ2;Q92481;A8K557;Q6VUC0;Q7Z6R9;B2R9E2;H7C4N4	Transcription factor AP-2-alpha	TFAP2A	>tr|Q96SH1|Q96SH1_HUMAN Transcription factor AP-2 alpha (Activating enhancer binding protein 2 alpha), isoform CRA_c OS=Homo sapiens GN=TFAP2A PE=2 SV=1;>sp|P05549|AP2A_HUMAN Transcription factor AP-2-alpha OS=Homo sapiens GN=TFAP2A PE=1 SV=1;>tr|C1K3N0|C1	0.57777	1.55863	0.640282	5	48.321	439;437;328;218;136;460;449;442;452;449;81	6.6144e-30	15.9	18323000	6398200	4028400
D3DR24;Q6NUL1;Q93063	Exostosin-2	EXT2	>tr|D3DR24|D3DR24_HUMAN Exostoses (Multiple) 2, isoform CRA_a OS=Homo sapiens GN=EXT2 PE=4 SV=1;>tr|Q6NUL1|Q6NUL1_HUMAN Exostoses (Multiple) 2 OS=Homo sapiens GN=EXT2 PE=2 SV=1;>sp|Q93063|EXT2_HUMAN Exostosin-2 OS=Homo sapiens GN=EXT2 PE=1 SV=1	0.57772	1.5585	0.640157	2	83.716	731;718;718	1.6695e-06	5.7	7122700	1905000	1346000
P21796;B3KTS5;C9JI87;B4DEI3	Voltage-dependent anion-selective channel protein 1	VDAC1	>sp|P21796|VDAC1_HUMAN Voltage-dependent anion-selective channel protein 1 OS=Homo sapiens GN=VDAC1 PE=1 SV=2;>tr|B3KTS5|B3KTS5_HUMAN cDNA FLJ38670 fis, clone HSYRA2000190, highly similar to Voltage-dependent anion-selective channel protein 1 OS=Homo sapie	0.57755	1.55804	0.639733	18	30.772	283;283;184;156	0	76.3	4274600000	1265700000	703900000
P56537;B7ZBH1;F8WDS6;B4DJH0;F8WD20	Eukaryotic translation initiation factor 6	EIF6	>sp|P56537|IF6_HUMAN Eukaryotic translation initiation factor 6 OS=Homo sapiens GN=EIF6 PE=1 SV=1	0.57669	1.55572	0.637583	9	26.599	245;108;186;108;59	1.8523e-131	56.7	1653600000	438190000	254450000
Q9NSB8;A8K9Q7;H0YNR9	Homer protein homolog 2	HOMER2	>sp|Q9NSB8|HOME2_HUMAN Homer protein homolog 2 OS=Homo sapiens GN=HOMER2 PE=1 SV=1;>tr|A8K9Q7|A8K9Q7_HUMAN cDNA FLJ75474, highly similar to Homo sapiens homer homolog 2 (Drosophila) (HOMER2), transcript variant 1, mRNA OS=Homo sapiens PE=2 SV=1;>tr|H0YNR9|	0.57667	1.55567	0.637533	2	40.627	354;343;185	1.2075e-16	8.2	2837100	1026700	625530
B3KMR6;O94886;Q2HIZ8	Transmembrane protein 63A	TMEM63A	>tr|B3KMR6|B3KMR6_HUMAN cDNA FLJ12440 fis, clone NT2RM1000131, highly similar to Homo sapiens transmembrane protein 63A (TMEM63A), mRNA OS=Homo sapiens PE=2 SV=1;>sp|O94886|TM63A_HUMAN Transmembrane protein 63A OS=Homo sapiens GN=TMEM63A PE=2 SV=3	0.57641	1.55497	0.636882	6	92.101	807;807;82	1.5899e-60	10.4	39793000	7260800	4852800
Q9HAB8;Q5VVM3	Phosphopantothenate--cysteine ligase	PPCS	>sp|Q9HAB8|PPCS_HUMAN Phosphopantothenate--cysteine ligase OS=Homo sapiens GN=PPCS PE=1 SV=2;>tr|Q5VVM3|Q5VVM3_HUMAN Phosphopantothenate--cysteine ligase OS=Homo sapiens GN=PPCS PE=2 SV=1	0.57635	1.5548	0.636732	6	34.005	311;213	9.6047e-27	26	154300000	53485000	28443000
Q9ULH1;H0YBF7;H0YBY9;H0YBM4	Arf-GAP with SH3 domain, ANK repeat and PH domain-containing protein 1	ASAP1	>sp|Q9ULH1|ASAP1_HUMAN Arf-GAP with SH3 domain, ANK repeat and PH domain-containing protein 1 OS=Homo sapiens GN=ASAP1 PE=1 SV=4;>tr|H0YBF7|H0YBF7_HUMAN Arf-GAP with SH3 domain, ANK repeat and PH domain-containing protein 1 (Fragment) OS=Homo sapiens GN=AS	0.5763	1.55467	0.636607	4	125.5	1129;950;320;484	4.4133e-22	5.8	14456000	4756500	3235300
Q9BPU6;Q53SW3;E7EWB4	Dihydropyrimidinase-related protein 5	DPYSL5	>sp|Q9BPU6|DPYL5_HUMAN Dihydropyrimidinase-related protein 5 OS=Homo sapiens GN=DPYSL5 PE=1 SV=1;>tr|Q53SW3|Q53SW3_HUMAN Putative uncharacterized protein DPYSL5 (Fragment) OS=Homo sapiens GN=DPYSL5 PE=2 SV=1	0.57607	1.55405	0.636031	7	61.421	564;477;190	1.5242e-41	19.3	1349400000	483990000	157390000
Q53XS4;P29350;Q53EL0;B4DPS0;B4DTD7;F5H0N8;F5H1Z8;F5H5H9;F5GY79;U3KQS1;F5GXD4;F5H4Z1;F5H1V7	Tyrosine-protein phosphatase non-receptor type 6	PTPN6	>tr|Q53XS4|Q53XS4_HUMAN Tyrosine-protein phosphatase non-receptor type OS=Homo sapiens GN=PTPN6 PE=2 SV=1;>sp|P29350|PTN6_HUMAN Tyrosine-protein phosphatase non-receptor type 6 OS=Homo sapiens GN=PTPN6 PE=1 SV=1;>tr|Q53EL0|Q53EL0_HUMAN Tyrosine-protein pho	0.5755	1.55251	0.634603	13	67.718	597;595;595;583;556;165;151;130;144;72;60;58;56	9.4007e-93	31.3	144380000	32485000	43578000
Q9NYQ6	Cadherin EGF LAG seven-pass G-type receptor 1	CELSR1	>sp|Q9NYQ6|CELR1_HUMAN Cadherin EGF LAG seven-pass G-type receptor 1 OS=Homo sapiens GN=CELSR1 PE=1 SV=1	0.57519	1.55167	0.633825	1	329.48	3014	6.4383e-45	0.8	4676600	1356500	1005500
P01111;Q5U091	GTPase NRas	NRAS	>sp|P01111|RASN_HUMAN GTPase NRas OS=Homo sapiens GN=NRAS PE=1 SV=1;>tr|Q5U091|Q5U091_HUMAN Neuroblastoma RAS viral (V-ras) oncogene homolog OS=Homo sapiens GN=NRAS PE=2 SV=1	0.57514	1.55154	0.6337	9	21.229	189;189	2.9229e-68	58.7	69940000	26185000	18157000
P26885;Q53XJ5;F5H0N4	Peptidyl-prolyl cis-trans isomerase FKBP2;Peptidyl-prolyl cis-trans isomerase	FKBP2	>sp|P26885|FKBP2_HUMAN Peptidyl-prolyl cis-trans isomerase FKBP2 OS=Homo sapiens GN=FKBP2 PE=1 SV=2;>tr|Q53XJ5|Q53XJ5_HUMAN Peptidyl-prolyl cis-trans isomerase OS=Homo sapiens GN=FKBP2 PE=2 SV=1;>tr|F5H0N4|F5H0N4_HUMAN Peptidyl-prolyl cis-trans isomerase (	0.57495	1.55103	0.633223	8	15.649	142;142;102	6.0606e-60	57.7	438370000	128820000	68428000
B3KU60;Q9C0B1;B4DHN4	Alpha-ketoglutarate-dependent dioxygenase FTO	FTO	>tr|B3KU60|B3KU60_HUMAN cDNA FLJ39235 fis, clone OCBBF2007829, highly similar to Mus musculus fatso protein OS=Homo sapiens PE=2 SV=1;>sp|Q9C0B1|FTO_HUMAN Alpha-ketoglutarate-dependent dioxygenase FTO OS=Homo sapiens GN=FTO PE=1 SV=3;>tr|B4DHN4|B4DHN4_HUMA	0.57483	1.5507	0.632922	4	58.309	505;505;209	4.5846e-34	10.5	57929000	19817000	14240000
Q969V3;B2RA56;K7EMW4;K7ELZ9;K7ENM2;K7EQ66;K7EN96	Nicalin	NCLN	>sp|Q969V3|NCLN_HUMAN Nicalin OS=Homo sapiens GN=NCLN PE=1 SV=2;>tr|B2RA56|B2RA56_HUMAN cDNA, FLJ94705, highly similar to Homo sapiens nicalin (LOC56926), mRNA OS=Homo sapiens PE=2 SV=1;>tr|K7EMW4|K7EMW4_HUMAN Nicalin OS=Homo sapiens GN=NCLN PE=2 SV=1;>tr|	0.57478	1.55057	0.632797	17	62.974	563;552;489;282;328;110;72	7.3846e-254	32.9	544420000	144680000	134940000
P02144;B0QYF8;B2RA67;F2Z2F1;B4DUI1;Q8WVH6;B0QYF7;F2Z337	Myoglobin	MB	>sp|P02144|MYG_HUMAN Myoglobin OS=Homo sapiens GN=MB PE=1 SV=2;>tr|B0QYF8|B0QYF8_HUMAN Myoglobin (Fragment) OS=Homo sapiens GN=MB PE=2 SV=1;>tr|B2RA67|B2RA67_HUMAN cDNA, FLJ94722, highly similar to Homo sapiens myoglobin (MB), mRNA OS=Homo sapiens PE=2 SV=	0.57443	1.54962	0.631918	6	17.184	154;143;154;106;136;99;74;77	3.1218e-47	50.6	135290000	35590000	26346000
Q96IR7	4-hydroxyphenylpyruvate dioxygenase-like protein	HPDL	>sp|Q96IR7|HPDL_HUMAN 4-hydroxyphenylpyruvate dioxygenase-like protein OS=Homo sapiens GN=HPDL PE=1 SV=1	0.57421	1.54903	0.631365	2	39.385	371	3.2783e-08	13.7	3728100	989910	557310
Q9UK99;Q59GS0;E9PJM3;G3V1E0;B4E3U2;B7Z6P8;Q49AF1	F-box only protein 3	FBXO3	>sp|Q9UK99|FBX3_HUMAN F-box only protein 3 OS=Homo sapiens GN=FBXO3 PE=1 SV=3;>tr|Q59GS0|Q59GS0_HUMAN F-box only protein 3 isoform 1 variant (Fragment) OS=Homo sapiens PE=2 SV=1;>tr|E9PJM3|E9PJM3_HUMAN F-box only protein 3 OS=Homo sapiens GN=FBXO3 PE=2 SV=	0.57344	1.54695	0.629429	3	54.56	471;446;430;358;172;158;158	2.154e-104	11.3	14429000	4957100	2223400
A8K6K0;Q7Z6M4;H7C316;B4DKD5;E7EW93;B4DFP7;C9JNJ7;B5MBW3;C9JX74	mTERF domain-containing protein 2	MTERFD2	>tr|A8K6K0|A8K6K0_HUMAN cDNA FLJ75724, highly similar to Homo sapiens MTERF domain containing 2 (MTERFD2), mRNA OS=Homo sapiens PE=2 SV=1;>sp|Q7Z6M4|MTER2_HUMAN mTERF domain-containing protein 2 OS=Homo sapiens GN=MTERFD2 PE=1 SV=3;>tr|H7C316|H7C316_HUMAN	0.57294	1.5456	0.628171	2	43.855	381;381;257;252;249;193;187;182;151	1.9796e-06	8.7	10306000	2168100	2050700
A4D1C5;Q05209;E9PBR5;B4E105;H0YC15;H3BM04;F8WB51;C9J1X8	Tyrosine-protein phosphatase non-receptor type 12	PTPN12	>tr|A4D1C5|A4D1C5_HUMAN Protein tyrosine phosphatase, non-receptor type 12 OS=Homo sapiens GN=PTPN12 PE=2 SV=1;>sp|Q05209|PTN12_HUMAN Tyrosine-protein phosphatase non-receptor type 12 OS=Homo sapiens GN=PTPN12 PE=1 SV=3;>tr|E9PBR5|E9PBR5_HUMAN Tyrosine-pro	0.57285	1.54536	0.627944	6	88.105	780;780;661;543;214;234;113;86	5.6161e-156	10.6	101720000	29456000	60038000
D3DV26;P60903;Q6FGE5	Protein S100-A10	S100A10	>tr|D3DV26|D3DV26_HUMAN S100 calcium binding protein A10 (Annexin II ligand, calpactin I, light polypeptide (P11)), isoform CRA_b (Fragment) OS=Homo sapiens GN=S100A10 PE=2 SV=1;>sp|P60903|S10AA_HUMAN Protein S100-A10 OS=Homo sapiens GN=S100A10 PE=1 SV=2;>	0.5724	1.54415	0.62681	8	22.359	205;97;97	1.7125e-79	25.9	262120000	74838000	43767000
Q6YHU6;Q8IY32;B5MC89;F5H3M9;B6ZDE5	Thyroid adenoma-associated protein	THADA;tmp_locus_38	>sp|Q6YHU6|THADA_HUMAN Thyroid adenoma-associated protein OS=Homo sapiens GN=THADA PE=1 SV=1;>tr|Q8IY32|Q8IY32_HUMAN Putative uncharacterized protein tmp_locus_38 OS=Homo sapiens GN=tmp_locus_38 PE=2 SV=1;>tr|B5MC89|B5MC89_HUMAN Thyroid adenoma-associated	0.57239	1.54412	0.626785	1	219.6	1953;894;870;348;297	9.4558e-41	0.7	2234000	835120	577400
Q8WV41;H3BPR3	Sorting nexin-33	SNX33	>sp|Q8WV41|SNX33_HUMAN Sorting nexin-33 OS=Homo sapiens GN=SNX33 PE=1 SV=1;>tr|H3BPR3|H3BPR3_HUMAN Sorting nexin-33 (Fragment) OS=Homo sapiens GN=SNX33 PE=4 SV=1	0.57226	1.54377	0.626458	2	65.264	574;283	0.00017313	3.3	45968000	14217000	6688200
B2RBP7;Q9H4E7;B3KSI1;F5H853	Differentially expressed in FDCP 6 homolog	DEF6	>tr|B2RBP7|B2RBP7_HUMAN cDNA, FLJ95623, highly similar to Homo sapiens differentially expressed in FDCP 6 homolog (mouse) (DEF6), mRNA OS=Homo sapiens PE=2 SV=1;>sp|Q9H4E7|DEFI6_HUMAN Differentially expressed in FDCP 6 homolog OS=Homo sapiens GN=DEF6 PE=1	0.57122	1.54096	0.623833	2	73.925	631;631;376;376	5.8032e-05	3.6	3005300	933720	745570
G5D7T4;R9Y6A5;A0S208;A0SBU5;A1DT13;A1DV59;A3R095;A4ZKZ1;A4ZL69;A6YTJ7;A6Z2R5;A6Z3V4;A6Z519;A8JL09;A8JMT6;B2MXR9;B2MZ68;B2XII6;B2XIJ9;B2XMG1;B4F439;B7ZJ43;B8X5B2;C5MNC7;C8YAC0;D1G3X0;D1GI26;D4IH21;D6C0Z2;D6R613;D9MZN6;E1B2Y7;E2DFE6;E5DY52;E5E129;E7E463;F2WHR5;G4W1I6;G9LF90;G9LL05;H6TVP0;H6WHI1;H6WHT5;H9LKY3;H9PBK1;H9PSV8;H9RZ55;H9S1L2;H9T1M7;H9T2R7;H9T6C8;I3Q9B1;K9R3Q7;M1LM67;P03928;Q0Z7D7;Q0ZK82;…	ATP synthase protein 8	ATP8;MT-ATP8;ATPase 8	>tr|G5D7T4|G5D7T4_HUMAN ATP synthase protein 8 OS=Homo sapiens GN=ATP8 PE=3 SV=1;>tr|R9Y6A5|R9Y6A5_HUMAN ATP synthase protein 8 OS=Homo sapiens GN=ATP8 PE=3 SV=1;>tr|A0S208|A0S208_HUMAN ATP synthase protein 8 OS=Homo sapiens GN=ATP8 PE=3 SV=1;>tr|A0SBU5|A0	0.57082	1.53989	0.622823	4	7.9045	68;95;68;68;68;68;68;68;68;68;68;68;68;68;68;68;68;68;68;68;68;68;68;68;68;68;68;68;68;68;68;68;68;68;68;68;68;68;68;68;68;68;68;68;68;68;68;68;68;68;68;68;68;68;68;68;68;68;68;68;68;68;68;68;68;68;68;68;68;68;68;68;68;68;68;68;68;68;68;68;68;68;68;68;68;68;68;68;68;68;68;68;68;68;68;68;68;68;68;68;68;68;68;68;68;68;68;68;68;68;68;68;68;68;68;68;68;68;68;68;68;68;68;68;68;68;68;68;68;68;68;68;68;…	7.0767e-09	88.2	129560000	41642000	19369000
I3L448;Q5TC12;A8MRA7;I3L1W9;H0YEW4;H0YD21;B7Z3U4;Q9NTF8	ATP synthase mitochondrial F1 complex assembly factor 1	ATPAF1;DKFZp434L0816	>tr|I3L448|I3L448_HUMAN ATP synthase mitochondrial F1 complex assembly factor 1 OS=Homo sapiens GN=ATPAF1 PE=2 SV=1;>sp|Q5TC12|ATPF1_HUMAN ATP synthase mitochondrial F1 complex assembly factor 1 OS=Homo sapiens GN=ATPAF1 PE=1 SV=1;>tr|A8MRA7|A8MRA7_HUMAN A	0.5707	1.53956	0.622519	2	38.861	351;328;283;260;174;183;122;94	1.4507e-07	8.3	58574000	15308000	21213000
Q86W34;J3KRD0;J3QLK6;J3KRS2;J3KS38;J3KSH1;J3KTM1	Archaemetzincin-2	AMZ2	>sp|Q86W34|AMZ2_HUMAN Archaemetzincin-2 OS=Homo sapiens GN=AMZ2 PE=1 SV=2;>tr|J3KRD0|J3KRD0_HUMAN Archaemetzincin-2 (Fragment) OS=Homo sapiens GN=AMZ2 PE=2 SV=1;>tr|J3QLK6|J3QLK6_HUMAN Archaemetzincin-2 (Fragment) OS=Homo sapiens GN=AMZ2 PE=2 SV=1;>tr|J3KR	0.57041	1.53878	0.621786	4	41.263	360;248;206;201;197;195;221	2.3667e-08	14.4	21432000	6320400	3927900
Q99797	Mitochondrial intermediate peptidase	MIPEP	>sp|Q99797|MIPEP_HUMAN Mitochondrial intermediate peptidase OS=Homo sapiens GN=MIPEP PE=1 SV=2	0.57037	1.53867	0.621685	11	80.64	713	3.4494e-105	25	112410000	31207000	19807000
Q5SNT2;E9PBR6;H0Y4R5	Transmembrane protein 201	TMEM201	>sp|Q5SNT2|TM201_HUMAN Transmembrane protein 201 OS=Homo sapiens GN=TMEM201 PE=1 SV=1;>tr|E9PBR6|E9PBR6_HUMAN Transmembrane protein 201 OS=Homo sapiens GN=TMEM201 PE=2 SV=1;>tr|H0Y4R5|H0Y4R5_HUMAN Transmembrane protein 201 (Fragment) OS=Homo sapiens GN=TME	0.56993	1.53748	0.620572	3	72.235	666;642;552	6.5189e-34	5.7	3452500	926270	620670
Q6NUK1;B7ZB41;B4E290;J3KN42;H3BMI3	Calcium-binding mitochondrial carrier protein SCaMC-1	SLC25A24	>sp|Q6NUK1|SCMC1_HUMAN Calcium-binding mitochondrial carrier protein SCaMC-1 OS=Homo sapiens GN=SLC25A24 PE=1 SV=2;>tr|B7ZB41|B7ZB41_HUMAN cDNA, FLJ79405, highly similar to Homo sapiens solute carrier family 25, member 24, transcript variant 1, mRNA OS=Hom	0.5699	1.5374	0.620496	15	53.354	477;477;477;110;69	3.9451e-153	33.8	559460000	162500000	101700000
B4DU07	Acyl-coenzyme A oxidase		>tr|B4DU07|B4DU07_HUMAN Acyl-coenzyme A oxidase OS=Homo sapiens PE=2 SV=1	0.5689	1.53471	0.617962	13	66.456	592	4.3075e-182	38.7	25702000	7205700	4100700
Q96AQ8	Coiled-coil domain-containing protein 90A, mitochondrial	CCDC90A	>sp|Q96AQ8|MCUR1_HUMAN Mitochondrial calcium uniporter regulator 1 OS=Homo sapiens GN=MCUR1 PE=1 SV=1	0.56855	1.53376	0.617074	2	39.694	359	6.0394e-23	8.1	8872100	1026500	593070
Q8TBE9	N-acylneuraminate-9-phosphatase	NANP	>sp|Q8TBE9|NANP_HUMAN N-acylneuraminate-9-phosphatase OS=Homo sapiens GN=NANP PE=1 SV=1	0.56849	1.5336	0.616922	1	27.813	248	2.2894e-07	10.1	3783300	1630700	922360
Q6TFL4	Kelch-like protein 24	KLHL24	>sp|Q6TFL4|KLH24_HUMAN Kelch-like protein 24 OS=Homo sapiens GN=KLHL24 PE=2 SV=1	0.56849	1.5336	0.616922	2	68.361	600	6.7043e-07	5	5563500	1855200	1371900
Q8IXI2;H7BXZ6;J3KSX7;K7EIQ7;K7EP86;J3QLG2	Mitochondrial Rho GTPase 1;Mitochondrial Rho GTPase	RHOT1	>sp|Q8IXI2|MIRO1_HUMAN Mitochondrial Rho GTPase 1 OS=Homo sapiens GN=RHOT1 PE=1 SV=2;>tr|H7BXZ6|H7BXZ6_HUMAN Mitochondrial Rho GTPase OS=Homo sapiens GN=RHOT1 PE=2 SV=2;>tr|J3KSX7|J3KSX7_HUMAN Mitochondrial Rho GTPase 1 OS=Homo sapiens GN=RHOT1 PE=2 SV=1	0.56834	1.53319	0.616541	10	70.783	618;597;523;190;156;134	5.3394e-31	22.8	90509000	27294000	20730000
Q5TA12;Q5JWR5;B2RWN9;F6U2K4;H0UI10;H0UI11;B3KT12	Protein dopey-1	DOPEY1	>tr|Q5TA12|Q5TA12_HUMAN Protein dopey-1 OS=Homo sapiens GN=DOPEY1 PE=2 SV=2;>sp|Q5JWR5|DOP1_HUMAN Protein dopey-1 OS=Homo sapiens GN=DOPEY1 PE=2 SV=1;>tr|B2RWN9|B2RWN9_HUMAN DOPEY1 protein OS=Homo sapiens GN=DOPEY1 PE=2 SV=1;>tr|F6U2K4|F6U2K4_HUMAN Protein	0.56815	1.53268	0.616059	2	278.79	2476;2465;2456;2369;2356;2275;229	1.2825e-09	1.4	3217400	872040	498140
Q8IWT3;E9PEZ1;Q05C85;H0YA00	Cullin-9	CUL9	>sp|Q8IWT3|CUL9_HUMAN Cullin-9 OS=Homo sapiens GN=CUL9 PE=1 SV=2;>tr|E9PEZ1|E9PEZ1_HUMAN Cullin-9 OS=Homo sapiens GN=CUL9 PE=2 SV=1;>tr|Q05C85|Q05C85_HUMAN CUL9 protein (Fragment) OS=Homo sapiens GN=CUL9 PE=2 SV=1	0.56755	1.53106	0.614534	4	281.23	2517;2489;763;195	9.1549e-22	2.9	42988000	13835000	9065500
A8K455;Q00266;B1ANE6;B4DN74;B4DFQ8	S-adenosylmethionine synthase;S-adenosylmethionine synthase isoform type-1	MAT1A	>tr|A8K455|A8K455_HUMAN S-adenosylmethionine synthase OS=Homo sapiens PE=2 SV=1;>sp|Q00266|METK1_HUMAN S-adenosylmethionine synthase isoform type-1 OS=Homo sapiens GN=MAT1A PE=1 SV=2;>tr|B1ANE6|B1ANE6_HUMAN S-adenosylmethionine synthase isoform type-1 (Fra	0.56753	1.53101	0.614483	6	43.631	395;395;145;143;82	4.7973e-35	23	168340000	15653000	119100000
B4DJV9;O75608;Q6IAQ1;E5RGR0;B4DP64;E5RI35	Acyl-protein thioesterase 1	LYPLA1	>tr|B4DJV9|B4DJV9_HUMAN cDNA FLJ60607, highly similar to Acyl-protein thioesterase 1 (EC 3.1.2.-) OS=Homo sapiens PE=2 SV=1;>sp|O75608|LYPA1_HUMAN Acyl-protein thioesterase 1 OS=Homo sapiens GN=LYPLA1 PE=1 SV=1;>tr|Q6IAQ1|Q6IAQ1_HUMAN LYPLA1 protein OS=Hom	0.56675	1.52891	0.612499	6	28.279	263;230;230;197;196;100	3.2412e-21	36.9	273200000	70538000	38760000
P48637;B7Z1C5;B7Z514	Glutathione synthetase	GSS	>sp|P48637|GSHB_HUMAN Glutathione synthetase OS=Homo sapiens GN=GSS PE=1 SV=1;>tr|B7Z1C5|B7Z1C5_HUMAN cDNA FLJ51785, highly similar to Glutathione synthetase (EC 6.3.2.3) OS=Homo sapiens PE=2 SV=1;>tr|B7Z514|B7Z514_HUMAN Glutathione synthetase OS=Homo sapi	0.56656	1.52839	0.612016	30	52.384	474;405;346	4.0411e-264	64.1	3514600000	1284400000	677370000
Q96PF6;A2NI60;P01593;P01594;P01599;P01600;P01607;P01608;P01609;P01610;P80362;Q9UL70;Q9UL77;Q96SA9;Q9UL81;A2MYE1;A2MYE2	Ig kappa chain V-I region AG;Ig kappa chain V-I region AU;Ig kappa chain V-I region Gal;Ig kappa chain V-I region Hau;Ig kappa chain V-I region Rei;Ig kappa chain V-I region Roy;Ig kappa chain V-I region Scw;Ig kappa chain V-I region WEA;Ig kappa chain V-I region WAT	SDNK1;A30	>tr|Q96PF6|Q96PF6_HUMAN Kappa 1 light chain variable region (Fragment) OS=Homo sapiens GN=SDNK1 PE=4 SV=1;>tr|A2NI60|A2NI60_HUMAN BRE (Fragment) OS=Homo sapiens PE=2 SV=1;>sp|P01593|KV101_HUMAN Ig kappa chain V-I region AG OS=Homo sapiens PE=1 SV=1;>sp|P01	0.56656	1.52839	0.612016	1	12.735	116;108;108;108;108;108;108;108;108;108;108;108;108;107;107;96;96	1.2124e-112	15.5	82442000	6761500	4427800
Q0VDG5;Q0VDG4;C9JID8;F8W0M9;C9JNS3;F8WBX0;B4DKG7;H9KVC8	Secernin-3	SCRN3	>tr|Q0VDG5|Q0VDG5_HUMAN SCRN3 protein OS=Homo sapiens GN=SCRN3 PE=2 SV=1;>sp|Q0VDG4|SCRN3_HUMAN Secernin-3 OS=Homo sapiens GN=SCRN3 PE=1 SV=1;>tr|C9JID8|C9JID8_HUMAN Secernin-3 (Fragment) OS=Homo sapiens GN=SCRN3 PE=2 SV=1;>tr|F8W0M9|F8W0M9_HUMAN Secernin-	0.56646	1.52812	0.611761	3	48.839	426;424;216;209;135;117;194;113	9.1864e-34	12.2	31595000	9461300	5995600
Q6BDS2;B2RNT9;H7C1J4;Q6N082	UHRF1-binding protein 1	UHRF1BP1;DKFZp686F10110	>sp|Q6BDS2|URFB1_HUMAN UHRF1-binding protein 1 OS=Homo sapiens GN=UHRF1BP1 PE=1 SV=1;>tr|B2RNT9|B2RNT9_HUMAN UHRF1BP1 protein OS=Homo sapiens GN=UHRF1BP1 PE=2 SV=1;>tr|H7C1J4|H7C1J4_HUMAN Chromosome 6 open reading frame 107, isoform CRA_b OS=Homo sapiens G	0.56639	1.52793	0.611583	2	159.48	1440;1400;1400;352	0.00011047	1.8	10949000	5775300	2715800
Q96P48;B7ZMI2;E7EU13;F5GWQ2;F8WBT0;F5GWN4	Arf-GAP with Rho-GAP domain, ANK repeat and PH domain-containing protein 1	ARAP1	>sp|Q96P48|ARAP1_HUMAN Arf-GAP with Rho-GAP domain, ANK repeat and PH domain-containing protein 1 OS=Homo sapiens GN=ARAP1 PE=1 SV=3;>tr|B7ZMI2|B7ZMI2_HUMAN ARAP1 protein OS=Homo sapiens GN=ARAP1 PE=2 SV=1;>tr|E7EU13|E7EU13_HUMAN Arf-GAP with Rho-GAP domai	0.56609	1.52713	0.610818	4	162.19	1450;1194;1194;233;307;254	3.4826e-20	3.6	54635000	17336000	8752500
O94985;B4E3Q1;Q5SR54;B3KMD3	Calsyntenin-1;Soluble Alc-alpha;CTF1-alpha	CLSTN1	>sp|O94985|CSTN1_HUMAN Calsyntenin-1 OS=Homo sapiens GN=CLSTN1 PE=1 SV=1;>tr|B4E3Q1|B4E3Q1_HUMAN Calsyntenin-1 OS=Homo sapiens GN=CLSTN1 PE=2 SV=1;>tr|Q5SR54|Q5SR54_HUMAN Calsyntenin-1 (Fragment) OS=Homo sapiens GN=CLSTN1 PE=2 SV=1;>tr|B3KMD3|B3KMD3_HUMAN	0.56576	1.52623	0.609977	2	109.79	981;962;782;336	0.00013884	4.4	11441000	4118400	2823400
Q6UXG2;B4DWM4;E9PB18;B4E1V8;E9PLQ2;E9PLY8;E9PS21;H0YDD2;Q70WY4	UPF0577 protein KIAA1324	KIAA1324	>sp|Q6UXG2|K1324_HUMAN UPF0577 protein KIAA1324 OS=Homo sapiens GN=KIAA1324 PE=2 SV=2;>tr|B4DWM4|B4DWM4_HUMAN cDNA FLJ56163, moderately similar to Mus musculus sushi, von Willebrand factor type A, EGF and pentraxin domain containing 1, mRNA OS=Homo sapiens	0.56571	1.5261	0.609849	18	111.38	1013;793;901;228;205;156;152;82;19	4.4054e-216	22.4	7434900	2221400	1160100
Q12979;B7Z2X0;B7Z7Z1;B7Z683;Q6ZT60;I3L2P5;I3L1U8;I3NI05;I3L434;I3L3W0;I3L4Y1;I3L379	Active breakpoint cluster region-related protein	ABR	>sp|Q12979|ABR_HUMAN Active breakpoint cluster region-related protein OS=Homo sapiens GN=ABR PE=2 SV=2;>tr|B7Z2X0|B7Z2X0_HUMAN cDNA FLJ60543, highly similar to Active breakpoint cluster region-related protein OS=Homo sapiens PE=2 SV=1;>tr|B7Z7Z1|B7Z7Z1_HUM	0.5657	1.52607	0.609824	6	97.597	859;769;813;641;362;168;165;191;177;133;129;117	7.9268e-48	12.6	22342000	6386900	5572200
Q96AE7;G3XAB3;Q8NEC0;Q9NV73;Q6MZP1;Q9NVK3;Q9H906;H0Y6S0	Tetratricopeptide repeat protein 17	TTC17;DKFZp686D20222	>sp|Q96AE7|TTC17_HUMAN Tetratricopeptide repeat protein 17 OS=Homo sapiens GN=TTC17 PE=2 SV=1;>tr|G3XAB3|G3XAB3_HUMAN Tetratricopeptide repeat domain 17, isoform CRA_c OS=Homo sapiens GN=TTC17 PE=4 SV=1;>tr|Q8NEC0|Q8NEC0_HUMAN TTC17 protein OS=Homo sapiens	0.56561	1.52583	0.609594	3	129.56	1141;956;956;956;726;707;379;172	3.142e-08	2.9	12859000	4508600	2024300
Q8N3E9;D3DX63;H0YGF8;K7EQF2;F5GXC1;K7EKJ1	1-phosphatidylinositol 4,5-bisphosphate phosphodiesterase delta-3	PLCD3	>sp|Q8N3E9|PLCD3_HUMAN 1-phosphatidylinositol 4,5-bisphosphate phosphodiesterase delta-3 OS=Homo sapiens GN=PLCD3 PE=1 SV=3;>tr|D3DX63|D3DX63_HUMAN Phospholipase C, delta 3, isoform CRA_b OS=Homo sapiens GN=PLCD3 PE=4 SV=1	0.56526	1.52489	0.608701	7	89.257	789;531;111;195;127;74	6.8453e-37	18	29809000	8526500	8474300
Q9ULL5	Proline-rich protein 12	PRR12	>sp|Q9ULL5|PRR12_HUMAN Proline-rich protein 12 OS=Homo sapiens GN=PRR12 PE=1 SV=2	0.56501	1.52421	0.608063	2	129.99	1215	0.00030025	4.6	2952100	795620	435110
O95822	Malonyl-CoA decarboxylase, mitochondrial	MLYCD	>sp|O95822|DCMC_HUMAN Malonyl-CoA decarboxylase, mitochondrial OS=Homo sapiens GN=MLYCD PE=1 SV=3	0.56482	1.5237	0.607578	9	55.003	493	3.691e-114	24.3	71975000	20752000	13220000
B2RAF9;Q9Y5Y6;B4DYI7;Q8WVC1	Suppressor of tumorigenicity 14 protein	ST14	>tr|B2RAF9|B2RAF9_HUMAN cDNA, FLJ94888, highly similar to Homo sapiens suppression of tumorigenicity 14 (colon carcinoma, matriptase, epithin) (ST14), mRNA OS=Homo sapiens PE=2 SV=1;>sp|Q9Y5Y6|ST14_HUMAN Suppressor of tumorigenicity 14 protein OS=Homo sapi	0.56463	1.52319	0.607093	10	94.75	855;855;263;422	8.561e-86	17.2	180970000	57074000	63039000
Q13885;B2R6L0;O43209;B7Z4N1;Q9UGA2;A5D906;A5D907;A1L195;A1L196	Tubulin beta-2A chain	TUBB2A;DKFZp566F223	>sp|Q13885|TBB2A_HUMAN Tubulin beta-2A chain OS=Homo sapiens GN=TUBB2A PE=1 SV=1;>tr|B2R6L0|B2R6L0_HUMAN cDNA, FLJ93005, highly similar to Homo sapiens tubulin, beta polypeptide (TUBB), mRNA OS=Homo sapiens PE=2 SV=1;>tr|O43209|O43209_HUMAN Homo sapiens cl	0.56461	1.52313	0.607041	24	49.906	445;445;342;354;325;253;253;188;151	0	67	75336000	28429000	13492000
Q8IYU8	EF-hand domain-containing family member A1	EFHA1	>sp|Q8IYU8|MICU2_HUMAN Calcium uptake protein 2, mitochondrial OS=Homo sapiens GN=MICU2 PE=1 SV=2	0.56428	1.52224	0.606198	2	49.666	434	1.0668e-59	8.5	33265000	9864300	6781600
Q8NHG7	Small VCP/p97-interacting protein	SVIP	>sp|Q8NHG7|SVIP_HUMAN Small VCP/p97-interacting protein OS=Homo sapiens GN=SVIP PE=3 SV=1	0.56364	1.52052	0.604561	2	8.4426	77	1.3905e-07	32.5	11420000	3091200	1954000
F5GYR8;F5H4X1;H0Y7C0		USO1	>tr|F5GYR8|F5GYR8_HUMAN General vesicular transport factor p115 OS=Homo sapiens GN=USO1 PE=2 SV=1;>tr|F5H4X1|F5H4X1_HUMAN General vesicular transport factor p115 OS=Homo sapiens GN=USO1 PE=2 SV=1;>tr|H0Y7C0|H0Y7C0_HUMAN General vesicular transport factor p	0.5633	1.5196	0.60369	37	108.55	971;947;638	0	42.2	21214000	4000000	11385000
P17900;H0YBY3;Q14427;B4DQM5;E5RJD0	Ganglioside GM2 activator;Ganglioside GM2 activator isoform short	GM2A	>sp|P17900|SAP3_HUMAN Ganglioside GM2 activator OS=Homo sapiens GN=GM2A PE=1 SV=4;>tr|H0YBY3|H0YBY3_HUMAN Ganglioside GM2 activator (Fragment) OS=Homo sapiens GN=GM2A PE=4 SV=1;>tr|Q14427|Q14427_HUMAN GM2-activator protein (Fragment) OS=Homo sapiens PE=2 S	0.56329	1.51957	0.603665	4	20.838	193;104;103;186;146	2.8027e-22	38.9	94882000	24761000	16046000
D7RF68;Q6RW13;A8K1X7			>tr|D7RF68|D7RF68_HUMAN AGTRAP-BRAF fusion protein OS=Homo sapiens PE=2 SV=1	0.56298	1.51874	0.60287	5	66.205	597;159;159	9.8905e-30	16.4	34124000	12037000	11226000
Q86U28;J3QSS7	Iron-sulfur cluster assembly 2 homolog, mitochondrial	ISCA2	>sp|Q86U28|ISCA2_HUMAN Iron-sulfur cluster assembly 2 homolog, mitochondrial OS=Homo sapiens GN=ISCA2 PE=1 SV=2;>tr|J3QSS7|J3QSS7_HUMAN Iron-sulfur cluster assembly 2 homolog, mitochondrial OS=Homo sapiens GN=ISCA2 PE=2 SV=1	0.56282	1.5183	0.60246	4	16.476	154;108	1.3084e-12	28.6	24325000	7292800	4754200
O75947;A0PJH2;F5H608	ATP synthase subunit d, mitochondrial	ATP5H	>sp|O75947|ATP5H_HUMAN ATP synthase subunit d, mitochondrial OS=Homo sapiens GN=ATP5H PE=1 SV=3;>tr|A0PJH2|A0PJH2_HUMAN ATP5H protein (Fragment) OS=Homo sapiens GN=ATP5H PE=2 SV=1	0.56256	1.5176	0.601794	15	18.491	161;102;81	5.0871e-113	73.3	828470000	226540000	147540000
Q9BSH4;Q8N9Q7	Translational activator of cytochrome c oxidase 1	TACO1	>sp|Q9BSH4|TACO1_HUMAN Translational activator of cytochrome c oxidase 1 OS=Homo sapiens GN=TACO1 PE=1 SV=1	0.56242	1.51722	0.601435	5	32.477	297;172	1.4031e-37	31.3	37419000	11268000	5871100
B2R532;Q9Y3B8;H0YGR4;F5GYG5;H0YG54;H0YG83;F5GX07;H0YH58;F5H784;H0YG37;F5H6P8;Q9BTR4;F5H7P1	Oligoribonuclease, mitochondrial	REXO2	>tr|B2R532|B2R532_HUMAN REX2, RNA exonuclease 2 homolog (S. cerevisiae) OS=Homo sapiens GN=REXO2 PE=2 SV=1;>sp|Q9Y3B8|ORN_HUMAN Oligoribonuclease, mitochondrial OS=Homo sapiens GN=REXO2 PE=1 SV=3;>tr|H0YGR4|H0YGR4_HUMAN Oligoribonuclease, mitochondrial (Fr	0.56235	1.51704	0.601255	7	26.832	237;237;192;222;197;154;147;111;121;90;85;79;67	2.72e-62	31.6	127650000	39768000	22969000
B4DFQ6;Q96CM8;B4DHT5;E9PF16;B4DTB9;B4DUF5;D6RF87	Acyl-CoA synthetase family member 2, mitochondrial	ACSF2	>tr|B4DFQ6|B4DFQ6_HUMAN Acyl-CoA synthetase family member 2, mitochondrial OS=Homo sapiens GN=ACSF2 PE=2 SV=1;>sp|Q96CM8|ACSF2_HUMAN Acyl-CoA synthetase family member 2, mitochondrial OS=Homo sapiens GN=ACSF2 PE=1 SV=2;>tr|B4DHT5|B4DHT5_HUMAN Acyl-CoA synt	0.56233	1.51698	0.601204	26	70.622	640;615;602;572;572;455;183	0	48.4	1570000000	462180000	383620000
Q9H3Z4;Q8TET0;Q6AHX3	DnaJ homolog subfamily C member 5	DNAJC5;FLJ00095	>sp|Q9H3Z4|DNJC5_HUMAN DnaJ homolog subfamily C member 5 OS=Homo sapiens GN=DNAJC5 PE=1 SV=1;>tr|Q8TET0|Q8TET0_HUMAN FLJ00095 protein (Fragment) OS=Homo sapiens GN=FLJ00095 PE=2 SV=1	0.56217	1.51655	0.600793	4	22.149	198;142;137	1.22e-73	35.9	59075000	16852000	9378000
F1T0F0;Q6QNY1	Biogenesis of lysosome-related organelles complex 1 subunit 2	BLOC1S2	>tr|F1T0F0|F1T0F0_HUMAN Biogenesis of lysosome-related organelles complex 1 subunit 2 OS=Homo sapiens GN=BLOC1S2 PE=2 SV=1;>sp|Q6QNY1|BL1S2_HUMAN Biogenesis of lysosome-related organelles complex 1 subunit 2 OS=Homo sapiens GN=BLOC1S2 PE=1 SV=1	0.56207	1.51628	0.600537	2	15.961	142;142	9.2001e-11	21.1	5004600	1594600	666220
Q99598;C4P0D8;C4P0D6;Q5VVQ1;C4P0D4;Q7Z3N9;Q9NRI2	Translin-associated protein X	TSNAX;DISC1	>sp|Q99598|TSNAX_HUMAN Translin-associated protein X OS=Homo sapiens GN=TSNAX PE=1 SV=1;>tr|C4P0D8|C4P0D8_HUMAN Disrupted in schizophrenia 1 isoform 51 OS=Homo sapiens GN=DISC1 PE=2 SV=1;>tr|C4P0D6|C4P0D6_HUMAN Disrupted in schizophrenia 1 isoform 49 OS=Ho	0.56189	1.51579	0.600075	8	33.112	290;188;186;163;138;93;40	1.2092e-64	36.6	81022000	27935000	19309000
Q59GX2;P11166;Q0P512;B4DKW1;B3KVN0;B4DDR6;C9JIM8	Solute carrier family 2, facilitated glucose transporter member 1	SLC2A1	>tr|Q59GX2|Q59GX2_HUMAN Solute carrier family 2 (Facilitated glucose transporter), member 1 variant (Fragment) OS=Homo sapiens PE=2 SV=1;>sp|P11166|GTR1_HUMAN Solute carrier family 2, facilitated glucose transporter member 1 OS=Homo sapiens GN=SLC2A1 PE=1	0.56157	1.51493	0.599253	5	57.017	517;492;492;434;416;455;250	2.0648e-53	9.9	88136000	26099000	13950000
P29590;Q9BZY1;Q59H09;H3BT57;H3BVD2;A4VCI9;B4DTK9;B4DV67;Q59GQ8;H3BUJ5;H3BT29;Q9UE85;Q05835	Protein PML	PML	>sp|P29590|PML_HUMAN Protein PML OS=Homo sapiens GN=PML PE=1 SV=3;>tr|Q9BZY1|Q9BZY1_HUMAN Tripartite motif protein TRIM19 delta OS=Homo sapiens PE=2 SV=1;>tr|Q59H09|Q59H09_HUMAN Promyelocytic leukemia protein isoform 11 variant (Fragment) OS=Homo sapiens P	0.56154	1.51485	0.599176	3	97.55	882;854;571;568;217;540;443;405;372;261;240;134;114	2.9626e-20	4.5	41510000	9962700	20937000
Q8NDA8;E9PHY8;Q96AG6	HEAT repeat-containing protein 7A	HEATR7A	>sp|Q8NDA8|MROH1_HUMAN Maestro heat-like repeat-containing protein family member 1 OS=Homo sapiens GN=MROH1 PE=2 SV=3;>tr|E9PHY8|E9PHY8_HUMAN Maestro heat-like repeat-containing protein family member 1 OS=Homo sapiens GN=MROH1 PE=2 SV=1;>tr|Q96AG6|Q96AG6_H	0.56151	1.51477	0.599099	2	181.25	1641;1632;509	0.00034392	1.5	4401100	965880	700310
Q8TAE8;Q7LAX7	Growth arrest and DNA damage-inducible proteins-interacting protein 1	GADD45GIP1	>sp|Q8TAE8|G45IP_HUMAN Growth arrest and DNA damage-inducible proteins-interacting protein 1 OS=Homo sapiens GN=GADD45GIP1 PE=1 SV=1;>tr|Q7LAX7|Q7LAX7_HUMAN CKII beta binding protein 2 OS=Homo sapiens PE=2 SV=1	0.56146	1.51463	0.59897	9	25.384	222;124	5.4194e-67	52.7	241300000	75228000	52771000
Q9HD67;D6RGD1	Unconventionnal myosin-X	MYO10	>sp|Q9HD67|MYO10_HUMAN Unconventional myosin-X OS=Homo sapiens GN=MYO10 PE=1 SV=3;>tr|D6RGD1|D6RGD1_HUMAN Unconventional myosin-X (Fragment) OS=Homo sapiens GN=MYO10 PE=2 SV=1	0.5614	1.51447	0.598816	1	237.34	2058;830	3.1358e-18	0.9	2507300	730010	434290
O43318;Q5U0C9;Q5U0D0;Q9UG54;B4DRH8	Mitogen-activated protein kinase kinase kinase 7	MAP3K7;DKFZp586F0420	>sp|O43318|M3K7_HUMAN Mitogen-activated protein kinase kinase kinase 7 OS=Homo sapiens GN=MAP3K7 PE=1 SV=1;>tr|Q5U0C9|Q5U0C9_HUMAN Mitogen-activated protein kinase kinase kinase 7 OS=Homo sapiens PE=2 SV=1;>tr|Q5U0D0|Q5U0D0_HUMAN Mitogen-activated protein	0.56093	1.51321	0.597608	3	67.195	606;606;579;260;418	1.6349e-54	6.4	8220700	2323200	1101300
P13473;B4E2S7;B7Z2R9;B4DF49;H0YCG2	Lysosome-associated membrane glycoprotein 2	LAMP2	>sp|P13473|LAMP2_HUMAN Lysosome-associated membrane glycoprotein 2 OS=Homo sapiens GN=LAMP2 PE=1 SV=2;>tr|B4E2S7|B4E2S7_HUMAN Lysosome-associated membrane glycoprotein 2 OS=Homo sapiens GN=LAMP2 PE=2 SV=1;>tr|B7Z2R9|B7Z2R9_HUMAN Lysosome-associated membran	0.56031	1.51153	0.596012	3	44.96	410;363;300;265;258	1.8139e-24	8.3	105690000	34332000	18203000
Q9NVF9;Q5SXX8;B7Z1G7;B7ZC34;J3KP68;H0Y771;Q5SXX7	Ethanolamine kinase 2	ETNK2	>sp|Q9NVF9|EKI2_HUMAN Ethanolamine kinase 2 OS=Homo sapiens GN=ETNK2 PE=2 SV=3;>tr|Q5SXX8|Q5SXX8_HUMAN Ethanolamine kinase 2 (Fragment) OS=Homo sapiens GN=ETNK2 PE=2 SV=1;>tr|B7Z1G7|B7Z1G7_HUMAN Ethanolamine kinase 2 OS=Homo sapiens GN=ETNK2 PE=2 SV=1;>tr|	0.55994	1.51053	0.595059	3	44.781	386;217;208;192;317;149;148	1.205e-25	12.4	17473000	4828600	7602400
O75208;H3BSJ5;H3BNT2;H3BRC0;B4DIV2;B4E0U3;H3BPC6;B4DEE3;H3BVA5;H3BPW3;H3BPY0	Ubiquinone biosynthesis protein COQ9, mitochondrial	COQ9	>sp|O75208|COQ9_HUMAN Ubiquinone biosynthesis protein COQ9, mitochondrial OS=Homo sapiens GN=COQ9 PE=1 SV=1;>tr|H3BSJ5|H3BSJ5_HUMAN Ubiquinone biosynthesis protein COQ9, mitochondrial OS=Homo sapiens GN=COQ9 PE=2 SV=1;>tr|H3BNT2|H3BNT2_HUMAN Ubiquinone bio	0.55963	1.5097	0.59426	7	35.509	318;283;304;207;262;190;188;174;172;102;89	3.8828e-108	35.8	57705000	17306000	9935000
Q96A26;F8W7Q4;B4DF97;E9PH05;Q9H2P1	Protein FAM162A	FAM162A	>sp|Q96A26|F162A_HUMAN Protein FAM162A OS=Homo sapiens GN=FAM162A PE=1 SV=2;>tr|F8W7Q4|F8W7Q4_HUMAN Protein FAM162A OS=Homo sapiens GN=FAM162A PE=2 SV=1;>tr|B4DF97|B4DF97_HUMAN cDNA FLJ59673, highly similar to Homo sapiens growth and transformation-depende	0.55926	1.5087	0.593306	6	17.342	154;144;141;141;190	9.8991e-23	32.5	99318000	27214000	15011000
O00268;Q5TBP5	Transcription initiation factor TFIID subunit 4	TAF4	>sp|O00268|TAF4_HUMAN Transcription initiation factor TFIID subunit 4 OS=Homo sapiens GN=TAF4 PE=1 SV=2;>tr|Q5TBP5|Q5TBP5_HUMAN Transcription initiation factor TFIID subunit 4 (Fragment) OS=Homo sapiens GN=TAF4 PE=2 SV=1	0.55902	1.50805	0.592687	4	110.11	1085;949	5.1652e-23	8.8	6230500	2073700	1211700
Q9BUR5;H7C1U8;C9J574;G3V1B6	Apolipoprotein O	APOO	>sp|Q9BUR5|APOO_HUMAN Apolipoprotein O OS=Homo sapiens GN=APOO PE=1 SV=1;>tr|H7C1U8|H7C1U8_HUMAN Apolipoprotein O (Fragment) OS=Homo sapiens GN=APOO PE=2 SV=1;>tr|C9J574|C9J574_HUMAN Apolipoprotein O OS=Homo sapiens GN=APOO PE=2 SV=1	0.55871	1.50722	0.591886	5	22.284	198;178;179;114	5.4709e-71	40.9	61034000	16408000	11751000
O94919;A8K6K8	Endonuclease domain-containing 1 protein	ENDOD1	>sp|O94919|ENDD1_HUMAN Endonuclease domain-containing 1 protein OS=Homo sapiens GN=ENDOD1 PE=1 SV=2;>tr|A8K6K8|A8K6K8_HUMAN cDNA FLJ77325 OS=Homo sapiens PE=2 SV=1	0.55785	1.5049	0.589664	6	55.016	500;500	1.7776e-54	17	29378000	8644400	4980600
B2R9X3;O60547	GDP-mannose 4,6 dehydratase	GMDS	>tr|B2R9X3|B2R9X3_HUMAN cDNA, FLJ94599, highly similar to Homo sapiens GDP-mannose 4,6-dehydratase (GMDS), mRNA OS=Homo sapiens PE=2 SV=1;>sp|O60547|GMDS_HUMAN GDP-mannose 4,6 dehydratase OS=Homo sapiens GN=GMDS PE=1 SV=1	0.55767	1.50441	0.589198	6	41.85	372;372	1.0125e-56	20.7	90978000	23734000	19847000
Q8ND24;B4DTD1;E9PN76;E9PRE9	RING finger protein 214	RNF214	>sp|Q8ND24|RN214_HUMAN RING finger protein 214 OS=Homo sapiens GN=RNF214 PE=1 SV=2;>tr|B4DTD1|B4DTD1_HUMAN RING finger protein 214 OS=Homo sapiens GN=RNF214 PE=2 SV=1;>tr|E9PN76|E9PN76_HUMAN RING finger protein 214 OS=Homo sapiens GN=RNF214 PE=2 SV=1	0.55739	1.50366	0.588474	6	77.667	703;548;513;146	7.8817e-42	18.2	14463000	4750400	2337100
Q9UBP6;H0YIH0;H0YHX0;F8VSD9	tRNA (guanine-N(7)-)-methyltransferase	METTL1	>sp|Q9UBP6|TRMB_HUMAN tRNA (guanine-N(7)-)-methyltransferase OS=Homo sapiens GN=METTL1 PE=1 SV=1	0.55729	1.50339	0.588215	3	31.471	276;124;81;36	2.1871e-22	19.2	6716600	2590700	1033400
B2RE68;Q5W111	SPRY domain-containing protein 7	SPRYD7	>tr|B2RE68|B2RE68_HUMAN cDNA, FLJ94243 OS=Homo sapiens PE=2 SV=1;>sp|Q5W111|SPRY7_HUMAN SPRY domain-containing protein 7 OS=Homo sapiens GN=SPRYD7 PE=1 SV=2	0.55728	1.50336	0.588189	3	21.681	196;196	3.8165e-25	19.9	13412000	4220600	3001600
Q7Z2K6;E7ER77;D3DRI3;B3KSB1;Q6ZMD3	Endoplasmic reticulum metallopeptidase 1	ERMP1;KIAA1815	>sp|Q7Z2K6|ERMP1_HUMAN Endoplasmic reticulum metallopeptidase 1 OS=Homo sapiens GN=ERMP1 PE=1 SV=2;>tr|E7ER77|E7ER77_HUMAN Endoplasmic reticulum metallopeptidase 1 OS=Homo sapiens GN=ERMP1 PE=2 SV=1;>tr|D3DRI3|D3DRI3_HUMAN KIAA1815, isoform CRA_a OS=Homo s	0.55696	1.5025	0.587361	13	100.23	904;841;680;351;419	2.2129e-67	17	239170000	84728000	49997000
D6RER5;Q9NVA2;D6RGI3;D6RDU5;Q96KC0;H0Y961;D6R9Y6;D6RDP1;H0Y9G8	Septin-11	2011-09-01	>tr|D6RER5|D6RER5_HUMAN Septin-11 OS=Homo sapiens GN=SEPT11 PE=2 SV=1;>sp|Q9NVA2|SEP11_HUMAN Septin-11 OS=Homo sapiens GN=SEPT11 PE=1 SV=3;>tr|D6RGI3|D6RGI3_HUMAN Septin 11, isoform CRA_b OS=Homo sapiens GN=SEPT11 PE=2 SV=1;>tr|D6RDU5|D6RDU5_HUMAN Septin-1	0.55682	1.50212	0.586998	19	49.808	432;429;425;372;261;160;136;126;82	0	54.2	816660000	212310000	159460000
Q13796;B7Z682;F5H3B6;Q68DU3;B3KU73;C9IZC6	Protein Shroom2	SHROOM2	>sp|Q13796|SHRM2_HUMAN Protein Shroom2 OS=Homo sapiens GN=SHROOM2 PE=1 SV=1	0.55676	1.50196	0.586842	14	176.41	1616;451;451;450;400;375	2.3243e-45	15.8	36364000	8817800	11164000
B4DX69;Q99757;M0QXH0;F8WDN2	Thioredoxin, mitochondrial	TXN2	>tr|B4DX69|B4DX69_HUMAN cDNA FLJ55158, highly similar to Thioredoxin, mitochondrial OS=Homo sapiens PE=2 SV=1;>sp|Q99757|THIOM_HUMAN Thioredoxin, mitochondrial OS=Homo sapiens GN=TXN2 PE=1 SV=2;>tr|M0QXH0|M0QXH0_HUMAN Thioredoxin, mitochondrial OS=Homo sap	0.55649	1.50123	0.586143	4	21.825	197;166;64;146	2.9046e-20	31	133000000	42483000	20256000
O43752;B4DR17	Syntaxin-6	STX6	>sp|O43752|STX6_HUMAN Syntaxin-6 OS=Homo sapiens GN=STX6 PE=1 SV=1;>tr|B4DR17|B4DR17_HUMAN Syntaxin-6 OS=Homo sapiens GN=STX6 PE=2 SV=1	0.5563	1.50071	0.58565	8	29.176	255;154	6.839e-63	39.2	58528000	17907000	21281000
P82673;H0YG82	28S ribosomal protein S35, mitochondrial	MRPS35	>sp|P82673|RT35_HUMAN 28S ribosomal protein S35, mitochondrial OS=Homo sapiens GN=MRPS35 PE=1 SV=1	0.55573	1.49918	0.584171	8	36.844	323;162	1.1193e-170	34.4	128110000	34713000	20587000
A1L3Z9;Q2TAL8;Q9NXG9;Q9H9Z1	Glutamine-rich protein 1	QRICH1	>tr|A1L3Z9|A1L3Z9_HUMAN Glutamine-rich 1 OS=Homo sapiens GN=QRICH1 PE=2 SV=1;>sp|Q2TAL8|QRIC1_HUMAN Glutamine-rich protein 1 OS=Homo sapiens GN=QRICH1 PE=1 SV=1;>tr|Q9NXG9|Q9NXG9_HUMAN cDNA FLJ20259 fis, clone COLF7443 OS=Homo sapiens PE=2 SV=1;>tr|Q9H9Z1|	0.55566	1.49899	0.583989	5	86.435	776;776;416;170	2.0498e-46	11.3	7400500	2966000	1278100
B3KP90;O75688;Q4J6C0;A8K599;C9JIR6;B8ZZF0	Protein phosphatase 1B	PPM1B	>tr|B3KP90|B3KP90_HUMAN cDNA FLJ31447 fis, clone NT2NE2000913, highly similar to Protein phosphatase 2C isoform beta (EC 3.1.3.16) OS=Homo sapiens PE=2 SV=1;>sp|O75688|PPM1B_HUMAN Protein phosphatase 1B OS=Homo sapiens GN=PPM1B PE=1 SV=1;>tr|Q4J6C0|Q4J6C0_	0.55566	1.49899	0.583989	10	52.709	479;479;431;387;378;303	1.4435e-61	30.5	77108000	26835000	15110000
O15091	Mitochondrial ribonuclease P protein 3	KIAA0391	>sp|O15091|MRRP3_HUMAN Mitochondrial ribonuclease P protein 3 OS=Homo sapiens GN=KIAA0391 PE=1 SV=2	0.55564	1.49893	0.583937	11	67.315	583	2.357e-142	30.2	77675000	17800000	23540000
Q9P2K8;H0YME5	Eukaryotic translation initiation factor 2-alpha kinase 4	EIF2AK4	>sp|Q9P2K8|E2AK4_HUMAN Eukaryotic translation initiation factor 2-alpha kinase 4 OS=Homo sapiens GN=EIF2AK4 PE=1 SV=3;>tr|H0YME5|H0YME5_HUMAN Eukaryotic translation initiation factor 2-alpha kinase 4 (Fragment) OS=Homo sapiens GN=EIF2AK4 PE=4 SV=1	0.55563	1.49891	0.583911	3	186.91	1649;1427	1.9303e-06	3.4	6226400	1772800	1076000
Q00688;Q53GD8;G3V5F2	Peptidyl-prolyl cis-trans isomerase FKBP3;Peptidyl-prolyl cis-trans isomerase	FKBP3	>sp|Q00688|FKBP3_HUMAN Peptidyl-prolyl cis-trans isomerase FKBP3 OS=Homo sapiens GN=FKBP3 PE=1 SV=1;>tr|Q53GD8|Q53GD8_HUMAN Peptidyl-prolyl cis-trans isomerase (Fragment) OS=Homo sapiens PE=2 SV=1	0.55542	1.49834	0.583366	13	25.177	224;224;65	1.3974e-139	52.2	1308200000	375060000	217460000
P18085;C9JAK5;C9JPM4;U3KQF2	ADP-ribosylation factor 4	ARF4	>sp|P18085|ARF4_HUMAN ADP-ribosylation factor 4 OS=Homo sapiens GN=ARF4 PE=1 SV=3;>tr|C9JAK5|C9JAK5_HUMAN ADP-ribosylation factor 4 OS=Homo sapiens GN=ARF4 PE=2 SV=1;>tr|C9JPM4|C9JPM4_HUMAN ADP-ribosylation factor 4 (Fragment) OS=Homo sapiens GN=ARF4 PE=2	0.55529	1.49799	0.583028	8	20.511	180;153;127;71	2.4806e-149	66.7	145900000	52372000	30037000
B4DJ79;J3KQ97;Q7Z4R8	UPF0669 protein C6orf120	C6orf120	>tr|B4DJ79|B4DJ79_HUMAN cDNA FLJ55847 OS=Homo sapiens PE=2 SV=1;>tr|J3KQ97|J3KQ97_HUMAN UPF0669 protein C6orf120 OS=Homo sapiens GN=C6orf120 PE=2 SV=1;>sp|Q7Z4R8|CF120_HUMAN UPF0669 protein C6orf120 OS=Homo sapiens GN=C6orf120 PE=1 SV=1	0.55476	1.49656	0.581651	1	22.595	210;210;191	0.00013906	12.9	4378700	1459600	747840
Q8WUY1;H0YAR9;B4DWJ7	UPF0670 protein THEM6	THEM6	>sp|Q8WUY1|THEM6_HUMAN Protein THEM6 OS=Homo sapiens GN=THEM6 PE=1 SV=2;>tr|H0YAR9|H0YAR9_HUMAN Protein THEM6 (Fragment) OS=Homo sapiens GN=THEM6 PE=4 SV=1	0.55454	1.49597	0.581078	7	23.865	208;83;155	2.5986e-62	35.6	163420000	47234000	25628000
H0Y2P9;Q8TBF5;A8MSL3;C9JLT7;C9JFU3;C9JF71;B4DFZ9;H7C0F2;F8WEJ3	Phosphatidylinositol-glycan biosynthesis class X protein	PIGX	>tr|H0Y2P9|H0Y2P9_HUMAN Phosphatidylinositol-glycan biosynthesis class X protein OS=Homo sapiens GN=PIGX PE=2 SV=1;>sp|Q8TBF5|PIGX_HUMAN Phosphatidylinositol-glycan biosynthesis class X protein OS=Homo sapiens GN=PIGX PE=2 SV=3;>tr|A8MSL3|A8MSL3_HUMAN HCG4	0.55433	1.4954	0.580532	2	30.956	276;258;217;170;150;128;168;111;79	2.9391e-07	10.5	7726100	2051800	1649600
Q96E29;B3KMG6;G3V130;E5RIY4;E5RIK9	mTERF domain-containing protein 1, mitochondrial	MTERFD1	>sp|Q96E29|MTER1_HUMAN mTERF domain-containing protein 1, mitochondrial OS=Homo sapiens GN=MTERFD1 PE=1 SV=2;>tr|B3KMG6|B3KMG6_HUMAN cDNA FLJ10939 fis, clone OVARC1001065, highly similar to Homo sapiens MTERF domain containing 1 (MTERFD1), mRNA OS=Homo sap	0.55408	1.49473	0.579881	2	47.971	417;296;296;173;361	6.7655e-07	5.5	6579300	2287000	999690
B3KQS9;O00115;C0LQF2;B7Z4K6;K7ENE5	Deoxyribonuclease-2-alpha	DNASE2	>tr|B3KQS9|B3KQS9_HUMAN cDNA PSEC0141 fis, clone PLACE1005913, highly similar to Deoxyribonuclease-2-alpha (EC 3.1.22.1) OS=Homo sapiens PE=2 SV=1;>sp|O00115|DNS2A_HUMAN Deoxyribonuclease-2-alpha OS=Homo sapiens GN=DNASE2 PE=1 SV=2;>tr|C0LQF2|C0LQF2_HUMAN	0.55248	1.49041	0.575709	5	39.565	360;360;344;305;218	1.2734e-83	16.9	332190000	141320000	67255000
Q8IXJ6;A7VJH3;E7EWX6;B5MCS1;C9JZQ0;F8WCF4;C9J3U7;C9JR33;F8WBT6;F8WDM4;F8WF57	NAD-dependent protein deacetylase sirtuin-2	SIRT2;SIR2	>sp|Q8IXJ6|SIR2_HUMAN NAD-dependent protein deacetylase sirtuin-2 OS=Homo sapiens GN=SIRT2 PE=1 SV=2;>tr|A7VJH3|A7VJH3_HUMAN Silent information regulator 2 OS=Homo sapiens GN=SIR2 PE=2 SV=1;>tr|E7EWX6|E7EWX6_HUMAN NAD-dependent protein deacetylase sirtuin-	0.55225	1.48979	0.575108	5	43.182	389;389;237;169;130;111;78;73;96;52;39	2.7946e-23	18.8	33918000	10832000	8004900
Q4G176;Q6P2C7;F5H5A1;F5H755;F5H2G6;F5H362;F5GX20;H0YGC7;F5H3B2;H0YH37	Acyl-CoA synthetase family member 3, mitochondrial	ACSF3	>sp|Q4G176|ACSF3_HUMAN Acyl-CoA synthetase family member 3, mitochondrial OS=Homo sapiens GN=ACSF3 PE=1 SV=3;>tr|Q6P2C7|Q6P2C7_HUMAN ACSF3 protein (Fragment) OS=Homo sapiens GN=ACSF3 PE=2 SV=1;>tr|F5H5A1|F5H5A1_HUMAN Acyl-CoA synthetase family member 3, mi	0.55216	1.48955	0.574873	13	64.129	576;386;311;235;368;190;237;183;106;144	1.8219e-49	26.7	444760000	51531000	25391000
Q96T23;H0YER1;Q05DG0;H7C306;H0YCN2;H0YDG9	Remodeling and spacing factor 1	RSF1	>sp|Q96T23|RSF1_HUMAN Remodeling and spacing factor 1 OS=Homo sapiens GN=RSF1 PE=1 SV=2;>tr|H0YER1|H0YER1_HUMAN Remodeling and spacing factor 1 (Fragment) OS=Homo sapiens GN=RSF1 PE=2 SV=1	0.55209	1.48936	0.57469	7	163.82	1441;702;281;202;803;276	5.2831e-157	7.4	14510000	4215500	2415100
P51648;Q59H65;J3QRD1;Q68D64;I3L1M4;I3L0X1;C9JGJ2;J3KTG1;J3QS00;J3QKK9;K7EN73;Q8N9T9;Q6PKA6;P43353;S4R3R5;P30838;Q59F10;S4R374;B3KSJ6;E9PNN6;A8MYB8;P48448;I3L3I9;C9JMC5;B4DSX1;C9JKT2;E9PJV0	Fatty aldehyde dehydrogenase;Aldehyde dehydrogenase	ALDH3A2;DKFZp686E23276	>sp|P51648|AL3A2_HUMAN Fatty aldehyde dehydrogenase OS=Homo sapiens GN=ALDH3A2 PE=1 SV=1;>tr|Q59H65|Q59H65_HUMAN Aldehyde dehydrogenase (Fragment) OS=Homo sapiens PE=2 SV=1;>tr|J3QRD1|J3QRD1_HUMAN Fatty aldehyde dehydrogenase OS=Homo sapiens GN=ALDH3A2 PE=	0.55169	1.48828	0.573645	13	54.847	485;461;393;328;162;182;166;146;134;54;127;570;512;468;465;453;447;429;400;396;389;385;380;372;270;259;148	3.0584e-119	28.5	556520000	185400000	98563000
Q15345;Q53F69;B4DK79;Q562F1	Leucine-rich repeat-containing protein 41	LRRC41	>sp|Q15345|LRC41_HUMAN Leucine-rich repeat-containing protein 41 OS=Homo sapiens GN=LRRC41 PE=1 SV=3;>tr|Q53F69|Q53F69_HUMAN MUF1 protein variant (Fragment) OS=Homo sapiens PE=2 SV=1;>tr|B4DK79|B4DK79_HUMAN cDNA FLJ58742, highly similar to Leucine-rich rep	0.55125	1.48709	0.572494	5	88.649	812;614;673;668	2.428e-23	14.2	25109000	9988300	5758500
Q59GJ0;O43432;Q504Z1;B4DH17;F5H564;B4DZE1;F5H8J4	Eukaryotic translation initiation factor 4 gamma 3	EIF4G3	>tr|Q59GJ0|Q59GJ0_HUMAN Eukaryotic translation initiation factor 4 gamma, 3 variant (Fragment) OS=Homo sapiens PE=2 SV=1;>sp|O43432|IF4G3_HUMAN Eukaryotic translation initiation factor 4 gamma 3 OS=Homo sapiens GN=EIF4G3 PE=1 SV=2;>tr|Q504Z1|Q504Z1_HUMAN E	0.55121	1.48698	0.572389	11	195.96	1780;1585;1305;1189;1189;1075;1075	7.1491e-178	8.9	25762000	7459400	6994200
B4DL07;E7EUE1;P28288;F5GYC1;B4DZ22	ATP-binding cassette sub-family D member 3	ABCD3	>tr|B4DL07|B4DL07_HUMAN cDNA FLJ53353, highly similar to ATP-binding cassette sub-family D member 3 OS=Homo sapiens PE=2 SV=1;>tr|E7EUE1|E7EUE1_HUMAN ATP-binding cassette sub-family D member 3 OS=Homo sapiens GN=ABCD3 PE=2 SV=1;>sp|P28288|ABCD3_HUMAN ATP-b	0.55098	1.48636	0.571787	9	78.459	683;683;659;586;586	7.9687e-78	15.5	146600000	45380000	27457000
H0YIS7;Q8IXM2;F8W038	Chromatin complexes subunit BAP18	C17orf49;BAP18	>tr|H0YIS7|H0YIS7_HUMAN Protein RNASEK-C17orf49 (Fragment) OS=Homo sapiens GN=RNASEK-C17orf49 PE=4 SV=1;>sp|Q8IXM2|BAP18_HUMAN Chromatin complexes subunit BAP18 OS=Homo sapiens GN=BAP18 PE=1 SV=1;>tr|F8W038|F8W038_HUMAN Chromatin complexes subunit BAP18 OS	0.55081	1.4859	0.571342	9	24.767	233;172;157	4.7037e-41	51.1	71976000	19476000	14330000
P54886	Delta-1-pyrroline-5-carboxylate synthase;Glutamate 5-kinase;Gamma-glutamyl phosphate reductase	ALDH18A1	>sp|P54886|P5CS_HUMAN Delta-1-pyrroline-5-carboxylate synthase OS=Homo sapiens GN=ALDH18A1 PE=1 SV=2	0.55048	1.48501	0.570477	30	87.301	795	1.87e-209	43	1174000000	332850000	207250000
Q86X76;B7Z410;B2R8D1;B1AQP4	Nitrilase homolog 1	NIT1	>sp|Q86X76|NIT1_HUMAN Nitrilase homolog 1 OS=Homo sapiens GN=NIT1 PE=1 SV=2;>tr|B7Z410|B7Z410_HUMAN cDNA FLJ50791, highly similar to Nitrilase homolog 1 (EC 3.5.-.-) OS=Homo sapiens PE=2 SV=1;>tr|B2R8D1|B2R8D1_HUMAN cDNA, FLJ93841, highly similar to Homo s	0.55044	1.48491	0.570372	12	35.896	327;312;327;243	3.2629e-85	44.6	335880000	80008000	65265000
Q9H1I8;B1AH60;B1AH59;Q53G98;Q53H58;Q659F6;F8WAQ6;F2Z2W4	Activating signal cointegrator 1 complex subunit 2	ASCC2	>sp|Q9H1I8|ASCC2_HUMAN Activating signal cointegrator 1 complex subunit 2 OS=Homo sapiens GN=ASCC2 PE=1 SV=3;>tr|B1AH60|B1AH60_HUMAN Activating signal cointegrator 1 complex subunit 2 (Fragment) OS=Homo sapiens GN=ASCC2 PE=2 SV=1;>tr|B1AH59|B1AH59_HUMAN Ac	0.55042	1.48485	0.57032	5	86.359	757;242;240;481;481;369;78;37	6.9539e-20	9.6	42108000	12205000	8313000
Q9UIW2;Q9HCM2;F8VSZ4;B4DE20;Q6ZTY7;O75051;P51805;B3KY38	Plexin-A1;Plexin-A4;Plexin-A2;Plexin-A3	PLXNA1;PLXNA4;PLXNA2;PLXNA3	>sp|Q9UIW2|PLXA1_HUMAN Plexin-A1 OS=Homo sapiens GN=PLXNA1 PE=1 SV=3;>sp|Q9HCM2|PLXA4_HUMAN Plexin-A4 OS=Homo sapiens GN=PLXNA4 PE=1 SV=4;>tr|F8VSZ4|F8VSZ4_HUMAN Plexin-A1 OS=Homo sapiens GN=PLXNA1 PE=2 SV=1;>tr|B4DE20|B4DE20_HUMAN cDNA FLJ57256, highly si	0.55038	1.48474	0.570215	2	211.06	1896;1894;1873;568;510;1894;1871;271	1.5743e-05	1.4	12677000	5671400	2650700
Q8WWI5;B3KMS7;B3KWF2;H9KV47	Choline transporter-like protein 1	SLC44A1	>sp|Q8WWI5|CTL1_HUMAN Choline transporter-like protein 1 OS=Homo sapiens GN=SLC44A1 PE=1 SV=1	0.55008	1.48394	0.569428	5	73.301	657;449;446;446	1.1576e-41	11	127580000	35615000	22054000
Q13530;Q53GK8;B4DHI5;B4DUE9;Q5H936	Serine incorporator 3	SERINC3	>sp|Q13530|SERC3_HUMAN Serine incorporator 3 OS=Homo sapiens GN=SERINC3 PE=2 SV=2;>tr|Q53GK8|Q53GK8_HUMAN Tumor differentially expressed protein 1 variant (Fragment) OS=Homo sapiens PE=2 SV=1;>tr|B4DHI5|B4DHI5_HUMAN cDNA FLJ51844, highly similar to Serine	0.55007	1.48391	0.569402	4	52.58	473;473;440;418;212	4.5329e-18	14.8	178510000	81151000	24132000
Q6RFH5;E9PS41;B4E018;H0YFP2	WD repeat-containing protein 74	WDR74	>sp|Q6RFH5|WDR74_HUMAN WD repeat-containing protein 74 OS=Homo sapiens GN=WDR74 PE=1 SV=1;>tr|E9PS41|E9PS41_HUMAN WD repeat-containing protein 74 OS=Homo sapiens GN=WDR74 PE=2 SV=1	0.54989	1.48342	0.56893	6	42.441	385;328;200;38	3.8021e-84	26.5	28629000	8751900	4890300
Q9BTL3	RNMT-activating mini protein	FAM103A1	>sp|Q9BTL3|RAM_HUMAN RNMT-activating mini protein OS=Homo sapiens GN=FAM103A1 PE=1 SV=1	0.5498	1.48318	0.568694	3	14.381	118	1.1183e-50	38.1	29994000	8854900	5155900
Q13601;B4DMS5	KRR1 small subunit processome component homolog	KRR1	>sp|Q13601|KRR1_HUMAN KRR1 small subunit processome component homolog OS=Homo sapiens GN=KRR1 PE=1 SV=4	0.54973	1.48299	0.56851	7	43.664	381;177	1.5935e-16	22.6	148880000	38012000	24264000
A0JP10;Q03468;A8K4Q3;E7EV46;D6R9X7;F5H493	DNA excision repair protein ERCC-6	ERCC6;hCG_32740;PGBD3	>tr|A0JP10|A0JP10_HUMAN Excision repair cross-complementing rodent repair deficiency, complementation group 6 OS=Homo sapiens GN=ERCC6 PE=2 SV=1;>sp|Q03468|ERCC6_HUMAN DNA excision repair protein ERCC-6 OS=Homo sapiens GN=ERCC6 PE=1 SV=1;>tr|A8K4Q3|A8K4Q3_	0.54954	1.48248	0.568011	3	168.31	1493;1493;1061;1061;179;863	4.4925e-09	5.8	5159100	1422700	1042500
Q8N5C8;Q5JPK0;F6SS63;B4DM34	TGF-beta-activated kinase 1 and MAP3K7-binding protein 3	TAB3;DKFZp313L0918	>sp|Q8N5C8|TAB3_HUMAN TGF-beta-activated kinase 1 and MAP3K7-binding protein 3 OS=Homo sapiens GN=TAB3 PE=1 SV=2;>tr|Q5JPK0|Q5JPK0_HUMAN Putative uncharacterized protein DKFZp313L0918 (Fragment) OS=Homo sapiens GN=DKFZp313L0918 PE=4 SV=1;>tr|F6SS63|F6SS63_	0.54921	1.48159	0.567145	3	78.682	712;632;608;304	3.6443e-23	7.2	12372000	3252000	2172900
B2R983;P78417;Q5TA02;Q5TA01	Glutathione S-transferase omega-1	GSTO1	>tr|B2R983|B2R983_HUMAN cDNA, FLJ94267, highly similar to Homo sapiens glutathione S-transferase omega 1 (GSTO1), mRNA OS=Homo sapiens PE=2 SV=1;>sp|P78417|GSTO1_HUMAN Glutathione S-transferase omega-1 OS=Homo sapiens GN=GSTO1 PE=1 SV=2;>tr|Q5TA02|Q5TA02_H	0.54909	1.48126	0.566829	9	27.539	241;241;200;180	8.5875e-45	46.1	288520000	84501000	46054000
P60174;Q53HE2;B4DUI5;Q2QD09;U3KPZ0;U3KQF3;U3KPS5	Triosephosphate isomerase	TPI1	>sp|P60174|TPIS_HUMAN Triosephosphate isomerase OS=Homo sapiens GN=TPI1 PE=1 SV=3;>tr|Q53HE2|Q53HE2_HUMAN Triosephosphate isomerase (Fragment) OS=Homo sapiens PE=2 SV=1;>tr|B4DUI5|B4DUI5_HUMAN Triosephosphate isomerase OS=Homo sapiens PE=2 SV=1	0.54862	1.48	0.565594	21	30.791	286;249;213;249;113;98;39	0	74.8	8979500000	2552900000	1459100000
Q9HD45;Q96JZ5;Q8WUB5;Q5TB53;Q8NCC4;Q96K55;B4DN13	Transmembrane 9 superfamily member 3	TM9SF3;SMBP;RP11-34E5.1	>sp|Q9HD45|TM9S3_HUMAN Transmembrane 9 superfamily member 3 OS=Homo sapiens GN=TM9SF3 PE=1 SV=2;>tr|Q96JZ5|Q96JZ5_HUMAN SM-11044 binding protein, isoform CRA_b OS=Homo sapiens GN=SMBP PE=2 SV=1;>tr|Q8WUB5|Q8WUB5_HUMAN TM9SF3 protein (Fragment) OS=Homo sapi	0.54843	1.47948	0.565094	12	67.887	589;545;521;254;399;329;254	1.5727e-187	18.7	354770000	107380000	59723000
Q12873;B4DLC6;Q2TAZ1;B4DKV1;B3KWV4;H7C2H0;K7EPV1;H7C0J3;H7C3H7;I3L229	Chromodomain-helicase-DNA-binding protein 3	CHD3	>sp|Q12873|CHD3_HUMAN Chromodomain-helicase-DNA-binding protein 3 OS=Homo sapiens GN=CHD3 PE=1 SV=3;>tr|B4DLC6|B4DLC6_HUMAN cDNA FLJ59330, highly similar to Chromodomain helicase-DNA-binding protein 3 (EC 3.6.1.-) OS=Homo sapiens PE=2 SV=1	0.54807	1.47851	0.564147	20	226.59	2000;979;661;604;577;525;63;383;277;250	1.7969e-185	14.4	109640000	28204000	31570000
A4D1X0;O95772;C9JKL2;C9JPX5;C9J3F5;C9JJ39	MLN64 N-terminal domain homolog	STARD3NL	>tr|A4D1X0|A4D1X0_HUMAN STARD3 N-terminal like OS=Homo sapiens GN=STARD3NL PE=2 SV=1;>sp|O95772|MENTO_HUMAN MLN64 N-terminal domain homolog OS=Homo sapiens GN=STARD3NL PE=1 SV=1;>tr|C9JKL2|C9JKL2_HUMAN MLN64 N-terminal domain homolog OS=Homo sapiens GN=STA	0.54803	1.47841	0.564042	4	26.654	234;234;216;206;184;172	1.7189e-11	24.4	32296000	9613600	6465900
A8K946;O43148;Q05D80;K7EP06;B7Z3U8;F5H2D9;Q05DQ2;B7Z8S9;K7EPP5	mRNA cap guanine-N7 methyltransferase	RNMT	>tr|A8K946|A8K946_HUMAN mRNA cap guanine-N7 methyltransferase OS=Homo sapiens PE=2 SV=1;>sp|O43148|MCES_HUMAN mRNA cap guanine-N7 methyltransferase OS=Homo sapiens GN=RNMT PE=1 SV=1;>tr|Q05D80|Q05D80_HUMAN mRNA cap guanine-N7 methyltransferase (Fragment) O	0.54754	1.47708	0.562751	10	57.75	504;476;410;298;234;234;225;129;101	6.61e-125	25.6	162340000	48179000	38089000
Q59FZ8;B7ZB56;B4DH47;Q8N8M3;H0Y786;Q14215;Q9Y5Z1;H7BZD5;H0Y3P5;Q6P516;B7Z6P9;Q96MF8;B7Z6B9;B7Z6N8;B3KUC9		NEBL	>tr|Q59FZ8|Q59FZ8_HUMAN Nebulette non-muscle isoform variant (Fragment) OS=Homo sapiens PE=1 SV=1;>tr|B7ZB56|B7ZB56_HUMAN cDNA, FLJ79420, highly similar to Homo sapiens nebulette (NEBL), transcript variant 2, mRNA OS=Homo sapiens PE=2 SV=1;>tr|B4DH47|B4DH4	0.54685	1.47522	0.560932	11	38.696	345;230;236;234;3007;3007;977;766;659;538;500;500;438;438;388	1.1477e-137	31	56110000	18546000	12773000
Q68CZ2;Q59GW4;E9PCX8;E7ERH3;Q8NDL6;A1L0S7;B2RU35;Q9HBL0;E9PF55;Q0VG55;E9PGF5;Q0VG54;A7E2A6;Q63HR2;C9JVR1;F8VV64;Q59G71;B3KYA3;C9JHU5;Q6PJM3;Q9UFN8;Q9H8D5;Q9H757	Tensin-3	TNS3;DKFZp434I2435	>sp|Q68CZ2|TENS3_HUMAN Tensin-3 OS=Homo sapiens GN=TNS3 PE=1 SV=2;>tr|Q59GW4|Q59GW4_HUMAN Tensin 3 variant (Fragment) OS=Homo sapiens PE=2 SV=1;>tr|E9PCX8|E9PCX8_HUMAN Tensin-3 (Fragment) OS=Homo sapiens GN=TNS3 PE=2 SV=1;>tr|E7ERH3|E7ERH3_HUMAN Tensin-3 O	0.54679	1.47506	0.560774	6	155.26	1445;1271;1250;1205;903;1768;1735;1735;1721;1721;1714;1713;1409;1409;1399;1344;873;781;544;438;270;261;235	2.4229e-65	7.3	12242000	4025900	1772900
E9PL57;E9PS38;F8VSA6;Q86V88		NEDD8-MDP1;NEDD8	>tr|E9PL57|E9PL57_HUMAN Protein NEDD8-MDP1 (Fragment) OS=Homo sapiens GN=NEDD8-MDP1 PE=2 SV=1;>tr|E9PS38|E9PS38_HUMAN Protein NEDD8-MDP1 OS=Homo sapiens GN=NEDD8-MDP1 PE=2 SV=2;>tr|F8VSA6|F8VSA6_HUMAN NEDD8 OS=Homo sapiens GN=NEDD8 PE=2 SV=1	0.54663	1.47463	0.560351	5	19.536	170;67;50;176	2.9085e-57	24.1	10270000	2556100	1163200
Q96EL2	28S ribosomal protein S24, mitochondrial	MRPS24	>sp|Q96EL2|RT24_HUMAN 28S ribosomal protein S24, mitochondrial OS=Homo sapiens GN=MRPS24 PE=1 SV=1	0.5466	1.47455	0.560272	3	19.015	167	1.8826e-09	17.4	17437000	4834700	2627900
D9ZGF8;Q13464;Q49AA3;J3KRH6	Rho-associated protein kinase 1	ROCK1	>tr|D9ZGF8|D9ZGF8_HUMAN Rho-associated protein kinase OS=Homo sapiens GN=ROCK1 PE=3 SV=1;>sp|Q13464|ROCK1_HUMAN Rho-associated protein kinase 1 OS=Homo sapiens GN=ROCK1 PE=1 SV=1	0.54659	1.47452	0.560246	26	158.24	1354;1354;118;99	1.0623e-230	25.6	267910000	87938000	79565000
B2RNB2;P78536;Q53RS1;E7EUI5;A6H8L4;A8K1B4;Q6P5T8;Q53S40	Disintegrin and metalloproteinase domain-containing protein 17	ADAM17	>tr|B2RNB2|B2RNB2_HUMAN ADAM metallopeptidase domain 17 OS=Homo sapiens GN=ADAM17 PE=2 SV=1;>sp|P78536|ADA17_HUMAN Disintegrin and metalloproteinase domain-containing protein 17 OS=Homo sapiens GN=ADAM17 PE=1 SV=1;>tr|Q53RS1|Q53RS1_HUMAN Putative uncharact	0.54645	1.47414	0.559876	6	93.02	824;824;543;285;258;212;209;150	3.116e-17	9.5	108380000	4284900	98187000
Q597H1;Q92597;B3KU62;E9PDL6;Q8N959;Q53EU7;B7Z505;B3KWB2;B7Z4H0;B7Z5Z7;E7ESM1;E5RIM2;E5RIV1;E5RK17;E5RGM5;E5RIR1;E5RH82;E5RI76;E5RJY1;C7SRP7;C7SRP8;E5RJ98	Protein NDRG1	TRG14;NDRG1	>tr|Q597H1|Q597H1_HUMAN Transformation-related protein 14 OS=Homo sapiens GN=TRG14 PE=2 SV=1;>sp|Q92597|NDRG1_HUMAN Protein NDRG1 OS=Homo sapiens GN=NDRG1 PE=1 SV=1;>tr|B3KU62|B3KU62_HUMAN cDNA FLJ39243 fis, clone OCBBF2008283, highly similar to Protein ND	0.54582	1.47244	0.558212	10	42.819	394;394;356;324;323;394;222;205;147;141;141;216;193;167;165;158;157;133;103;177;165;95	8.2692e-83	43.9	136100000	47066000	29194000
Q15181;Q5SQT6	Inorganic pyrophosphatase	PPA1	>sp|Q15181|IPYR_HUMAN Inorganic pyrophosphatase OS=Homo sapiens GN=PPA1 PE=1 SV=2	0.5458	1.47239	0.558159	23	32.66	289;178	4.0934e-260	75.4	2223900000	576910000	340960000
Q8TCU6;H0YDZ4	Phosphatidylinositol 3,4,5-trisphosphate-dependent Rac exchanger 1 protein	PREX1	>sp|Q8TCU6|PREX1_HUMAN Phosphatidylinositol 3,4,5-trisphosphate-dependent Rac exchanger 1 protein OS=Homo sapiens GN=PREX1 PE=1 SV=3	0.54578	1.47234	0.558106	51	186.2	1659;883	0	40.4	1450200000	549530000	245200000
Q8N9L9	Acyl-coenzyme A thioesterase 4	ACOT4	>sp|Q8N9L9|ACOT4_HUMAN Acyl-coenzyme A thioesterase 4 OS=Homo sapiens GN=ACOT4 PE=1 SV=2	0.54571	1.47215	0.557921	5	46.326	421	3.7618e-15	20.9	46227000	10739000	11987000
Q5VT97	Rho GTPase-activating protein SYDE2	SYDE2	>sp|Q5VT97|SYDE2_HUMAN Rho GTPase-activating protein SYDE2 OS=Homo sapiens GN=SYDE2 PE=1 SV=2	0.54531	1.47107	0.556863	2	133.23	1194	4.2211e-05	2	7622200	2474400	1147000
Q9H0F6;Q6PJD5;H0YCU2	Sharpin	SHARPIN	>sp|Q9H0F6|SHRPN_HUMAN Sharpin OS=Homo sapiens GN=SHARPIN PE=1 SV=1;>tr|Q6PJD5|Q6PJD5_HUMAN SHARPIN protein (Fragment) OS=Homo sapiens GN=SHARPIN PE=2 SV=1	0.54528	1.47099	0.556784	6	39.949	387;188;95	3.8775e-20	27.4	32975000	11215000	7618600
Q9H1A3;B2R7Q6;Q8TD49;H3BN86;H3BM54;H3BQD2	Methyltransferase-like protein 9	METTL9;PAP1	>sp|Q9H1A3|METL9_HUMAN Methyltransferase-like protein 9 OS=Homo sapiens GN=METTL9 PE=1 SV=1;>tr|B2R7Q6|B2R7Q6_HUMAN cDNA, FLJ93558, Homo sapiens DORA reverse strand protein 1 (DREV1), mRNA OS=Homo sapiens PE=2 SV=1;>tr|Q8TD49|Q8TD49_HUMAN PAP1 OS=Homo sapi	0.5452	1.47077	0.556572	2	36.536	318;283;282;243;139;128	8.6004e-15	9.1	9606400	3634000	2461700
P82912;Q53FX9;Q53GJ8	28S ribosomal protein S11, mitochondrial	MRPS11	>sp|P82912|RT11_HUMAN 28S ribosomal protein S11, mitochondrial OS=Homo sapiens GN=MRPS11 PE=1 SV=2;>tr|Q53FX9|Q53FX9_HUMAN Mitochondrial ribosomal protein S11 isoform a variant (Fragment) OS=Homo sapiens PE=2 SV=1;>tr|Q53GJ8|Q53GJ8_HUMAN Mitochondrial ribo	0.54501	1.47026	0.55607	3	20.616	194;194;194	1.6734e-40	23.7	17175000	3692900	3728600
Q86TW2;G3V426;B4DRU7;F8W9Q8	Uncharacterized aarF domain-containing protein kinase 1	ADCK1	>sp|Q86TW2|ADCK1_HUMAN Uncharacterized aarF domain-containing protein kinase 1 OS=Homo sapiens GN=ADCK1 PE=2 SV=2	0.54449	1.46886	0.554692	4	60.577	530;266;219;218	1.9767e-07	9.6	5861300	2053200	958490
Q9UKD1;Q5JTV1	Glucocorticoid modulatory element-binding protein 2	GMEB2	>sp|Q9UKD1|GMEB2_HUMAN Glucocorticoid modulatory element-binding protein 2 OS=Homo sapiens GN=GMEB2 PE=1 SV=1;>tr|Q5JTV1|Q5JTV1_HUMAN Glucocorticoid modulatory element binding protein 2, isoform CRA_a OS=Homo sapiens GN=GMEB2 PE=2 SV=1	0.54404	1.46764	0.5535	1	56.421	530;479	1.4711e-89	2.5	2015100	815800	464600
Q5SWX8	Protein odr-4 homolog	ODR4	>sp|Q5SWX8|ODR4_HUMAN Protein odr-4 homolog OS=Homo sapiens GN=ODR4 PE=2 SV=1	0.54395	1.4674	0.553261	8	51.103	454	5.0231e-44	23.3	76139000	22109000	11966000
Q9Y315;E9PPM8;E9PML7;G3V158;B4DKS9;E9PMH9;E9PPK3;E9PJB9;E9PJ44	Putative deoxyribose-phosphate aldolase	DERA	>sp|Q9Y315|DEOC_HUMAN Putative deoxyribose-phosphate aldolase OS=Homo sapiens GN=DERA PE=1 SV=2;>tr|E9PPM8|E9PPM8_HUMAN Putative deoxyribose-phosphate aldolase OS=Homo sapiens GN=DERA PE=2 SV=1;>tr|E9PML7|E9PML7_HUMAN Putative deoxyribose-phosphate aldolas	0.54387	1.46718	0.553049	9	35.23	318;275;236;230;194;163;98;66;60	7.7447e-81	40.3	293280000	47951000	150560000
Q15311;Q59E87;Q5GJ68;B4DUY4;E7ENF8	RalA-binding protein 1	RALBP1	>sp|Q15311|RBP1_HUMAN RalA-binding protein 1 OS=Homo sapiens GN=RALBP1 PE=1 SV=3;>tr|Q59E87|Q59E87_HUMAN RalA binding protein 1 variant (Fragment) OS=Homo sapiens PE=2 SV=1;>tr|Q5GJ68|Q5GJ68_HUMAN Hypothetical rhabdomyosarcoma antigen MU-RMS-40.2A OS=Homo	0.54362	1.46651	0.552385	4	76.063	655;462;407;347;207	3.5829e-63	12.1	9582100	2814900	1501600
M0QWZ7;Q9NP81;M0R2C6;E7EX87;B4DXB9;M0R259;M0QX29;B4DJM9;M0R2H5;B4DJP6;M0R1C0	Serine--tRNA ligase, mitochondrial	SARS2;FBXO17	>tr|M0QWZ7|M0QWZ7_HUMAN Serine--tRNA ligase, mitochondrial OS=Homo sapiens GN=SARS2 PE=2 SV=1;>sp|Q9NP81|SYSM_HUMAN Serine--tRNA ligase, mitochondrial OS=Homo sapiens GN=SARS2 PE=1 SV=1;>tr|M0R2C6|M0R2C6_HUMAN Uncharacterized protein (Fragment) OS=Homo sap	0.54317	1.46529	0.551191	11	58.182	518;518;588;518;518;328;187;236;135;133;90	1.1909e-201	32.4	128050000	30160000	18655000
Q96CC6;B4E3N5;F5GWL4;B3KPT2;B4E3Q0;Q4TT58;F8WBS4;A2IDA2;B8ZZ07;F8WCF7	Inactive rhomboid protein 1	RHBDF1	>sp|Q96CC6|RHDF1_HUMAN Inactive rhomboid protein 1 OS=Homo sapiens GN=RHBDF1 PE=1 SV=2;>tr|B4E3N5|B4E3N5_HUMAN cDNA FLJ60400, highly similar to Homo sapiens rhomboid family 1 (Drosophila) (RHBDF1), mRNA OS=Homo sapiens PE=2 SV=1;>tr|F5GWL4|F5GWL4_HUMAN Ina	0.54308	1.46505	0.550952	4	97.4	855;579;579;529;602;190;188;163;137;88	1.1838e-15	9.6	22425000	7219900	6519900
P62072	Mitochondrial import inner membrane translocase subunit Tim10	TIMM10	>sp|P62072|TIM10_HUMAN Mitochondrial import inner membrane translocase subunit Tim10 OS=Homo sapiens GN=TIMM10 PE=1 SV=1	0.54265	1.46389	0.549809	4	10.333	90	7.1745e-38	37.8	76361000	21731000	15870000
Q9BRA2;I3L2R6;I3L3M7;I3L0K2	Thioredoxin domain-containing protein 17	TXNDC17	>sp|Q9BRA2|TXD17_HUMAN Thioredoxin domain-containing protein 17 OS=Homo sapiens GN=TXNDC17 PE=1 SV=1;>tr|I3L2R6|I3L2R6_HUMAN Thioredoxin domain-containing protein 17 OS=Homo sapiens GN=TXNDC17 PE=2 SV=1;>tr|I3L3M7|I3L3M7_HUMAN Thioredoxin domain-containing	0.54192	1.46192	0.547867	8	13.941	123;98;80;75	6.0373e-57	60.2	429680000	120430000	71870000
H0Y2Z9;A8K0E7;Q08174;B4E2D8;F5H3L5;B3KQM8;D6RAX3;B4DUA8;D6RBG2;H0Y9F5	Protocadherin-1	PCDH1	>tr|H0Y2Z9|H0Y2Z9_HUMAN Protocadherin-1 (Fragment) OS=Homo sapiens GN=PCDH1 PE=2 SV=1;>tr|A8K0E7|A8K0E7_HUMAN cDNA FLJ77464, highly similar to Homo sapiens protocadherin 1 (cadherin-like 1) (PCDH1), transcript variant 1, mRNA OS=Homo sapiens PE=2 SV=1;>sp|	0.54184	1.46171	0.547654	3	116.04	1071;1060;1060;1038;1038;1003;382;681;150;126	4.8934e-21	5.5	3206300	690550	392180
O75882;B4DZ36	Attractin	ATRN	>sp|O75882|ATRN_HUMAN Attractin OS=Homo sapiens GN=ATRN PE=1 SV=2;>tr|B4DZ36|B4DZ36_HUMAN cDNA FLJ58441, highly similar to Attractin OS=Homo sapiens PE=2 SV=1	0.5418	1.4616	0.547547	9	158.54	1429;1156	4.3719e-101	8.7	59247000	18944000	10291000
B4DL49;E9PQM1;E9PSG5;E9PLY3;E9PHZ5;E9PNL5;E9PKQ7;Q5HYG5;R4GMQ5;E9PCB3;E9PJ67;E9PR54;E9PS78			>tr|B4DL49|B4DL49_HUMAN cDNA FLJ58073, moderately similar to Cathepsin B (EC 3.4.22.1) OS=Homo sapiens PE=2 SV=1	0.54098	1.45939	0.545362	9	30.767	273;175;170;165;149;143;136;110;76;110;101;98;92	2.6453e-111	48	175470000	35453000	84038000
O94874;B7ZAY8	E3 UFM1-protein ligase 1	UFL1	>sp|O94874|UFL1_HUMAN E3 UFM1-protein ligase 1 OS=Homo sapiens GN=UFL1 PE=1 SV=2	0.54081	1.45893	0.544909	20	89.594	794;301	2.1623e-210	31.7	276470000	80476000	58184000
P55809;Q6IAV5;B2R5V2;B7Z609;E9PDW2;A1E286;B7Z528;B3KS89;Q9BYC2;Q9H7N8	Succinyl-CoA:3-ketoacid-coenzyme A transferase 1, mitochondrial	OXCT1;OXCT	>sp|P55809|SCOT1_HUMAN Succinyl-CoA:3-ketoacid coenzyme A transferase 1, mitochondrial OS=Homo sapiens GN=OXCT1 PE=1 SV=1;>tr|Q6IAV5|Q6IAV5_HUMAN Succinyl-CoA:3-ketoacid-coenzyme A transferase OS=Homo sapiens GN=OXCT PE=2 SV=1;>tr|B2R5V2|B2R5V2_HUMAN Succi	0.54081	1.45893	0.544909	18	56.157	520;520;520;334;334;150;123;517;517;249	1.6698e-216	44.4	785640000	225750000	127790000
Q9NPJ6;Q5T911	Mediator of RNA polymerase II transcription subunit 4	MED4	>sp|Q9NPJ6|MED4_HUMAN Mediator of RNA polymerase II transcription subunit 4 OS=Homo sapiens GN=MED4 PE=1 SV=1;>tr|Q5T911|Q5T911_HUMAN Mediator of RNA polymerase II transcription subunit 4 (Fragment) OS=Homo sapiens GN=MED4 PE=2 SV=1	0.54071	1.45866	0.544642	3	29.745	270;238	4.0292e-07	17.4	26738000	8898000	4985900
E5KMI6;P36776;B3KXS5;Q8N8K8;Q2VPA0;B3KU28;K7EKE6;K7EJE8;B3KPH8;F5GZ27;B4DPX0;A4VCH6;K7ER27;K7ER56;K7ERR6;K7EQF8	Lon protease homolog;Lon protease homolog, mitochondrial	LONP1	>tr|E5KMI6|E5KMI6_HUMAN Lon protease homolog, mitochondrial OS=Homo sapiens GN=LONP1 PE=3 SV=1;>sp|P36776|LONM_HUMAN Lon protease homolog, mitochondrial OS=Homo sapiens GN=LONP1 PE=1 SV=2;>tr|B3KXS5|B3KXS5_HUMAN Lon protease homolog, mitochondrial OS=Homo	0.54071	1.45866	0.544642	28	106.5	959;959;923;895;848;845;845;829;763;763;893;297;242;210;264;185	0	36.3	965630000	261580000	144030000
P05023;B7Z3V1;B7Z9V4;P13637;Q53ES0;M0R116;B7Z3F8;B7Z1Q9;B2RAQ4;P50993;B1AKY9;B3KRI1;B7Z1N5;B3KV59;B4DIQ8;H0Y7C1;B3KX35;B3KSY7;Q13733;B3KNQ8;E9PRA5;B4DHD7;Q58I23;P20648;Q53FM3;Q658V6;B4E0R9;B4DRW5;Q5TC01;Q5TC05;Q5TC02;M0QXF2;Q58I21;Q58I22	Sodium/potassium-transporting ATPase subunit alpha-1	ATP1A1	>sp|P05023|AT1A1_HUMAN Sodium/potassium-transporting ATPase subunit alpha-1 OS=Homo sapiens GN=ATP1A1 PE=1 SV=1;>tr|B7Z3V1|B7Z3V1_HUMAN cDNA FLJ60077, highly similar to Sodium/potassium-transporting ATPase alpha-1 chain (EC 3.6.3.9) (Fragment) OS=Homo sapi	0.54033	1.45763	0.543628	48	112.89	1023;1020;1026;1013;1013;983;983;912;1020;1020;1009;947;405;682;723;714;655;638;1029;435;517;272;56;1035;1035;1004;674;307;144;157;106;178;113;91	0	48.4	2398300000	744950000	416970000
P29144;Q5VZU9;B7Z920	Tripeptidyl-peptidase 2	TPP2	>sp|P29144|TPP2_HUMAN Tripeptidyl-peptidase 2 OS=Homo sapiens GN=TPP2 PE=1 SV=4;>tr|Q5VZU9|Q5VZU9_HUMAN Tripeptidyl-peptidase 2 OS=Homo sapiens GN=TPP2 PE=2 SV=1;>tr|B7Z920|B7Z920_HUMAN cDNA FLJ61714, highly similar to Tripeptidyl-peptidase 2 (EC 3.4.14.10	0.54029	1.45753	0.543521	35	138.35	1249;1262;1069	1.9945e-289	37.5	339750000	98575000	68166000
Q15067;I3L0T4;K7ELT1;K7ENF1;I3L2U4;K7ESC7	Peroxisomal acyl-coenzyme A oxidase 1	ACOX1	>sp|Q15067|ACOX1_HUMAN Peroxisomal acyl-coenzyme A oxidase 1 OS=Homo sapiens GN=ACOX1 PE=1 SV=3	0.5398	1.4562	0.542212	14	74.423	660;223;157;132;71;153	7.1688e-202	33.6	202700000	62699000	30024000
Q5QPA5;Q9NVS2	28S ribosomal protein S18a, mitochondrial	MRPS18A	>tr|Q5QPA5|Q5QPA5_HUMAN 28S ribosomal protein S18a, mitochondrial (Fragment) OS=Homo sapiens GN=MRPS18A PE=2 SV=2;>sp|Q9NVS2|RT18A_HUMAN 28S ribosomal protein S18a, mitochondrial OS=Homo sapiens GN=MRPS18A PE=1 SV=1	0.53976	1.4561	0.542105	3	29.714	264;196	6.3898e-17	14	27917000	8939700	4856000
E7EUN2;Q9UPQ3;B2RZG9;B4DUR6;F5GXM9;Q4ZG22;H7C0A7;Q53S93;H7C3T5;B4DIC3;H7C211;Q53RW1	Arf-GAP with GTPase, ANK repeat and PH domain-containing protein 1	AGAP1;CENTG2	>tr|E7EUN2|E7EUN2_HUMAN Arf-GAP with GTPase, ANK repeat and PH domain-containing protein 1 OS=Homo sapiens GN=AGAP1 PE=2 SV=1;>sp|Q9UPQ3|AGAP1_HUMAN Arf-GAP with GTPase, ANK repeat and PH domain-containing protein 1 OS=Homo sapiens GN=AGAP1 PE=1 SV=4;>tr|B	0.53948	1.45534	0.541356	6	116.62	1069;857;804;696;696;308;276;295;259;248;253;145	3.8448e-186	10.9	18541000	4528200	4833900
B0UXB6;O95870;A8K0A4;B3KNX9;F2Z3H2	Abhydrolase domain-containing protein 16A	BAT5;ABHD16A	>tr|B0UXB6|B0UXB6_HUMAN Abhydrolase domain-containing protein 16A OS=Homo sapiens GN=ABHD16A PE=4 SV=1;>sp|O95870|ABHGA_HUMAN Abhydrolase domain-containing protein 16A OS=Homo sapiens GN=ABHD16A PE=1 SV=3;>tr|A8K0A4|A8K0A4_HUMAN cDNA FLJ77631, highly simil	0.53933	1.45494	0.540955	6	67.518	601;558;558;339;65	1.055e-89	15.3	80569000	28587000	14782000
Q9NZJ6;Q5T063	Hexaprenyldihydroxybenzoate methyltransferase, mitochondrial	COQ3	>sp|Q9NZJ6|COQ3_HUMAN Hexaprenyldihydroxybenzoate methyltransferase, mitochondrial OS=Homo sapiens GN=COQ3 PE=1 SV=3;>tr|Q5T063|Q5T063_HUMAN Hexaprenyldihydroxybenzoate methyltransferase, mitochondrial OS=Homo sapiens GN=COQ3 PE=2 SV=1	0.5392	1.45458	0.540607	3	41.054	369;141	1.751e-18	13.3	25692000	7442600	3887800
Q9H008;Q5T1Z0	Phospholysine phosphohistidine inorganic pyrophosphate phosphatase	LHPP	>sp|Q9H008|LHPP_HUMAN Phospholysine phosphohistidine inorganic pyrophosphate phosphatase OS=Homo sapiens GN=LHPP PE=1 SV=2;>tr|Q5T1Z0|Q5T1Z0_HUMAN Phospholysine phosphohistidine inorganic pyrophosphate phosphatase OS=Homo sapiens GN=LHPP PE=2 SV=1	0.53917	1.4545	0.540527	2	29.165	270;212	1.0194e-09	15.9	12247000	3044400	1796900
B2RCG8;B3KUY8;Q8IUC4;B4DUS7;B3KX27;K7EL35	Rhophilin-2	RHPN2	>tr|B2RCG8|B2RCG8_HUMAN cDNA, FLJ96063, highly similar to Homo sapiens rhophilin, Rho GTPase binding protein 2 (RHPN2), mRNA OS=Homo sapiens PE=2 SV=1;>tr|B3KUY8|B3KUY8_HUMAN cDNA FLJ40927 fis, clone UTERU2006593, highly similar to Rhophilin-2 OS=Homo sapi	0.53883	1.45359	0.539617	9	76.932	686;686;686;535;416;128	2.6581e-28	21	41167000	13318000	6468100
Q59GR1;O15118;K7EQ23;B4DET3;B4DIP7	Niemann-Pick C1 protein	NPC1	>tr|Q59GR1|Q59GR1_HUMAN Niemann-Pick disease, type C1 variant (Fragment) OS=Homo sapiens PE=4 SV=1;>sp|O15118|NPC1_HUMAN Niemann-Pick C1 protein OS=Homo sapiens GN=NPC1 PE=1 SV=2;>tr|K7EQ23|K7EQ23_HUMAN Niemann-Pick C1 protein (Fragment) OS=Homo sapiens GN	0.53846	1.45259	0.538626	8	143.23	1289;1278;971;960;776	2.2725e-85	8.6	113540000	31627000	23265000
Q13330;E7ESY4;H0Y4T7;Q59FW1;F8VSM3;Q86TR6;F8W9Y9;Q9BRL8	Metastasis-associated protein MTA1	MTA1	>sp|Q13330|MTA1_HUMAN Metastasis-associated protein MTA1 OS=Homo sapiens GN=MTA1 PE=1 SV=2;>tr|E7ESY4|E7ESY4_HUMAN Metastasis-associated protein MTA1 OS=Homo sapiens GN=MTA1 PE=2 SV=1;>tr|H0Y4T7|H0Y4T7_HUMAN Metastasis-associated protein MTA1 (Fragment) OS	0.53845	1.45256	0.538599	7	80.785	715;703;511;511;228;177;255;255	3.9254e-30	12.3	204540000	86998000	47014000
O43824;H0Y2S1;H7BYW4;Q8N2Q6;B4DPB2;B4DJB5	Putative GTP-binding protein 6	GTPBP6	>sp|O43824|GTPB6_HUMAN Putative GTP-binding protein 6 OS=Homo sapiens GN=GTPBP6 PE=2 SV=3;>tr|H0Y2S1|H0Y2S1_HUMAN Putative GTP-binding protein 6 OS=Homo sapiens GN=GTPBP6 PE=2 SV=1;>tr|H7BYW4|H7BYW4_HUMAN Putative GTP-binding protein 6 (Fragment) OS=Homo s	0.53838	1.45237	0.538412	6	56.883	516;287;287;174;380;354	2.5325e-101	17.8	42573000	13365000	7770600
Q9Y484;G8JLI5;C9J471;C9JBX7;C9JUS5;C9J5L0;C9JYH8;H0Y329;C9JE01;B4DVH6;C9J0A8;C9JVT3;H7C5B4;C9J7Q8	WD repeat domain phosphoinositide-interacting protein 4	WDR45	>sp|Q9Y484|WIPI4_HUMAN WD repeat domain phosphoinositide-interacting protein 4 OS=Homo sapiens GN=WDR45 PE=2 SV=1;>tr|G8JLI5|G8JLI5_HUMAN WD repeat domain phosphoinositide-interacting protein 4 OS=Homo sapiens GN=WDR45 PE=2 SV=1;>tr|C9J471|C9J471_HUMAN WD	0.53801	1.45137	0.53742	5	39.867	360;346;256;213;190;143;325;287;158;127;166;138;81;55	7.2145e-66	20	111540000	42249000	15395000
D3DQU2;O14773;B4DIV8;B2R608;Q53HP2;B4DE89;B4E0C7;B4DSE2;B4DEQ3;B4DVA5;E7EV34	Tripeptidyl-peptidase 1	TPP1	>tr|D3DQU2|D3DQU2_HUMAN Tripeptidyl peptidase I, isoform CRA_a OS=Homo sapiens GN=TPP1 PE=2 SV=1;>sp|O14773|TPP1_HUMAN Tripeptidyl-peptidase 1 OS=Homo sapiens GN=TPP1 PE=1 SV=2;>tr|B4DIV8|B4DIV8_HUMAN cDNA FLJ56402, highly similar to Tripeptidyl-peptidase	0.53796	1.45124	0.537286	15	62.26	572;563;572;563;563;346;496;385;198;158;177	1.3888e-243	44.4	443800000	131340000	72958000
Q6P4A7;E9PGB5	Sideroflexin-4	SFXN4	>sp|Q6P4A7|SFXN4_HUMAN Sideroflexin-4 OS=Homo sapiens GN=SFXN4 PE=1 SV=1;>tr|E9PGB5|E9PGB5_HUMAN Sideroflexin-4 OS=Homo sapiens GN=SFXN4 PE=2 SV=1	0.53774	1.45065	0.536696	2	37.998	337;328	0.0001179	9.8	2384400	665480	363230
Q9UBX3;I3L3N9	Mitochondrial dicarboxylate carrier	SLC25A10	>sp|Q9UBX3|DIC_HUMAN Mitochondrial dicarboxylate carrier OS=Homo sapiens GN=SLC25A10 PE=1 SV=2	0.53746	1.44989	0.535944	11	31.282	287;39	1.3415e-200	47.7	33451000	8996100	5985300
Q8TEY7;H0YCV3	Ubiquitin carboxyl-terminal hydrolase 33	USP33	>sp|Q8TEY7|UBP33_HUMAN Ubiquitin carboxyl-terminal hydrolase 33 OS=Homo sapiens GN=USP33 PE=1 SV=2;>tr|H0YCV3|H0YCV3_HUMAN Ubiquitin carboxyl-terminal hydrolase 33 (Fragment) OS=Homo sapiens GN=USP33 PE=4 SV=1	0.53739	1.4497	0.535756	2	106.73	942;456	0.00015422	2	75767000	29293000	9743700
F5H604;E3W994;B2RTR1;E7EW49;E7ERI8;O75122;J3KR49;E9PBA6;Q96F87;B4DM73;F5H3X0;Q6N029;B4DF74;Q8NB74;B4DG03;E7ENG2;B3KR06;D6RBU8;H7C4I5;H7C4X8;C9J668	CLIP-associating protein 2	CLASP2;DKFZp686D11262	>tr|F5H604|F5H604_HUMAN CLIP-associating protein 2 OS=Homo sapiens GN=CLASP2 PE=2 SV=1;>tr|E3W994|E3W994_HUMAN CLIP-associating protein 2 OS=Homo sapiens GN=CLASP2 PE=2 SV=2;>tr|B2RTR1|B2RTR1_HUMAN CLASP2 protein OS=Homo sapiens GN=CLASP2 PE=2 SV=1;>tr|E7E	0.53728	1.44941	0.535461	7	164.73	1505;1273;1515;1514;1513;1294;1293;995;857;1063;1063;709;210;723;458;458;454;233;205;184;178	7.552e-116	7.1	134900000	48189000	21051000
P52756;Q59HE6	RNA-binding protein 5	RBM5	>sp|P52756|RBM5_HUMAN RNA-binding protein 5 OS=Homo sapiens GN=RBM5 PE=1 SV=2;>tr|Q59HE6|Q59HE6_HUMAN RNA binding motif protein 5 variant (Fragment) OS=Homo sapiens PE=2 SV=1	0.53717	1.44911	0.535166	2	92.153	815;505	2.258e-10	4.8	35519000	11943000	6590500
P10586;H0Y6Z7;Q59FI2;Q5W9G3;H0Y7Z9;H0Y4H1;F2Z3B8;B3KWM1;Q7Z3X4;H0Y380;B3KXA8;B3KXJ7;B4DWI5;A2A437;Q308M3;G1UI20	Receptor-type tyrosine-protein phosphatase F	PTPRF;LAR;DKFZp686B1310	>sp|P10586|PTPRF_HUMAN Receptor-type tyrosine-protein phosphatase F OS=Homo sapiens GN=PTPRF PE=1 SV=2;>tr|H0Y6Z7|H0Y6Z7_HUMAN Receptor-type tyrosine-protein phosphatase F (Fragment) OS=Homo sapiens GN=PTPRF PE=4 SV=1;>tr|Q59FI2|Q59FI2_HUMAN Protein tyrosi	0.53629	1.44673	0.5328	51	212.88	1907;1553;1552;1484;1332;1291;1266;1266;1191;979;960;608;364;262;262;127	0	42.2	737670000	225270000	146060000
Q9NZL9;A8K7A4;B7Z1X8;H7C0X7;E5RJR3;E5RFS9	Methionine adenosyltransferase 2 subunit beta	MAT2B	>sp|Q9NZL9|MAT2B_HUMAN Methionine adenosyltransferase 2 subunit beta OS=Homo sapiens GN=MAT2B PE=1 SV=1;>tr|A8K7A4|A8K7A4_HUMAN cDNA FLJ76904, highly similar to Homo sapiens methionine adenosyltransferase II, beta (MAT2B), transcript variant 2, mRNA OS=Hom	0.53625	1.44663	0.532693	12	37.551	334;323;228;198;117;82	1.416e-88	48.8	170120000	58212000	33752000
P61457;Q6FGB3;Q6LEE2;Q6LEE0;Q6LEE1	Pterin-4-alpha-carbinolamine dehydratase	PCBD1	>sp|P61457|PHS_HUMAN Pterin-4-alpha-carbinolamine dehydratase OS=Homo sapiens GN=PCBD1 PE=1 SV=2;>tr|Q6FGB3|Q6FGB3_HUMAN PCBD protein (Fragment) OS=Homo sapiens GN=PCBD1 PE=2 SV=1;>tr|Q6LEE2|Q6LEE2_HUMAN 4a-carbinolamine dehydratase (Fragment) OS=Homo sapi	0.53619	1.44646	0.532531	5	11.999	104;104;43;32;27	9.577e-50	51	287960000	76723000	45678000
Q86V48;Q05DE3;E5RFK8	Leucine zipper protein 1	LUZP1	>sp|Q86V48|LUZP1_HUMAN Leucine zipper protein 1 OS=Homo sapiens GN=LUZP1 PE=1 SV=2	0.53612	1.44628	0.532343	6	120.27	1076;279;273	1.7243e-45	7.8	14480000	4493300	2866500
Q9Y2D4;J3QT38;Q9H8D6;F8W6R7	Exocyst complex component 6B	EXOC6B	>sp|Q9Y2D4|EXC6B_HUMAN Exocyst complex component 6B OS=Homo sapiens GN=EXOC6B PE=1 SV=3;>tr|J3QT38|J3QT38_HUMAN Exocyst complex component 6B OS=Homo sapiens GN=EXOC6B PE=2 SV=1;>tr|Q9H8D6|Q9H8D6_HUMAN cDNA FLJ13729 fis, clone PLACE3000121, weakly similar t	0.53608	1.44617	0.532235	7	94.2	811;681;348;40	3.4859e-82	15.7	26441000	9199000	5479700
Q5GLZ8;A8K9U4;H0Y6K7;D6RCL5	Probable E3 ubiquitin-protein ligase HERC4	HERC4	>sp|Q5GLZ8|HERC4_HUMAN Probable E3 ubiquitin-protein ligase HERC4 OS=Homo sapiens GN=HERC4 PE=1 SV=1;>tr|A8K9U4|A8K9U4_HUMAN cDNA FLJ77205, highly similar to Homo sapiens hect domain and RLD 4 (HERC4), transcript variant 2, mRNA (Fragment) OS=Homo sapiens	0.53603	1.44603	0.532101	9	118.56	1057;1027;399;240	2.49e-35	15.9	25468000	7933700	4056700
B7Z7G4;Q9NTG7;B7Z5J1;E9PM75;B7Z777;E9PN58;B7Z580;E9PK80;B7ZA60;E9PNA0	NAD-dependent protein deacetylase sirtuin-3, mitochondrial	SIRT3	>tr|B7Z7G4|B7Z7G4_HUMAN cDNA FLJ60939, highly similar to NAD-dependent deacetylase sirtuin-3, mitochondrial (EC 3.5.1.-) OS=Homo sapiens PE=2 SV=1;>sp|Q9NTG7|SIR3_HUMAN NAD-dependent protein deacetylase sirtuin-3, mitochondrial OS=Homo sapiens GN=SIRT3 PE=	0.53598	1.4459	0.531966	2	45.594	417;399;345;345;353;353;318;318;257;93	2.8561e-08	5.3	22894000	7155000	4110500
Q60FE5;Q60FE6;A6NDY9;Q8TES4;Q6NXF2;Q96C61;E9PHF0;B4E2F9;B4DTD5;Q2VP91;H0Y5C6;Q86TQ3;H0Y5F3;H7C2E7		FLNA;FLJ00119	>tr|Q60FE5|Q60FE5_HUMAN Filamin A OS=Homo sapiens GN=FLNA PE=2 SV=1;>tr|Q60FE6|Q60FE6_HUMAN Filamin A OS=Homo sapiens GN=FLNA PE=2 SV=1;>tr|A6NDY9|A6NDY9_HUMAN Filamin A OS=Homo sapiens GN=FLNA PE=2 SV=4;>tr|Q8TES4|Q8TES4_HUMAN FLJ00119 protein (Fragment)	0.53586	1.44557	0.531643	125	278.22	2620;2612;2315;1455;983;838;780;780;678;307;281;177;232;90	0	60.1	9037900000	2495600000	1537000000
P40123;B7Z4M3;E9PDI2;Q5JPJ8;B7Z1C4;B7Z385;F8WDB9;B7Z214	Adenylyl cyclase-associated protein 2;Adenylyl cyclase-associated protein	CAP2;DKFZp686D0714	>sp|P40123|CAP2_HUMAN Adenylyl cyclase-associated protein 2 OS=Homo sapiens GN=CAP2 PE=1 SV=1;>tr|B7Z4M3|B7Z4M3_HUMAN Adenylyl cyclase-associated protein OS=Homo sapiens PE=2 SV=1;>tr|E9PDI2|E9PDI2_HUMAN Adenylyl cyclase-associated protein OS=Homo sapiens	0.53545	1.44447	0.530539	12	52.823	477;451;451;394;413;365;194;217	9.2419e-130	34.6	377460000	63070000	190850000
Q9UBF2;Q9H9B7;Q2NLA0;B3KND4;Q9NUP3;F6X838;Q9H279;H7C1T7;Q9NSM7	Coatomer subunit gamma-2;Coatomer subunit gamma	COPG2	>sp|Q9UBF2|COPG2_HUMAN Coatomer subunit gamma-2 OS=Homo sapiens GN=COPG2 PE=1 SV=1;>tr|Q9H9B7|Q9H9B7_HUMAN Coatomer subunit gamma OS=Homo sapiens PE=2 SV=1;>tr|Q2NLA0|Q2NLA0_HUMAN Coatomer subunit gamma OS=Homo sapiens GN=COPG2 PE=2 SV=1;>tr|B3KND4|B3KND4_	0.53544	1.44444	0.530512	19	97.621	871;799;726;681;483;246;188;155;133	1.0482e-285	35.2	113410000	28351000	20468000
P30041;A4UCS6;B4DUK1	Peroxiredoxin-6	PRDX6	>sp|P30041|PRDX6_HUMAN Peroxiredoxin-6 OS=Homo sapiens GN=PRDX6 PE=1 SV=3	0.53537	1.44425	0.530323	16	25.035	224;80;101	3.3273e-286	76.8	5722400000	1685000000	894250000
Q9BS35;G3V4P8;P60983;Q59G69;O60234;Q6IB37;M0QYJ8;M0R0C1;M0R1D2;M0QYG8;Q8TDZ6;G3V3X4	Glia maturation factor beta	GMFB	>tr|Q9BS35|Q9BS35_HUMAN GMFB protein OS=Homo sapiens GN=GMFB PE=2 SV=1;>tr|G3V4P8|G3V4P8_HUMAN Glia maturation factor beta (Fragment) OS=Homo sapiens GN=GMFB PE=2 SV=1;>sp|P60983|GMFB_HUMAN Glia maturation factor beta OS=Homo sapiens GN=GMFB PE=1 SV=2;>tr|	0.53498	1.4432	0.529272	7	18.11	154;150;142;112;142;142;138;109;101;93;142;38	8.5891e-56	64.9	322810000	88684000	55024000
Q96CW5;B4DYP7	Gamma-tubulin complex component 3	TUBGCP3	>sp|Q96CW5|GCP3_HUMAN Gamma-tubulin complex component 3 OS=Homo sapiens GN=TUBGCP3 PE=1 SV=2;>tr|B4DYP7|B4DYP7_HUMAN cDNA FLJ55435, highly similar to Gamma-tubulin complex component 3 OS=Homo sapiens PE=2 SV=1	0.53473	1.44253	0.528597	8	103.57	907;897	5.2499e-37	11.8	65485000	26371000	15377000
P28702;Q5STP9;J3JS71;B7Z7J5;E9PK95;Q06310	Retinoic acid receptor RXR-beta	RXRB	>sp|P28702|RXRB_HUMAN Retinoic acid receptor RXR-beta OS=Homo sapiens GN=RXRB PE=1 SV=2;>tr|Q5STP9|Q5STP9_HUMAN Retinoid X nuclear receptor beta OS=Homo sapiens GN=NR2B2 PE=2 SV=1;>tr|J3JS71|J3JS71_HUMAN Retinoid X receptor, beta (Fragment) OS=Homo sapiens	0.53449	1.44188	0.52795	3	56.921	533;533;482;347;347;231	8.4534e-07	6.9	13140000	3375900	3646000
B4DI08;Q9NWT6;E9PL41;E9PNR8	Hypoxia-inducible factor 1-alpha inhibitor	HIF1AN	>tr|B4DI08|B4DI08_HUMAN cDNA FLJ60091, highly similar to Hypoxia-inducible factor 1 alpha inhibitor(EC 1.14.11.16) OS=Homo sapiens PE=2 SV=1;>sp|Q9NWT6|HIF1N_HUMAN Hypoxia-inducible factor 1-alpha inhibitor OS=Homo sapiens GN=HIF1AN PE=1 SV=2	0.53433	1.44145	0.527518	3	44.275	383;349;191;35	1.2139e-20	11.7	11452000	3260900	2689300
Q96HW7;A8K4A1;Q96LV5;F8WAA7;E9PIM3	Integrator complex subunit 4	INTS4	>sp|Q96HW7|INT4_HUMAN Integrator complex subunit 4 OS=Homo sapiens GN=INTS4 PE=1 SV=2;>tr|A8K4A1|A8K4A1_HUMAN cDNA FLJ76790 OS=Homo sapiens PE=2 SV=1	0.53423	1.44118	0.527248	4	108.17	963;963;439;132;96	1.5991e-51	7	15146000	4145100	3313100
Q9NSK0;B4DME9;C9J8T5;C9JZE5;H7C4M1	Kinesin light chain 4	KLC4	>sp|Q9NSK0|KLC4_HUMAN Kinesin light chain 4 OS=Homo sapiens GN=KLC4 PE=1 SV=3;>tr|B4DME9|B4DME9_HUMAN Kinesin light chain 4 OS=Homo sapiens GN=KLC4 PE=2 SV=1	0.53411	1.44085	0.526924	8	68.639	619;542;272;162;159	4.4924e-59	18.4	7585100	1895200	1101100
Q9NWT1	p21-activated protein kinase-interacting protein 1	PAK1IP1	>sp|Q9NWT1|PK1IP_HUMAN p21-activated protein kinase-interacting protein 1 OS=Homo sapiens GN=PAK1IP1 PE=1 SV=2	0.53409	1.4408	0.52687	2	43.963	392	0.00031549	7.1	16333000	5583600	3047400
P11279;B3KRY3;B4DWL3;Q59FZ0	Lysosome-associated membrane glycoprotein 1	LAMP1	>sp|P11279|LAMP1_HUMAN Lysosome-associated membrane glycoprotein 1 OS=Homo sapiens GN=LAMP1 PE=1 SV=3;>tr|B3KRY3|B3KRY3_HUMAN cDNA FLJ35079 fis, clone PLACE6005283, highly similar to Lysosome-associated membrane glycoprotein 1 OS=Homo sapiens PE=2 SV=1;>tr	0.53316	1.43829	0.524355	3	44.882	417;395;364;392	1.1456e-21	6.7	479260000	161880000	77477000
Q9BUK6;A8K3J5;B4DF47;D3DVA3;B4DLS9;D3DV95;B4DHK3	Protein misato homolog 1	MSTO1	>sp|Q9BUK6|MSTO1_HUMAN Protein misato homolog 1 OS=Homo sapiens GN=MSTO1 PE=1 SV=1;>tr|A8K3J5|A8K3J5_HUMAN cDNA FLJ75054, highly similar to Homo sapiens misato homolog 1 (Drosophila), mRNA OS=Homo sapiens PE=2 SV=1;>tr|B4DF47|B4DF47_HUMAN Protein misato ho	0.53296	1.43775	0.523814	5	61.835	570;569;315;309;504;218;147	2.8478e-12	16.1	55660000	18848000	10212000
Q01085;Q2TSD2;O15187;A8K5C4;E7ETJ9;E7ETC0;A6NKZ9;Q49AS9;Q59G49;B4DHS3	Nucleolysin TIAR	TIAL1	>sp|Q01085|TIAR_HUMAN Nucleolysin TIAR OS=Homo sapiens GN=TIAL1 PE=1 SV=1;>tr|Q2TSD2|Q2TSD2_HUMAN Aging-associated gene 7 protein OS=Homo sapiens PE=2 SV=1;>tr|O15187|O15187_HUMAN T-cluster binding protein OS=Homo sapiens GN=TIAL1 PE=2 SV=1;>tr|A8K5C4|A8K5	0.53262	1.43683	0.522893	7	41.59	375;374;265;375;132;135;85;252;183;181	3.131e-37	28	15668000	4872100	3440900
Q6P1N9;E5RG17;U3KQS5;G5EA19;H0YBX2;E5RGF2;E5RK70;E5RG62;E5RID7;E5RJY6;E5RI69	Putative deoxyribonuclease TATDN1	TATDN1	>sp|Q6P1N9|TATD1_HUMAN Putative deoxyribonuclease TATDN1 OS=Homo sapiens GN=TATDN1 PE=1 SV=2;>tr|E5RG17|E5RG17_HUMAN Putative deoxyribonuclease TATDN1 (Fragment) OS=Homo sapiens GN=TATDN1 PE=2 SV=1;>tr|U3KQS5|U3KQS5_HUMAN Putative deoxyribonuclease TATDN1	0.53208	1.43538	0.52143	9	33.601	297;322;210;207;202;210;110;93;62;75;56	8.8287e-55	31	128530000	38523000	36452000
Q9NVH1;B4DPK2;F5H1N1;B4DGD5;B1AK20;B3KTC6;Q5TH61;Q9UMU8	DnaJ homolog subfamily C member 11	DNAJC11	>sp|Q9NVH1|DJC11_HUMAN DnaJ homolog subfamily C member 11 OS=Homo sapiens GN=DNAJC11 PE=1 SV=2;>tr|B4DPK2|B4DPK2_HUMAN cDNA FLJ59729, highly similar to DnaJ homolog subfamily C member 11 OS=Homo sapiens PE=2 SV=1;>tr|F5H1N1|F5H1N1_HUMAN DnaJ homolog subfam	0.53192	1.43495	0.520996	10	63.277	559;521;521;469;324;115;332;318	6.3727e-35	24.5	146350000	47513000	33749000
Q5SZK8	FRAS1-related extracellular matrix protein 2	FREM2	>sp|Q5SZK8|FREM2_HUMAN FRAS1-related extracellular matrix protein 2 OS=Homo sapiens GN=FREM2 PE=1 SV=2	0.53146	1.4337	0.519748	26	351.15	3169	0	12.5	171080000	51166000	38874000
B4DY17;J3KN82;Q96GX9;S4R3D6	Probable methylthioribulose-1-phosphate dehydratase	APIP	>tr|B4DY17|B4DY17_HUMAN Methylthioribulose-1-phosphate dehydratase OS=Homo sapiens GN=APIP PE=2 SV=1;>tr|J3KN82|J3KN82_HUMAN Methylthioribulose-1-phosphate dehydratase OS=Homo sapiens GN=APIP PE=2 SV=1;>sp|Q96GX9|MTNB_HUMAN Methylthioribulose-1-phosphate d	0.53142	1.4336	0.519639	3	29.255	259;259;242;195	7.2811e-42	18.5	46538000	13512000	7670600
P82921	28S ribosomal protein S21, mitochondrial	MRPS21	>sp|P82921|RT21_HUMAN 28S ribosomal protein S21, mitochondrial OS=Homo sapiens GN=MRPS21 PE=1 SV=2	0.5314	1.43354	0.519585	2	10.741	87	8.6242e-68	25.3	25904000	6776400	3692500
P41247;C9IZF6	Patatin-like phospholipase domain-containing protein 4	PNPLA4	>sp|P41247|PLPL4_HUMAN Patatin-like phospholipase domain-containing protein 4 OS=Homo sapiens GN=PNPLA4 PE=2 SV=3;>tr|C9IZF6|C9IZF6_HUMAN Patatin-like phospholipase domain-containing protein 4 (Fragment) OS=Homo sapiens GN=PNPLA4 PE=2 SV=1	0.53139	1.43352	0.519558	2	27.98	253;190	6.6398e-31	15	14138000	3007600	2196800
Q2T9J0	Peroxisomal leader peptide-processing protease;Peroxisomal leader peptide-processing protease, 15 kDa form;Peroxisomal leader peptide-processing protease, 45 kDa form	TYSND1	>sp|Q2T9J0|TYSD1_HUMAN Peroxisomal leader peptide-processing protease OS=Homo sapiens GN=TYSND1 PE=1 SV=3	0.53123	1.43308	0.519123	2	59.308	566	1.6488e-07	9.7	3700100	1019400	640550
Q99828;H6WJF3	Calcium and integrin-binding protein 1	CIB1	>sp|Q99828|CIB1_HUMAN Calcium and integrin-binding protein 1 OS=Homo sapiens GN=CIB1 PE=1 SV=4;>tr|H6WJF3|H6WJF3_HUMAN Calcium and integrin binding protein 1 transcript variant 2 OS=Homo sapiens PE=2 SV=1	0.53115	1.43287	0.518906	2	21.703	191;231	9.4091e-54	22	3697500	1246200	842140
P07339;H7C469;C9JH19;F8WD96;H7C1V0;F8W787	Cathepsin D;Cathepsin D light chain;Cathepsin D heavy chain	CTSD	>sp|P07339|CATD_HUMAN Cathepsin D OS=Homo sapiens GN=CTSD PE=1 SV=1;>tr|H7C469|H7C469_HUMAN Uncharacterized protein (Fragment) OS=Homo sapiens PE=3 SV=1;>tr|C9JH19|C9JH19_HUMAN Cathepsin D light chain (Fragment) OS=Homo sapiens GN=CTSD PE=2 SV=1;>tr|F8WD96	0.5308	1.43192	0.517955	18	44.552	412;379;299;276;189;199	0	53.4	4375200000	1260300000	1067700000
J3KN25;P54803;G3V5E8;G3V4M2	Galactocerebrosidase	GALC	>tr|J3KN25|J3KN25_HUMAN Galactocerebrosidase OS=Homo sapiens GN=GALC PE=2 SV=1;>sp|P54803|GALC_HUMAN Galactocerebrosidase OS=Homo sapiens GN=GALC PE=1 SV=2;>tr|G3V5E8|G3V5E8_HUMAN Galactocerebrosidase OS=Homo sapiens GN=GALC PE=2 SV=1;>tr|G3V4M2|G3V4M2_HUM	0.53055	1.43125	0.517276	1	77.063	685;685;211;112	6.2683e-05	2.3	2137500	648770	354580
Q8NCG7;E7ET49;B4DQQ6;B3KRA0;B4DVH8;E7EVQ4;B3KR38;B4DVJ1	Sn1-specific diacylglycerol lipase beta	DAGLB	>sp|Q8NCG7|DGLB_HUMAN Sn1-specific diacylglycerol lipase beta OS=Homo sapiens GN=DAGLB PE=1 SV=2;>tr|E7ET49|E7ET49_HUMAN Sn1-specific diacylglycerol lipase beta OS=Homo sapiens GN=DAGLB PE=2 SV=1;>tr|B4DQQ6|B4DQQ6_HUMAN cDNA FLJ56227, highly similar to Hom	0.53051	1.43114	0.517167	6	73.731	672;631;486;369;379;379;218;220	1.7426e-46	14.3	81578000	30081000	11139000
P31942;Q53F48;B4DHY1	Heterogeneous nuclear ribonucleoprotein H3	HNRNPH3	>sp|P31942|HNRH3_HUMAN Heterogeneous nuclear ribonucleoprotein H3 OS=Homo sapiens GN=HNRNPH3 PE=1 SV=2;>tr|Q53F48|Q53F48_HUMAN Heterogeneous nuclear ribonucleoprotein H3 isoform a variant (Fragment) OS=Homo sapiens PE=2 SV=1;>tr|B4DHY1|B4DHY1_HUMAN Heterog	0.53031	1.4306	0.516623	11	36.926	346;346;238	1.2304e-153	54	695480000	185970000	117370000
C9JYA1;O15504;Q3B7J4;B4DT96	Nucleoporin-like protein 2	NUPL2	>tr|C9JYA1|C9JYA1_HUMAN Nucleoporin-like protein 2 (Fragment) OS=Homo sapiens GN=NUPL2 PE=2 SV=1;>sp|O15504|NUPL2_HUMAN Nucleoporin-like protein 2 OS=Homo sapiens GN=NUPL2 PE=1 SV=1;>tr|Q3B7J4|Q3B7J4_HUMAN Nucleoporin like 2 OS=Homo sapiens GN=NUPL2 PE=2 S	0.53019	1.43028	0.516296	2	46.4	435;423;423;155	1.3868e-17	6.2	5461000	2114900	1323300
A8K976;Q9Y2I8;Q8WVG2;E7EQ49;C9JGR9	WD repeat-containing protein 37	WDR37	>tr|A8K976|A8K976_HUMAN cDNA FLJ76685, highly similar to Homo sapiens WD repeat domain 37 (WDR37), mRNA OS=Homo sapiens PE=2 SV=1;>sp|Q9Y2I8|WDR37_HUMAN WD repeat-containing protein 37 OS=Homo sapiens GN=WDR37 PE=1 SV=2;>tr|Q8WVG2|Q8WVG2_HUMAN WDR37 protei	0.53019	1.43028	0.516296	3	54.793	495;494;264;249;209	2.6921e-07	6.9	35142000	5242600	22077000
F8W0P7		ATP5B	>tr|F8W0P7|F8W0P7_HUMAN ATP synthase subunit beta, mitochondrial (Fragment) OS=Homo sapiens GN=ATP5B PE=2 SV=2	0.53006	1.42993	0.515942	11	28.392	270	1.858e-290	53.7	45762000	12825000	7901500
Q8IUD2;G8JLD3;B4DG07;K7EPP6;K7EPD6;O15083;H7C4G9;K7EP25	ELKS/Rab6-interacting/CAST family member 1	ERC1	>sp|Q8IUD2|RB6I2_HUMAN ELKS/Rab6-interacting/CAST family member 1 OS=Homo sapiens GN=ERC1 PE=1 SV=1;>tr|G8JLD3|G8JLD3_HUMAN ELKS/Rab6-interacting/CAST family member 1 OS=Homo sapiens GN=ERC1 PE=2 SV=1;>tr|B4DG07|B4DG07_HUMAN cDNA FLJ58159, highly similar t	0.52986	1.42939	0.515398	10	128.08	1116;1086;724;344;285;957;528;89	1.0652e-115	13.7	22977000	7471900	3678500
I3L4A1;Q96FZ7;I3L4G8;I3L3E4	Charged multivesicular body protein 6	CHMP6	>tr|I3L4A1|I3L4A1_HUMAN Charged multivesicular body protein 6 (Fragment) OS=Homo sapiens GN=CHMP6 PE=2 SV=1;>sp|Q96FZ7|CHMP6_HUMAN Charged multivesicular body protein 6 OS=Homo sapiens GN=CHMP6 PE=1 SV=3;>tr|I3L4G8|I3L4G8_HUMAN Charged multivesicular body	0.52973	1.42904	0.515044	2	25.824	224;201;173;113	6.4324e-42	12.1	18011000	5733200	2562900
Q9NRK6;Q6ZMF8	ATP-binding cassette sub-family B member 10, mitochondrial	ABCB10	>sp|Q9NRK6|ABCBA_HUMAN ATP-binding cassette sub-family B member 10, mitochondrial OS=Homo sapiens GN=ABCB10 PE=1 SV=2;>tr|Q6ZMF8|Q6ZMF8_HUMAN cDNA FLJ23955 fis, clone HEP11276, highly similar to Homo sapiens ATP-binding cassette, sub-family B (MDR/TAP), me	0.52972	1.42901	0.515017	3	79.147	738;433	5.8846e-58	8.8	11782000	5606000	1647200
Q8NBU5;B4E2J1	ATPase family AAA domain-containing protein 1	ATAD1	>sp|Q8NBU5|ATAD1_HUMAN ATPase family AAA domain-containing protein 1 OS=Homo sapiens GN=ATAD1 PE=1 SV=1;>tr|B4E2J1|B4E2J1_HUMAN ATPase family AAA domain-containing protein 1 OS=Homo sapiens GN=ATAD1 PE=2 SV=1	0.52954	1.42853	0.514526	7	40.744	361;273	2.037e-46	20.8	72859000	23560000	13055000
Q92572;B2R4I8;F5H459	AP-3 complex subunit sigma-1	AP3S1	>sp|Q92572|AP3S1_HUMAN AP-3 complex subunit sigma-1 OS=Homo sapiens GN=AP3S1 PE=1 SV=1;>tr|B2R4I8|B2R4I8_HUMAN cDNA, FLJ92106, highly similar to Homo sapiens adaptor-related protein complex 3, sigma 1 subunit(AP3S1), mRNA OS=Homo sapiens PE=2 SV=1;>tr|F5H4	0.52948	1.42836	0.514363	6	21.732	193;193;162	8.2788e-86	32.1	53843000	14656000	7963500
Q71RG4;B4DFQ1;E7ESS3;K7EKW3	Transmembrane and ubiquitin-like domain-containing protein 2	TMUB2	>sp|Q71RG4|TMUB2_HUMAN Transmembrane and ubiquitin-like domain-containing protein 2 OS=Homo sapiens GN=TMUB2 PE=2 SV=2;>tr|B4DFQ1|B4DFQ1_HUMAN cDNA FLJ60476, highly similar to Transmembrane and ubiquitin-like domain-containing protein 2 OS=Homo sapiens PE=	0.52933	1.42796	0.513954	2	33.788	321;264;264;194	2.1228e-14	13.1	6146700	2229000	1086200
F8VWT9;J3KPF0;Q9Y4D8;B7ZKU8;B7ZKU4;F8VU57	Probable E3 ubiquitin-protein ligase C12orf51	C12orf51	>tr|F8VWT9|F8VWT9_HUMAN Probable E3 ubiquitin-protein ligase HECTD4 OS=Homo sapiens GN=HECTD4 PE=2 SV=1;>tr|J3KPF0|J3KPF0_HUMAN Probable E3 ubiquitin-protein ligase HECTD4 OS=Homo sapiens GN=HECTD4 PE=2 SV=1;>sp|Q9Y4D8|HECD4_HUMAN Probable E3 ubiquitin-pro	0.52926	1.42777	0.513763	6	468.65	4272;4246;3996;664;653;60	2.1689e-20	2.1	24683000	6541600	10319000
Q541A5;Q92890;B4E3I3;A6NJ11;B7Z9N3;C9JNP9;C9IZG3	Ubiquitin fusion degradation protein 1 homolog	UFD1L	>tr|Q541A5|Q541A5_HUMAN Ubiquitin fusion degradation 1 like (Yeast), isoform CRA_b OS=Homo sapiens GN=ufd1 PE=2 SV=1;>sp|Q92890|UFD1_HUMAN Ubiquitin fusion degradation protein 1 homolog OS=Homo sapiens GN=UFD1L PE=1 SV=3;>tr|B4E3I3|B4E3I3_HUMAN cDNA FLJ596	0.52923	1.42769	0.513682	8	34.5	307;307;315;296;315;159;190	6.9504e-39	36.5	223530000	88250000	37250000
E5RJ48		LYPLA1	>tr|E5RJ48|E5RJ48_HUMAN Acyl-protein thioesterase 1 (Fragment) OS=Homo sapiens GN=LYPLA1 PE=2 SV=1	0.52916	1.4275	0.513491	3	9.6199	90	1.6582e-14	63.3	66756000	10814000	5996600
Q9H8M7	Protein FAM188A	FAM188A	>sp|Q9H8M7|F188A_HUMAN Protein FAM188A OS=Homo sapiens GN=FAM188A PE=1 SV=1	0.52891	1.42683	0.512809	2	49.724	445	2.3303e-14	8.5	19595000	7556100	2496300
Q9NPJ3	Acyl-coenzyme A thioesterase 13	ACOT13	>sp|Q9NPJ3|ACO13_HUMAN Acyl-coenzyme A thioesterase 13 OS=Homo sapiens GN=ACOT13 PE=1 SV=1	0.52855	1.42585	0.511827	3	14.96	140	2.6719e-10	29.3	95795000	30978000	14880000
Q8N357;B4DLH2;B4DS67;F8WCT7	Transmembrane protein C2orf18	C2orf18	>sp|Q8N357|S35F6_HUMAN Solute carrier family 35 member F6 OS=Homo sapiens GN=SLC35F6 PE=1 SV=1;>tr|B4DLH2|B4DLH2_HUMAN Chromosome 2 open reading frame 18, isoform CRA_c OS=Homo sapiens GN=C2orf18 PE=2 SV=1;>tr|B4DS67|B4DS67_HUMAN cDNA FLJ59967 OS=Homo sapi	0.52838	1.4254	0.511363	2	40.214	371;288;224;51	4.3502e-30	7	32906000	8772000	5282400
P07355;H0YN42;H0YMU9;H0YMD0;A6NMY6;H0YM50;H0YKS4;B3KRQ1;H0YNP5;B4DNH8;H0YL33;H0YN28;H0YMM1;H0YMW4;H0YKX9;H0YMT9;H0YLV6;H0YKZ7;H0YKL9;H0YNA0;H0YKV8;H0YN52;H0YMD9;H0YKN4;H0YNB8;H0YLE2	Annexin A2;Annexin;Putative annexin A2-like protein	ANXA2;ANXA2P2	>sp|P07355|ANXA2_HUMAN Annexin A2 OS=Homo sapiens GN=ANXA2 PE=1 SV=2;>tr|H0YN42|H0YN42_HUMAN Annexin (Fragment) OS=Homo sapiens GN=ANXA2 PE=2 SV=1;>tr|H0YMU9|H0YMU9_HUMAN Annexin OS=Homo sapiens GN=ANXA2 PE=2 SV=1;>tr|H0YMD0|H0YMD0_HUMAN Annexin (Fragment)	0.52836	1.42534	0.511308	30	38.604	339;256;230;227;339;248;176;181;175;194;142;139;149;146;134;133;132;119;110;79;81;59;65;69;47;45	0	77.3	9805200000	2908700000	1681500000
Q02218;E9PCR7;E9PDF2;F5H801;B4DF00;B4DH65;B4DZ95;E9PFG7;B4E3E9;B4DK55;A2VCT3;A2VCT2;C9J4G7;Q9ULD0;A5XEI1	2-oxoglutarate dehydrogenase, mitochondrial	OGDH	>sp|Q02218|ODO1_HUMAN 2-oxoglutarate dehydrogenase, mitochondrial OS=Homo sapiens GN=OGDH PE=1 SV=3;>tr|E9PCR7|E9PCR7_HUMAN 2-oxoglutarate dehydrogenase, mitochondrial OS=Homo sapiens GN=OGDH PE=2 SV=1;>tr|E9PDF2|E9PDF2_HUMAN 2-oxoglutarate dehydrogenase,	0.52834	1.42529	0.511253	47	115.93	1023;1038;1034;974;974;856;812;873;818;873;640;636;211;1010;69	0	56.8	1393100000	396700000	240600000
P82664;B4DP77;Q9BZS5	28S ribosomal protein S10, mitochondrial	MRPS10	>sp|P82664|RT10_HUMAN 28S ribosomal protein S10, mitochondrial OS=Homo sapiens GN=MRPS10 PE=1 SV=2;>tr|B4DP77|B4DP77_HUMAN cDNA FLJ57413, highly similar to Mitochondrial 28S ribosomal protein S10 OS=Homo sapiens PE=2 SV=1	0.52823	1.42499	0.510953	4	22.999	201;160;108	1.3497e-30	21.9	37657000	11455000	6697000
Q52LJ0;H0YNA1	Protein FAM98B	FAM98B	>sp|Q52LJ0|FA98B_HUMAN Protein FAM98B OS=Homo sapiens GN=FAM98B PE=1 SV=1	0.52817	1.42483	0.510789	13	37.19	330;101	1.2121e-237	52.4	192610000	56661000	29788000
Q9H845;Q9H9W4;H0Y8Z9;Q9BUX5;Q59FN3;B4DGH4;D6RCD8	Acyl-CoA dehydrogenase family member 9, mitochondrial	ACAD9	>sp|Q9H845|ACAD9_HUMAN Acyl-CoA dehydrogenase family member 9, mitochondrial OS=Homo sapiens GN=ACAD9 PE=1 SV=1;>tr|Q9H9W4|Q9H9W4_HUMAN Acyl-Coenzyme A dehydrogenase family, member 9, isoform CRA_b OS=Homo sapiens GN=ACAD9 PE=2 SV=1;>tr|H0Y8Z9|H0Y8Z9_HUMAN	0.52798	1.42432	0.51027	21	68.76	621;498;384;343;274;143;173	3.1048e-135	43.3	615900000	178200000	137040000
Q9BY67;A0A4Z1;H0YG94;F5H125;Q6MZK6	Cell adhesion molecule 1	CADM1	>sp|Q9BY67|CADM1_HUMAN Cell adhesion molecule 1 OS=Homo sapiens GN=CADM1 PE=1 SV=2;>tr|A0A4Z1|A0A4Z1_HUMAN CADM1 protein OS=Homo sapiens GN=CADM1 PE=2 SV=1	0.52732	1.42254	0.508466	3	48.509	442;387;189;182;84	5.4385e-19	14	5035500	1552400	822920
A2RTX5;B7ZLP8	Probable threonine--tRNA ligase 2, cytoplasmic	TARSL2	>sp|A2RTX5|SYTC2_HUMAN Probable threonine--tRNA ligase 2, cytoplasmic OS=Homo sapiens GN=TARSL2 PE=1 SV=1;>tr|B7ZLP8|B7ZLP8_HUMAN Probable threonine--tRNA ligase 2, cytoplasmic OS=Homo sapiens GN=TARSL2 PE=2 SV=1	0.52727	1.4224	0.508329	4	92.644	802;766	2.8828e-18	7.4	5390100	1776400	1141300
Q6ZW49;B4DEQ6;H7BZI8;F8WC23	PAX-interacting protein 1	PAXIP1	>sp|Q6ZW49|PAXI1_HUMAN PAX-interacting protein 1 OS=Homo sapiens GN=PAXIP1 PE=1 SV=2;>tr|B4DEQ6|B4DEQ6_HUMAN cDNA FLJ58501, highly similar to Homo sapiens PAX interacting (with transcription-activation domain) protein 1 (PAXIP1), mRNA OS=Homo sapiens PE=2	0.52715	1.42208	0.508	2	121.34	1069;1022;173;147	9.2093e-08	3	94708000	12610000	69155000
Q8IUW5;D6RBN9	RELT-like protein 1	RELL1	>sp|Q8IUW5|RELL1_HUMAN RELT-like protein 1 OS=Homo sapiens GN=RELL1 PE=1 SV=1;>tr|D6RBN9|D6RBN9_HUMAN RELT-like protein 1 (Fragment) OS=Homo sapiens GN=RELL1 PE=2 SV=1	0.52706	1.42183	0.507754	3	29.34	271;247	3.8609e-23	17.7	8758900	3231400	1500200
B2RCD8;Q8IU81	Interferon regulatory factor 2-binding protein 1	IRF2BP1	>tr|B2RCD8|B2RCD8_HUMAN cDNA, FLJ96012, highly similar to Homo sapiens interferon regulatory factor 2 binding protein 1 (IRF2BP1), mRNA OS=Homo sapiens PE=2 SV=1;>sp|Q8IU81|I2BP1_HUMAN Interferon regulatory factor 2-binding protein 1 OS=Homo sapiens GN=IRF	0.52689	1.42138	0.507289	8	61.713	584;584	4.7816e-32	20	63566000	16840000	19024000
Q8IV08;B4DEL6;M0R1F7;M0QZI4;M0R3G9;E2QRG1;E2QRD3;M0QX99;M0R2W7;M0QX50;M0QY94;M0R2E7	Phospholipase D3	PLD3	>sp|Q8IV08|PLD3_HUMAN Phospholipase D3 OS=Homo sapiens GN=PLD3 PE=1 SV=1;>tr|B4DEL6|B4DEL6_HUMAN cDNA FLJ59669, highly similar to Homo sapiens phospholipase D family, member 3 (PLD3), transcript variant 1, mRNA OS=Homo sapiens PE=2 SV=1;>tr|M0R1F7|M0R1F7_H	0.52664	1.4207	0.506604	8	54.705	490;402;214;201;71;177;129;120;111;81;70;44	2.8562e-142	21.8	284360000	86224000	42821000
Q8N4T8;H0Y962;B4DSP7	Carbonyl reductase family member 4	CBR4	>sp|Q8N4T8|CBR4_HUMAN Carbonyl reductase family member 4 OS=Homo sapiens GN=CBR4 PE=1 SV=3;>tr|H0Y962|H0Y962_HUMAN Carbonyl reductase family member 4 (Fragment) OS=Homo sapiens GN=CBR4 PE=2 SV=1	0.52661	1.42062	0.506522	6	25.301	237;186;109	1.8404e-143	39.7	42065000	13838000	7083700
Q53H47;B4DY74;E7EN68;Q96H41;B4DND2	Histone-lysine N-methyltransferase SETMAR;Histone-lysine N-methyltransferase;Mariner transposase Hsmar1	SETMAR	>sp|Q53H47|SETMR_HUMAN Histone-lysine N-methyltransferase SETMAR OS=Homo sapiens GN=SETMAR PE=1 SV=1;>tr|B4DY74|B4DY74_HUMAN cDNA FLJ51146, highly similar to Homo sapiens SET domain and mariner transposase fusion gene (SETMAR), mRNA OS=Homo sapiens PE=2 SV	0.52659	1.42057	0.506467	2	76.668	671;545;545;429;428	7.2466e-09	6.1	12694000	4885300	1645900
Q9BUA3	Uncharacterized protein C11orf84	C11orf84	>sp|Q9BUA3|CK084_HUMAN Uncharacterized protein C11orf84 OS=Homo sapiens GN=C11orf84 PE=1 SV=3	0.52648	1.42027	0.506166	2	41.036	381	7.0316e-07	9.7	6772900	1832700	1031300
P28072;Q6IAT9;I3L3X7	Proteasome subunit beta type-6;Proteasome subunit beta type	PSMB6	>sp|P28072|PSB6_HUMAN Proteasome subunit beta type-6 OS=Homo sapiens GN=PSMB6 PE=1 SV=4;>tr|Q6IAT9|Q6IAT9_HUMAN Proteasome subunit beta type OS=Homo sapiens GN=PSMB6 PE=2 SV=1	0.52645	1.42019	0.506083	9	25.357	239;239;102	1.9437e-46	56.9	519220000	169200000	79161000
Q9Y3E2	BolA-like protein 1	BOLA1	>sp|Q9Y3E2|BOLA1_HUMAN BolA-like protein 1 OS=Homo sapiens GN=BOLA1 PE=1 SV=1	0.52612	1.4193	0.505179	3	14.289	137	1.1143e-12	38	10757000	4189500	4139500
Q9NYV6;H3BMT1;B4DTK6;F5H148;B4E3T2;B4DZL9;B4DI97;B4E0J7;B7ZB55;B4DPP9;A6NIE6;Q2M238	RNA polymerase I-specific transcription initiation factor RRN3	RRN3	>sp|Q9NYV6|RRN3_HUMAN RNA polymerase I-specific transcription initiation factor RRN3 OS=Homo sapiens GN=RRN3 PE=1 SV=1;>tr|H3BMT1|H3BMT1_HUMAN RNA polymerase I-specific transcription initiation factor RRN3 OS=Homo sapiens GN=RRN3 PE=2 SV=1;>tr|B4DTK6|B4DTK	0.52584	1.41854	0.504411	3	74.106	651;638;621;621;618;552;502;469;621;486;340;152	8.9916e-08	7.4	17646000	7116600	3805800
Q8N9N5;B4DE54;B3KM38;D3DUN6;C9J811;E9PJI6;C9JTM8;C9JF73;C9JGM9;C9JYB6	Protein BANP	BANP	>sp|Q8N9N5|BANP_HUMAN Protein BANP OS=Homo sapiens GN=BANP PE=1 SV=3;>tr|B4DE54|B4DE54_HUMAN cDNA FLJ58129, highly similar to Homo sapiens BTG3 associated nuclear protein (BANP), transcript variant 1, mRNA OS=Homo sapiens PE=2 SV=1;>tr|B3KM38|B3KM38_HUMAN	0.52579	1.41841	0.504274	2	56.494	519;505;465;276;195;128;123;119;118;95	4.3463e-05	4.6	6309800	2120400	1339600
Q8NFH8;Q59H22;B4DQQ8	RalBP1-associated Eps domain-containing protein 2	REPS2	>sp|Q8NFH8|REPS2_HUMAN RalBP1-associated Eps domain-containing protein 2 OS=Homo sapiens GN=REPS2 PE=1 SV=2;>tr|Q59H22|Q59H22_HUMAN RalBP1 associated Eps domain containing protein 2 variant (Fragment) OS=Homo sapiens PE=2 SV=1;>tr|B4DQQ8|B4DQQ8_HUMAN RalBP	0.52531	1.41711	0.502956	4	71.533	660;514;459	7.5172e-17	10.6	6810100	2094700	1545000
Q9UNK0;K7EQB1;I3L305	Syntaxin-8	STX8	>sp|Q9UNK0|STX8_HUMAN Syntaxin-8 OS=Homo sapiens GN=STX8 PE=1 SV=2;>tr|K7EQB1|K7EQB1_HUMAN Syntaxin-8 OS=Homo sapiens GN=STX8 PE=2 SV=1	0.52507	1.41647	0.502297	4	26.906	236;125;112	2.9588e-12	23.3	380220000	108520000	62544000
Q5JWF2;P63092;Q5FWY2;Q14455;B0AZR9;S4R379;S4R3S2;S4R3F3;S4R3E3;O60726;A8K1Y9;P38405;Q8N2B4;H0Y7F4;B4DHG7;Q5JWE9;K7EPE2;K7EQ80;S4R3V9;S4R301;O75632;O75633;A8MTJ3;P19087;Q5T697;P11488;H0Y7E8;Q5JWD1;A2A2R6	Guanine nucleotide-binding protein G(s) subunit alpha isoforms XLas;Guanine nucleotide-binding protein G(s) subunit alpha isoforms short	GNAS;GSA	>sp|Q5JWF2|GNAS1_HUMAN Guanine nucleotide-binding protein G(s) subunit alpha isoforms XLas OS=Homo sapiens GN=GNAS PE=1 SV=2;>sp|P63092|GNAS2_HUMAN Guanine nucleotide-binding protein G(s) subunit alpha isoforms short OS=Homo sapiens GN=GNAS PE=1 SV=1;>tr|Q	0.52504	1.41639	0.502214	16	111.02	1037;394;380;419;335;180;165;160;160;160;381;381;351;199;320;193;179;145;120;118;90;70;354;354;354;350;93;87;61	6.6799e-134	19.6	568720000	169040000	94333000
B7ZKN5;Q59HG3;O15550;B4E253;B7ZKN1;F8W8R6;B7ZKN6;E1U0S7;F5H6S1;F5H5V6;B4DG81;F4MHJ5;E1U0S6;F4MHK3;H0Y5J3;B4E0L8;Q86TD1;H0Y6I7;H7C1F1;E1U0S5	Lysine-specific demethylase 6A	UTX;KDM6A	>tr|B7ZKN5|B7ZKN5_HUMAN UTX protein OS=Homo sapiens GN=UTX PE=2 SV=1;>tr|Q59HG3|Q59HG3_HUMAN Ubiquitously transcribed tetratricopeptide repeat variant (Fragment) OS=Homo sapiens PE=2 SV=1;>sp|O15550|KDM6A_HUMAN Lysine-specific demethylase 6A OS=Homo sapien	0.52503	1.41636	0.502187	3	159.81	1453;1406;1401;1015;1408;1408;1356;1356;1356;1322;1030;1408;1322;1293;1044;1040;1035;999;224;224	3.4677e-08	3.2	13722000	4470900	2364800
A8KAF9;Q96BW1;E9PSD7	Uracil phosphoribosyltransferase homolog	RP11-311P8.3;UPRT	>tr|A8KAF9|A8KAF9_HUMAN Putative uncharacterized protein RP11-311P8.3 OS=Homo sapiens GN=RP11-311P8.3 PE=2 SV=1;>sp|Q96BW1|UPP_HUMAN Uracil phosphoribosyltransferase homolog OS=Homo sapiens GN=UPRT PE=2 SV=1;>tr|E9PSD7|E9PSD7_HUMAN Uracil phosphoribosyltra	0.52502	1.41633	0.502159	3	33.786	309;309;173	1.1758e-09	16.5	25836000	5578000	12577000
Q8WUA2;Q6P392;Q32Q83;B3KRR4;Q96AL2;Q9P1R3;Q9H287	Peptidyl-prolyl cis-trans isomerase-like 4	PPIL4	>sp|Q8WUA2|PPIL4_HUMAN Peptidyl-prolyl cis-trans isomerase-like 4 OS=Homo sapiens GN=PPIL4 PE=1 SV=1;>tr|Q6P392|Q6P392_HUMAN PPIL4 protein (Fragment) OS=Homo sapiens GN=PPIL4 PE=2 SV=1;>tr|Q32Q83|Q32Q83_HUMAN PPIL4 protein (Fragment) OS=Homo sapiens GN=PPI	0.52495	1.41614	0.501967	5	57.224	492;434;387;368;192;178;132	1.599e-26	15	13821000	4851500	3752900
Q9NP84;I3L1J9	Tumor necrosis factor receptor superfamily member 12A	TNFRSF12A	>sp|Q9NP84|TNR12_HUMAN Tumor necrosis factor receptor superfamily member 12A OS=Homo sapiens GN=TNFRSF12A PE=1 SV=1;>tr|I3L1J9|I3L1J9_HUMAN Tumor necrosis factor receptor superfamily member 12A OS=Homo sapiens GN=TNFRSF12A PE=2 SV=1	0.52485	1.41587	0.501692	2	13.911	129;80	4.6349e-05	23.3	3458400	1121300	594850
J3QLS3;Q9Y2R9;J3QKW2;J3QQS1;J3KSI8	28S ribosomal protein S7, mitochondrial	MRPS7	>tr|J3QLS3|J3QLS3_HUMAN 28S ribosomal protein S7, mitochondrial OS=Homo sapiens GN=MRPS7 PE=2 SV=1;>sp|Q9Y2R9|RT07_HUMAN 28S ribosomal protein S7, mitochondrial OS=Homo sapiens GN=MRPS7 PE=1 SV=2;>tr|J3QKW2|J3QKW2_HUMAN 28S ribosomal protein S7, mitochondr	0.52477	1.41566	0.501472	10	31.704	271;242;183;172;156	8.7423e-135	38.7	227940000	76012000	39796000
Q9H2U2;E2QRM6;B4DR66;H0Y9D8;D6RGV9;D6R967;B4DFH3;D6RGI1	Inorganic pyrophosphatase 2, mitochondrial	PPA2	>sp|Q9H2U2|IPYR2_HUMAN Inorganic pyrophosphatase 2, mitochondrial OS=Homo sapiens GN=PPA2 PE=1 SV=2;>tr|E2QRM6|E2QRM6_HUMAN Inorganic pyrophosphatase 2, mitochondrial OS=Homo sapiens GN=PPA2 PE=2 SV=1;>tr|B4DR66|B4DR66_HUMAN cDNA FLJ60819, highly similar t	0.5247	1.41547	0.50128	16	37.92	334;316;263;226;195;191;202;88	1.4726e-169	44	1063900000	314580000	249750000
P04040;B4DWK8;Q8TAK2	Catalase	CAT	>sp|P04040|CATA_HUMAN Catalase OS=Homo sapiens GN=CAT PE=1 SV=3;>tr|B4DWK8|B4DWK8_HUMAN Catalase OS=Homo sapiens PE=2 SV=1	0.5242	1.41412	0.499904	24	59.755	527;467;228	8.9918e-227	50.5	599400000	182740000	102540000
Q9NRY4;A2RRE5;B4DPI8	Rho GTPase-activating protein 35	ARHGAP35;GRLF1	>sp|Q9NRY4|RHG35_HUMAN Rho GTPase-activating protein 35 OS=Homo sapiens GN=ARHGAP35 PE=1 SV=3;>tr|A2RRE5|A2RRE5_HUMAN GRLF1 protein OS=Homo sapiens GN=GRLF1 PE=2 SV=1	0.52411	1.41388	0.499656	27	170.51	1499;749;409	5.489e-191	28.2	275180000	74151000	68816000
Q6ZMI0;H7C1Y1;F8WE40	Protein phosphatase 1 regulatory subunit 21	PPP1R21	>sp|Q6ZMI0|PPR21_HUMAN Protein phosphatase 1 regulatory subunit 21 OS=Homo sapiens GN=PPP1R21 PE=1 SV=1	0.52389	1.41328	0.499051	5	88.313	780;116;54	7.6404e-67	10.6	11683000	4270500	1889300
Q9NTJ4;B4DVP6;Q59GG8;B4DH23;H3BUW3;H3BMJ3;B4DHU1;H3BQJ2;H3BRV3;H3BQH9;H3BRI3;H3BSE5	Alpha-mannosidase 2C1	MAN2C1	>sp|Q9NTJ4|MA2C1_HUMAN Alpha-mannosidase 2C1 OS=Homo sapiens GN=MAN2C1 PE=1 SV=1;>tr|B4DVP6|B4DVP6_HUMAN cDNA FLJ60004, highly similar to Alpha-mannosidase 2C1 (EC 3.2.1.24) OS=Homo sapiens PE=2 SV=1;>tr|Q59GG8|Q59GG8_HUMAN Mannosidase, alpha, class 2C, me	0.52369	1.41274	0.4985	6	115.83	1040;639;259;209;183;180;122;89;77;184;182;172	8.0736e-63	8.1	65345000	21679000	11872000
P34897;Q53ET4;Q5HYG8;B4DJQ3;B4E1G2;Q5BJF5;B4DP88;B4DW25;B4DWA7;B4DJ63;B4DLV4;H0YIZ0;G3V5L0;G3V4W5;G3V2Y4;G3V540;G3V2W0;G3V2E4;G3V4X0;G3V4T0;G3V3Y8;G3V241;G3V3C6;G3V2Y1;G3V2D2	Serine hydroxymethyltransferase, mitochondrial;Serine hydroxymethyltransferase	SHMT2;DKFZp686P09201	>sp|P34897|GLYM_HUMAN Serine hydroxymethyltransferase, mitochondrial OS=Homo sapiens GN=SHMT2 PE=1 SV=3;>tr|Q53ET4|Q53ET4_HUMAN Serine hydroxymethyltransferase (Fragment) OS=Homo sapiens PE=2 SV=1;>tr|Q5HYG8|Q5HYG8_HUMAN Serine hydroxymethyltransferase OS=	0.52344	1.41207	0.497811	24	55.992	504;504;483;483;442;480;435;430;513;378;408;264;215;237;234;192;160;171;159;149;147;142;86;65;52	0	66.7	2266000000	705860000	349650000
P11766;Q6FI45;Q6IRT1;Q5U043;Q2VIM7;H0YAG8;D6RFE4;D6R9G2;D6RAY0	Alcohol dehydrogenase class-3	ADH5	>sp|P11766|ADHX_HUMAN Alcohol dehydrogenase class-3 OS=Homo sapiens GN=ADH5 PE=1 SV=4;>tr|Q6FI45|Q6FI45_HUMAN ADH5 protein OS=Homo sapiens GN=ADH5 PE=2 SV=1;>tr|Q6IRT1|Q6IRT1_HUMAN Alcohol dehydrogenase 5 (Class III), chi polypeptide OS=Homo sapiens GN=ADH	0.5232	1.41142	0.497149	16	39.724	374;374;374;374;368;262;115;95;56	2.2872e-187	41.7	765630000	224070000	169420000
Q5VZL5;H7C1I7	Zinc finger MYM-type protein 4	ZMYM4	>sp|Q5VZL5|ZMYM4_HUMAN Zinc finger MYM-type protein 4 OS=Homo sapiens GN=ZMYM4 PE=1 SV=1;>tr|H7C1I7|H7C1I7_HUMAN Zinc finger MYM-type protein 4 (Fragment) OS=Homo sapiens GN=ZMYM4 PE=4 SV=1	0.52317	1.41134	0.497067	3	172.79	1548;1207	3.1875e-38	3.5	6161500	2358700	877370
P24752;H0YEL7;G3XAB4;Q96FG8;E9PRQ6	Acetyl-CoA acetyltransferase, mitochondrial	ACAT1	>sp|P24752|THIL_HUMAN Acetyl-CoA acetyltransferase, mitochondrial OS=Homo sapiens GN=ACAT1 PE=1 SV=1	0.52314	1.41126	0.496984	21	45.199	427;136;162;162;141	1.4381e-218	65.6	1337600000	387840000	195140000
E9PLN8;Q9BQB6;F8W9H0;I3L3B4	Vitamin K epoxide reductase complex subunit 1	VKORC1	>tr|E9PLN8|E9PLN8_HUMAN Uncharacterized protein (Fragment) OS=Homo sapiens PE=2 SV=1;>sp|Q9BQB6|VKOR1_HUMAN Vitamin K epoxide reductase complex subunit 1 OS=Homo sapiens GN=VKORC1 PE=1 SV=1;>tr|F8W9H0|F8W9H0_HUMAN Vitamin K epoxide reductase complex subuni	0.52306	1.41104	0.496763	1	17.945	166;163;149;104	3.6113e-09	7.8	23280000	7298100	3749100
Q8WUD1;Q5HYI5;B4DUD4;Q6NZ33;Q96K32	Ras-related protein Rab-2B	RAB2B;DKFZp313C1541	>sp|Q8WUD1|RAB2B_HUMAN Ras-related protein Rab-2B OS=Homo sapiens GN=RAB2B PE=1 SV=1;>tr|Q5HYI5|Q5HYI5_HUMAN Putative uncharacterized protein DKFZp313C1541 OS=Homo sapiens GN=DKFZp313C1541 PE=2 SV=1;>tr|B4DUD4|B4DUD4_HUMAN cDNA FLJ59988, highly similar to	0.52304	1.41099	0.496708	9	24.214	216;209;170;151;148	2.4212e-83	46.8	17974000	5483100	2928200
B4DN31;B7Z705;J3KNL3;Q9BWS9;E9PPA0;E9PPH0;E9PRL3;E9PIP0;E9PI70;E9PKF1	Chitinase domain-containing protein 1	CHID1	>tr|B4DN31|B4DN31_HUMAN cDNA FLJ55809 OS=Homo sapiens PE=2 SV=1;>tr|B7Z705|B7Z705_HUMAN cDNA FLJ56160 OS=Homo sapiens PE=2 SV=1;>tr|J3KNL3|J3KNL3_HUMAN Chitinase domain-containing protein 1 OS=Homo sapiens GN=CHID1 PE=2 SV=1;>sp|Q9BWS9|CHID1_HUMAN Chitinas	0.52295	1.41075	0.49646	3	51.05	454;423;423;393;224;162;132;119;116;84	6.7873e-12	9.3	8674700	3340600	2281400
Q9UEI6;A8K5L5;K7EKE8			>tr|Q9UEI6|Q9UEI6_HUMAN Polio virus related protein 2, alpha isoform (Fragment) OS=Homo sapiens PE=2 SV=1;>tr|A8K5L5|A8K5L5_HUMAN cDNA FLJ75689, highly similar to Homo sapiens poliovirus receptor-related 2 (herpesvirus entry mediator B) (PVRL2), mRNA OS=Ho	0.52293	1.41069	0.496405	8	48.152	449;479;210	1.5324e-56	24.1	12405000	4113800	2229100
O15235	28S ribosomal protein S12, mitochondrial	MRPS12	>sp|O15235|RT12_HUMAN 28S ribosomal protein S12, mitochondrial OS=Homo sapiens GN=MRPS12 PE=1 SV=1	0.52282	1.4104	0.496101	3	15.173	138	5.1391e-38	32.6	42686000	11945000	6650000
B4DGE7;Q9NXC5;C9JAQ1;C9JTV2	WD repeat-containing protein mio	MIOS	>tr|B4DGE7|B4DGE7_HUMAN cDNA FLJ61235, weakly similar to WD repeat protein YBL104C OS=Homo sapiens PE=2 SV=1;>sp|Q9NXC5|MIO_HUMAN WD repeat-containing protein mio OS=Homo sapiens GN=MIOS PE=1 SV=2	0.52274	1.41018	0.49588	9	98.636	875;875;179;150	5.6934e-48	17.3	89682000	6504000	70666000
Q15293;B7Z1M1;Q5J7V8;E9PP27	Reticulocalbin-1	RCN1	>sp|Q15293|RCN1_HUMAN Reticulocalbin-1 OS=Homo sapiens GN=RCN1 PE=1 SV=1;>tr|B7Z1M1|B7Z1M1_HUMAN Reticulocalbin-1 OS=Homo sapiens GN=RCN1 PE=2 SV=1;>tr|Q5J7V8|Q5J7V8_HUMAN Proliferation-inducing gene 20 protein OS=Homo sapiens PE=2 SV=1	0.52237	1.40918	0.494859	15	38.89	331;280;165;58	4.0356e-106	64.4	345210000	96856000	55705000
Q9NVA4	Transmembrane protein 184C	TMEM184C	>sp|Q9NVA4|T184C_HUMAN Transmembrane protein 184C OS=Homo sapiens GN=TMEM184C PE=2 SV=2	0.52222	1.40878	0.494445	2	50.141	438	2.6082e-07	4.8	4034400	1847700	570430
Q9P0H9;O15258;Q5T094;Q5T091;Q5T092	Protein RER1	RER1	>tr|Q9P0H9|Q9P0H9_HUMAN RER1 protein OS=Homo sapiens GN=RER1 PE=2 SV=1;>sp|O15258|RER1_HUMAN Protein RER1 OS=Homo sapiens GN=RER1 PE=1 SV=1;>tr|Q5T094|Q5T094_HUMAN RER1 retention in endoplasmic reticulum 1 homolog (S. cerevisiae), isoform CRA_a OS=Homo sap	0.52206	1.40835	0.494002	1	24.817	214;196;196;187;158	1.7149e-16	8.4	5775100	1705000	987350
Q16204;Q05CP8;J7MDF2;J7M8C2;Q15302	Coiled-coil domain-containing protein 6	CCDC6	>sp|Q16204|CCDC6_HUMAN Coiled-coil domain-containing protein 6 OS=Homo sapiens GN=CCDC6 PE=1 SV=2;>tr|Q05CP8|Q05CP8_HUMAN CCDC6 protein (Fragment) OS=Homo sapiens GN=CCDC6 PE=2 SV=1	0.52167	1.40729	0.492924	23	53.29	474;334;503;461;132	2.3055e-277	53	294940000	81485000	48674000
Q9Y2Q5	Ragulator complex protein LAMTOR2	LAMTOR2	>sp|Q9Y2Q5|LTOR2_HUMAN Ragulator complex protein LAMTOR2 OS=Homo sapiens GN=LAMTOR2 PE=1 SV=1	0.52156	1.407	0.49262	3	13.507	125	7.1903e-13	54.4	9453800	3720200	1439900
Q9UQ90;B3KSY6;J3KRF6	Paraplegin	SPG7	>sp|Q9UQ90|SPG7_HUMAN Paraplegin OS=Homo sapiens GN=SPG7 PE=1 SV=2;>tr|B3KSY6|B3KSY6_HUMAN cDNA FLJ37308 fis, clone BRAMY2016386, highly similar to Paraplegin (EC 3.4.24.-) OS=Homo sapiens PE=2 SV=1	0.52131	1.40632	0.491928	3	88.234	795;212;154	8.1755e-127	6.3	43970000	3461100	36017000
Q8NC44;H7C3D5;B3KR51;C9JIF3	Protein FAM134A	FAM134A	>sp|Q8NC44|F134A_HUMAN Protein FAM134A OS=Homo sapiens GN=FAM134A PE=1 SV=3;>tr|H7C3D5|H7C3D5_HUMAN Protein FAM134A (Fragment) OS=Homo sapiens GN=FAM134A PE=4 SV=1	0.52118	1.40597	0.491569	3	57.829	543;203;301;167	4.2215e-16	14.4	8726300	2869000	1003500
P04179;Q7Z7M4;B3KUK2;Q7Z7M7;Q4ZJI1;Q7Z7M6;B4E3K9;Q7Z7M5;F5GYZ5;F5H4R2;F5H3C5;F5GXZ9;G5E9P6;Q96AM7;Q9UG59;Q6LE88;G8JLJ2	Superoxide dismutase [Mn], mitochondrial;Superoxide dismutase	SOD2	>sp|P04179|SODM_HUMAN Superoxide dismutase [Mn], mitochondrial OS=Homo sapiens GN=SOD2 PE=1 SV=2;>tr|Q7Z7M4|Q7Z7M4_HUMAN Superoxide dismutase (Fragment) OS=Homo sapiens GN=SOD2 PE=2 SV=1;>tr|B3KUK2|B3KUK2_HUMAN Superoxide dismutase OS=Homo sapiens GN=SOD2	0.52107	1.40568	0.491264	5	24.722	222;213;176;213;212;210;162;209;190;183;111;141;140;140;76;75;61	2.088e-63	40.1	101380000	30168000	15944000
Q96DU7	Inositol-trisphosphate 3-kinase C	ITPKC	>sp|Q96DU7|IP3KC_HUMAN Inositol-trisphosphate 3-kinase C OS=Homo sapiens GN=ITPKC PE=1 SV=1	0.52094	1.40533	0.490904	5	75.207	683	1.2263e-56	15.7	9084400	2453000	1357600
Q9H7E9	UPF0488 protein C8orf33	C8orf33	>sp|Q9H7E9|CH033_HUMAN UPF0488 protein C8orf33 OS=Homo sapiens GN=C8orf33 PE=1 SV=1	0.52083	1.40503	0.490599	3	24.992	229	4.3952e-75	25.8	25584000	7453000	3233300
O43427;Q53F51;E9PSD3;B4DKH9;B4DR95;E9PJW6;H0YCE7;B4DF10	Acidic fibroblast growth factor intracellular-binding protein	FIBP	>sp|O43427|FIBP_HUMAN Acidic fibroblast growth factor intracellular-binding protein OS=Homo sapiens GN=FIBP PE=1 SV=3;>tr|Q53F51|Q53F51_HUMAN FGF intracellular binding protein isoform b variant (Fragment) OS=Homo sapiens PE=2 SV=1;>tr|E9PSD3|E9PSD3_HUMAN A	0.5206	1.40441	0.489962	3	41.878	364;357;348;164;164;146;137;131	3.3003e-08	14.3	19535000	6817000	3750900
Q9BRT2;Q5TAQ0	Mitochondrial nucleoid factor 1	MNF1	>sp|Q9BRT2|MNF1_HUMAN Mitochondrial nucleoid factor 1 OS=Homo sapiens GN=MNF1 PE=1 SV=1;>tr|Q5TAQ0|Q5TAQ0_HUMAN Protein UQCC2 OS=Homo sapiens GN=UQCC2 PE=2 SV=1	0.52054	1.40425	0.489796	9	14.875	126;101	2.1145e-65	64.3	234240000	64057000	36868000
O95749;A8MVQ8;C9J7M1;C9J6G3	Geranylgeranyl pyrophosphate synthase	GGPS1	>sp|O95749|GGPPS_HUMAN Geranylgeranyl pyrophosphate synthase OS=Homo sapiens GN=GGPS1 PE=1 SV=1;>tr|A8MVQ8|A8MVQ8_HUMAN Geranylgeranyl diphosphate synthase 1, isoform CRA_b OS=Homo sapiens GN=GGPS1 PE=2 SV=1;>tr|C9J7M1|C9J7M1_HUMAN Geranylgeranyl pyrophosp	0.52013	1.40314	0.488659	11	34.87	300;246;242;230	1.6673e-90	34.7	121420000	37262000	21011000
P53701;Q68D50	Cytochrome c-type heme lyase	HCCS;DKFZp779I1858	>sp|P53701|CCHL_HUMAN Cytochrome c-type heme lyase OS=Homo sapiens GN=HCCS PE=1 SV=1;>tr|Q68D50|Q68D50_HUMAN Putative uncharacterized protein DKFZp779I1858 OS=Homo sapiens GN=DKFZp779I1858 PE=2 SV=1	0.52012	1.40311	0.488631	13	30.601	268;268	1.2781e-107	57.5	303480000	89690000	49082000
E5KLJ7;E5KLM1;E5KLJ5;E5KLL9;E5KLJ9;E5KLK1;E5KLM2;O60313;E5KLJ6;E5KLM0;E5KLK0;E5KLK2;Q6PEK6;H7C141;H7C3G2;H7C321;C9JY58	Dynamin-like 120 kDa protein, mitochondrial;Dynamin-like 120 kDa protein, form S1	OPA1	>tr|E5KLJ7|E5KLJ7_HUMAN Mitochondrial dynamin-like 120 kDa protein OS=Homo sapiens GN=OPA1 PE=2 SV=1;>tr|E5KLM1|E5KLM1_HUMAN Mitochondrial dynamin-like 120 kDa protein OS=Homo sapiens PE=3 SV=1;>tr|E5KLJ5|E5KLJ5_HUMAN Dynamin-like 120 kDa protein, mitochon	0.52008	1.40301	0.48852	43	115.88	997;997;1015;1015;979;961;960;960;978;978;942;924;276;183;131;185;84	0	46.1	2571900000	791390000	413840000
Q9BZ23;Q6P1K9;Q9H999;E5RHA5	Pantothenate kinase 2, mitochondrial	PANK2	>sp|Q9BZ23|PANK2_HUMAN Pantothenate kinase 2, mitochondrial OS=Homo sapiens GN=PANK2 PE=1 SV=3;>tr|Q6P1K9|Q6P1K9_HUMAN PANK2 protein (Fragment) OS=Homo sapiens GN=PANK2 PE=2 SV=1	0.51987	1.40244	0.487938	3	62.68	570;386;370;122	2.0949e-51	8.4	27272000	6028200	11831000
A8K4I1;P15151;B3KSS4	Poliovirus receptor	PVR	>tr|A8K4I1|A8K4I1_HUMAN cDNA FLJ75404 OS=Homo sapiens PE=2 SV=1;>sp|P15151|PVR_HUMAN Poliovirus receptor OS=Homo sapiens GN=PVR PE=1 SV=2;>tr|B3KSS4|B3KSS4_HUMAN cDNA FLJ36858 fis, clone ASTRO2015185, highly similar to POLIOVIRUS RECEPTOR OS=Homo sapiens P	0.51982	1.4023	0.487799	2	45.378	417;417;362	3.6775e-30	8.6	1858300	591190	283110
Q9NWX6;Q9H8R6;B4E366	Probable tRNA(His) guanylyltransferase	THG1L	>sp|Q9NWX6|THG1_HUMAN Probable tRNA(His) guanylyltransferase OS=Homo sapiens GN=THG1L PE=1 SV=2;>tr|Q9H8R6|Q9H8R6_HUMAN cDNA FLJ13293 fis, clone OVARC1001188 OS=Homo sapiens PE=2 SV=1;>tr|B4E366|B4E366_HUMAN cDNA FLJ57781, highly similar to Homo sapiens tR	0.51974	1.40209	0.487577	4	34.83	298;173;166	2.7562e-15	18.5	19908000	5755600	3228200
Q86U38;Q5HYL4;A8MY76;B3KVY3;H0YJP7	Pumilio domain-containing protein C14orf21	C14orf21;DKFZp686E1893	>sp|Q86U38|NOP9_HUMAN Nucleolar protein 9 OS=Homo sapiens GN=NOP9 PE=1 SV=1;>tr|Q5HYL4|Q5HYL4_HUMAN Putative uncharacterized protein DKFZp686E1893 OS=Homo sapiens GN=DKFZp686E1893 PE=2 SV=1;>tr|A8MY76|A8MY76_HUMAN Nucleolar protein 9 OS=Homo sapiens GN=NOP	0.51958	1.40166	0.487133	9	69.437	636;636;535;187;97	0	26.7	220390000	51972000	30085000
Q96DX5;Q7Z4A2;R4GN94	Ankyrin repeat and SOCS box protein 9	ASB9	>sp|Q96DX5|ASB9_HUMAN Ankyrin repeat and SOCS box protein 9 OS=Homo sapiens GN=ASB9 PE=1 SV=1;>tr|Q7Z4A2|Q7Z4A2_HUMAN Ankyrin repeat and SOCS box-containing 9 OS=Homo sapiens GN=ASB9 PE=2 SV=1;>tr|R4GN94|R4GN94_HUMAN Ankyrin repeat and SOCS box protein 9 (	0.51922	1.40069	0.486133	3	31.857	294;233;211	1.3989e-27	16	19362000	4488300	2400100
C5NM88;Q5TH69;B5MDV5	Brefeldin A-inhibited guanine nucleotide-exchange protein 3	A7322;ARFGEF3;KIAA1244	>tr|C5NM88|C5NM88_HUMAN Putative uncharacterized protein A7322 OS=Homo sapiens GN=A7322 PE=2 SV=1;>sp|Q5TH69|BIG3_HUMAN Brefeldin A-inhibited guanine nucleotide-exchange protein 3 OS=Homo sapiens GN=ARFGEF3 PE=1 SV=3;>tr|B5MDV5|B5MDV5_HUMAN KIAA1244 OS=Hom	0.51911	1.40039	0.485827	20	240.65	2177;2177;2106	2.2487e-143	15.9	152870000	45820000	33233000
Q14139;B4DK32;B7Z7P0;Q05BZ7	Ubiquitin conjugation factor E4 A	UBE4A	>sp|Q14139|UBE4A_HUMAN Ubiquitin conjugation factor E4 A OS=Homo sapiens GN=UBE4A PE=1 SV=2;>tr|B4DK32|B4DK32_HUMAN cDNA FLJ61095, highly similar to Ubiquitin conjugation factor E4 A (Fragment) OS=Homo sapiens PE=2 SV=1;>tr|B7Z7P0|B7Z7P0_HUMAN Ubiquitin co	0.51908	1.40031	0.485744	11	122.56	1066;1045;538;392	5.0306e-50	15.3	100050000	33647000	22932000
Q96B67	Arrestin domain-containing protein 3	ARRDC3	>sp|Q96B67|ARRD3_HUMAN Arrestin domain-containing protein 3 OS=Homo sapiens GN=ARRDC3 PE=1 SV=1	0.51886	1.39971	0.485132	6	46.394	414	1.1998e-21	26.1	18350000	6189800	4585800
O75414;C9J9V6;C9JQB1	Nucleoside diphosphate kinase 6;Nucleoside diphosphate kinase	NME6	>sp|O75414|NDK6_HUMAN Nucleoside diphosphate kinase 6 OS=Homo sapiens GN=NME6 PE=1 SV=3;>tr|C9J9V6|C9J9V6_HUMAN Nucleoside diphosphate kinase (Fragment) OS=Homo sapiens GN=NME6 PE=2 SV=1;>tr|C9JQB1|C9JQB1_HUMAN Nucleoside diphosphate kinase OS=Homo sapiens	0.51871	1.39931	0.484715	2	21.142	186;174;141	6.4041e-05	14.5	25594000	10936000	8656900
Q8IW27;Q03188;Q6PIR0;H0Y8J2	Centromere protein C 1	CENPC1	>tr|Q8IW27|Q8IW27_HUMAN Centromere protein C 1 OS=Homo sapiens GN=CENPC1 PE=2 SV=1;>sp|Q03188|CENPC_HUMAN Centromere protein C OS=Homo sapiens GN=CENPC PE=1 SV=2;>tr|Q6PIR0|Q6PIR0_HUMAN CENPC1 protein OS=Homo sapiens GN=CENPC1 PE=2 SV=1;>tr|H0Y8J2|H0Y8J2_H	0.51869	1.39926	0.484659	5	106.87	943;943;542;728	4.8096e-19	9	11362000	4253600	1742600
Q9HBM0;F2Z3A6;F8W8C2	Vezatin	VEZT	>sp|Q9HBM0|VEZA_HUMAN Vezatin OS=Homo sapiens GN=VEZT PE=1 SV=3;>tr|F2Z3A6|F2Z3A6_HUMAN Vezatin OS=Homo sapiens GN=VEZT PE=2 SV=1;>tr|F8W8C2|F8W8C2_HUMAN Vezatin (Fragment) OS=Homo sapiens GN=VEZT PE=2 SV=1	0.51839	1.39845	0.483825	3	88.664	779;731;723	6.5363e-07	6.2	4563600	1883000	858640
Q9BRF8;B3KSL3;B4DQ68	Calcineurin-like phosphoesterase domain-containing protein 1	CPPED1	>sp|Q9BRF8|CPPED_HUMAN Calcineurin-like phosphoesterase domain-containing protein 1 OS=Homo sapiens GN=CPPED1 PE=1 SV=3	0.51836	1.39837	0.483741	7	35.548	314;171;122	4.2515e-248	37.3	38986000	13173000	7120700
F5H5P2;Q6ZSA3;P12694;Q59EI3;B4DP47;B2R8A9;F5GXU9;Q658P7;Q9UMB3;H0YH31	2-oxoisovalerate dehydrogenase subunit alpha, mitochondrial	BCKDHA	>tr|F5H5P2|F5H5P2_HUMAN 2-oxoisovalerate dehydrogenase subunit alpha, mitochondrial OS=Homo sapiens GN=BCKDHA PE=2 SV=1;>tr|Q6ZSA3|Q6ZSA3_HUMAN cDNA FLJ45695 fis, clone FEBRA2013570, highly similar to 2-oxoisovalerate dehydrogenase alpha subunit, mitochond	0.51834	1.39831	0.483686	12	54.202	479;479;445;444;448;445;328;403;56;211	5.086e-123	39.2	79062000	25220000	13781000
Q96PX9	Pleckstrin homology domain-containing family G member 4B	PLEKHG4B	>sp|Q96PX9|PKH4B_HUMAN Pleckstrin homology domain-containing family G member 4B OS=Homo sapiens GN=PLEKHG4B PE=2 SV=4	0.51812	1.39772	0.483073	4	139.67	1271	6.7687e-41	6	4743400	1461600	879600
Q99785;E9PPM1;O14683;E9PKZ4;U3KQ32;E9PIK4;E9PIN5;E9PQ46;E9PMW4;E9PS55;E9PKN9;E9PN66;E9PMY0;E9PNB3	Tumor protein p53-inducible protein 11	TP53I11	>tr|Q99785|Q99785_HUMAN Putative uncharacterized protein (Fragment) OS=Homo sapiens PE=2 SV=1;>tr|E9PPM1|E9PPM1_HUMAN Tumor protein p53-inducible protein 11 OS=Homo sapiens GN=TP53I11 PE=2 SV=1;>sp|O14683|P5I11_HUMAN Tumor protein p53-inducible protein 11	0.51793	1.39721	0.482544	2	32.373	299;236;189;158;154;126;123;98;93;79;73;62;91;64	1.9513e-07	8.4	100790000	16968000	19226000
Q96S19;H3BNB2;H3BRT2;H3BS73;H3BMF3;H3BNT3;H3BQ55	UPF0585 protein C16orf13	C16orf13	>sp|Q96S19|CP013_HUMAN UPF0585 protein C16orf13 OS=Homo sapiens GN=C16orf13 PE=1 SV=2;>tr|H3BNB2|H3BNB2_HUMAN UPF0585 protein C16orf13 (Fragment) OS=Homo sapiens GN=C16orf13 PE=2 SV=1;>tr|H3BRT2|H3BRT2_HUMAN UPF0585 protein C16orf13 (Fragment) OS=Homo sapi	0.51783	1.39694	0.482265	5	22.578	204;174;133;103;176;162;162	1.5434e-25	32.4	71086000	17408000	29921000
E7EPF7;Q99571;B7Z6W8;B7Z4R5;F6RU17;Q5U089;K4KBD6;F5CTF4	P2X purinoceptor;P2X purinoceptor 4	P2RX4;P2X4	>tr|E7EPF7|E7EPF7_HUMAN P2X purinoceptor OS=Homo sapiens GN=P2RX4 PE=2 SV=2;>sp|Q99571|P2RX4_HUMAN P2X purinoceptor 4 OS=Homo sapiens GN=P2RX4 PE=1 SV=2;>tr|B7Z6W8|B7Z6W8_HUMAN P2X purinoceptor OS=Homo sapiens PE=2 SV=1;>tr|B7Z4R5|B7Z4R5_HUMAN P2X purinoce	0.51763	1.3964	0.481708	2	45.305	404;388;358;287;361;361;118;105	3.43e-21	8.9	13908000	3513300	2442500
Q0MQR4;Q86W56;B4DX76;I1VE11;B4DF23	Poly(ADP-ribose) glycohydrolase	PARG	>tr|Q0MQR4|Q0MQR4_HUMAN Poly (ADP-ribose) glycohydrolase OS=Homo sapiens GN=PARG PE=2 SV=1;>sp|Q86W56|PARG_HUMAN Poly(ADP-ribose) glycohydrolase OS=Homo sapiens GN=PARG PE=1 SV=1;>tr|B4DX76|B4DX76_HUMAN cDNA FLJ54459, highly similar to Poly(ADP-ribose) gly	0.51739	1.39575	0.481039	4	110.97	976;976;516;267;153	2.0766e-08	7.5	14614000	4649700	5016700
O15066;B4DYF2;B4DSR5;A2RU78;O14782;Q7Z2W5;I6L9B9;B7ZM25;F8WER6;F8WAR6	Kinesin-like protein KIF3B	KIF3B	>sp|O15066|KIF3B_HUMAN Kinesin-like protein KIF3B OS=Homo sapiens GN=KIF3B PE=1 SV=1;>tr|B4DYF2|B4DYF2_HUMAN cDNA FLJ61470, highly similar to Kinesin-like protein KIF3B OS=Homo sapiens PE=2 SV=1;>tr|B4DSR5|B4DSR5_HUMAN Kinesin-like protein KIF3B OS=Homo sa	0.51675	1.39402	0.479253	6	85.124	747;380;373;793;793;793;792;791;685;672	6.548e-38	10	13658000	4913400	2681900
P45974;F5H571	Ubiquitin carboxyl-terminal hydrolase 5	USP5	>sp|P45974|UBP5_HUMAN Ubiquitin carboxyl-terminal hydrolase 5 OS=Homo sapiens GN=USP5 PE=1 SV=2	0.51673	1.39397	0.479197	32	95.785	858;137	0	50.2	1364400000	380810000	205640000
D6RJ07;Q9UL40;B7Z367	Zinc finger protein 346	ZNF346	>tr|D6RJ07|D6RJ07_HUMAN Zinc finger protein 346 OS=Homo sapiens GN=ZNF346 PE=2 SV=1;>sp|Q9UL40|ZN346_HUMAN Zinc finger protein 346 OS=Homo sapiens GN=ZNF346 PE=1 SV=1;>tr|B7Z367|B7Z367_HUMAN Zinc finger protein 346 OS=Homo sapiens GN=ZNF346 PE=2 SV=1	0.51669	1.39386	0.479086	1	34.645	310;294;262	0.00017768	7.7	4213000	1446900	595240
Q9NXA8	NAD-dependent protein deacylase sirtuin-5, mitochondrial	SIRT5	>sp|Q9NXA8|SIR5_HUMAN NAD-dependent protein deacylase sirtuin-5, mitochondrial OS=Homo sapiens GN=SIRT5 PE=1 SV=2	0.51658	1.39356	0.478779	5	33.881	310	1.0788e-55	23.5	47112000	13560000	7599700
B2R6W9;Q8TBC3;M0R2P6;B4DLI0;B3KVX8;B4DUW2;M0R0S2;M0R0S1;M0QZF4;M0R0E3;M0QYB1;M0R0K4;M0QZE8;M0R1G0	SH3KBP1-binding protein 1	SHKBP1	>tr|B2R6W9|B2R6W9_HUMAN cDNA, FLJ93157, highly similar to Homo sapiens SH3KBP1 binding protein 1 (SHKBP1), mRNA OS=Homo sapiens PE=2 SV=1;>sp|Q8TBC3|SHKB1_HUMAN SH3KBP1-binding protein 1 OS=Homo sapiens GN=SHKBP1 PE=1 SV=2;>tr|M0R2P6|M0R2P6_HUMAN SH3KBP1 b	0.51639	1.39305	0.478248	3	76.339	707;707;682;585;544;487;277;610;299;262;250;175;164;143	1.8581e-07	8.3	32334000	10711000	6272200
E7EX59;Q59GV0;E9PDR0;P05166;E7ETT1;E7EUY3;C9JQS9;E7ETT4;B7Z8A8;E9PEC3;F8WBI9;B7Z7U9;E7ENC1;Q86TD7;Q9HBR7;Q8WVH4;H7C5C9;C9JVW9;C9JVY9;C9JAW3	Propionyl-CoA carboxylase beta chain, mitochondrial	PCCB;DKFZp451E113	>tr|E7EX59|E7EX59_HUMAN Propionyl-CoA carboxylase beta chain, mitochondrial OS=Homo sapiens GN=PCCB PE=2 SV=1;>tr|Q59GV0|Q59GV0_HUMAN Propionyl Coenzyme A carboxylase, beta polypeptide variant (Fragment) OS=Homo sapiens PE=2 SV=1;>tr|E9PDR0|E9PDR0_HUMAN Pr	0.51634	1.39292	0.478108	16	61.653	570;556;550;539;520;516;559;482;447;423;405;363;303;303;302;186;163;134;192;84	3.9629e-134	42.1	404840000	118280000	73146000
Q8IYR2;I3L2P4;I3L496	SET and MYND domain-containing protein 4	SMYD4	>sp|Q8IYR2|SMYD4_HUMAN SET and MYND domain-containing protein 4 OS=Homo sapiens GN=SMYD4 PE=2 SV=3;>tr|I3L2P4|I3L2P4_HUMAN SET and MYND domain-containing protein 4 (Fragment) OS=Homo sapiens GN=SMYD4 PE=2 SV=1;>tr|I3L496|I3L496_HUMAN SET and MYND domain-co	0.51616	1.39243	0.477605	2	89.224	804;223;177	2.5929e-08	4.2	1583600	548880	246760
B4DLN1;B4E1E9;P52815;I3L1E8;Q96Q74;A4UCS1		SLC25A10	>tr|B4DLN1|B4DLN1_HUMAN Mitochondrial dicarboxylate carrier OS=Homo sapiens GN=SLC25A10 PE=2 SV=1;>tr|B4E1E9|B4E1E9_HUMAN Mitochondrial dicarboxylate carrier OS=Homo sapiens GN=SLC25A10 PE=2 SV=1	0.51552	1.3907	0.475815	14	48.099	442;244;198;113;59;83	1.1576e-280	34.6	898320000	241920000	168330000
P82675;B4DIW8	28S ribosomal protein S5, mitochondrial	MRPS5	>sp|P82675|RT05_HUMAN 28S ribosomal protein S5, mitochondrial OS=Homo sapiens GN=MRPS5 PE=1 SV=2	0.51544	1.39049	0.475591	11	48.006	430;292	4.5458e-56	27	191160000	77285000	41948000
O75182;B7Z392;M0QYC5;M0R271	Paired amphipathic helix protein Sin3b	SIN3B	>sp|O75182|SIN3B_HUMAN Paired amphipathic helix protein Sin3b OS=Homo sapiens GN=SIN3B PE=1 SV=2	0.5154	1.39038	0.475479	5	133.06	1162;720;720;309	3.2969e-21	6.7	19289000	7913200	3715300
F5H0C4;Q9BRP4;F5H3I1;F5H103;F5H0F7;F5H5D4;F5H3E9;H0YGB1	Proteasomal ATPase-associated factor 1	PAAF1	>tr|F5H0C4|F5H0C4_HUMAN Proteasomal ATPase-associated factor 1 OS=Homo sapiens GN=PAAF1 PE=2 SV=1;>sp|Q9BRP4|PAAF1_HUMAN Proteasomal ATPase-associated factor 1 OS=Homo sapiens GN=PAAF1 PE=1 SV=2;>tr|F5H3I1|F5H3I1_HUMAN Proteasomal ATPase-associated factor	0.51481	1.38879	0.473827	6	42.722	393;392;247;237;161;150;100;117	1.121e-17	17.6	118910000	36005000	20594000
Q5HYJ3;F5GX09;B2R9C2;F5H5F4	Protein FAM76B	FAM76B	>sp|Q5HYJ3|FA76B_HUMAN Protein FAM76B OS=Homo sapiens GN=FAM76B PE=1 SV=3;>tr|F5GX09|F5GX09_HUMAN Protein FAM76B OS=Homo sapiens GN=FAM76B PE=2 SV=1;>tr|B2R9C2|B2R9C2_HUMAN Family with sequence similarity 76, member B, isoform CRA_a OS=Homo sapiens GN=FAM7	0.51473	1.38857	0.473603	2	38.708	339;338;233;49	2.3875e-07	7.4	11914000	4532400	2350900
Q12996;B4DMA4;B4DFQ5;E9PJ06;E9PLP8;H0YE74	Cleavage stimulation factor subunit 3	CSTF3	>sp|Q12996|CSTF3_HUMAN Cleavage stimulation factor subunit 3 OS=Homo sapiens GN=CSTF3 PE=1 SV=1;>tr|B4DMA4|B4DMA4_HUMAN cDNA FLJ58400, highly similar to Cleavage stimulation factor 77 kDa subunit OS=Homo sapiens PE=2 SV=1;>tr|B4DFQ5|B4DFQ5_HUMAN cDNA FLJ58	0.51417	1.38706	0.472032	18	82.921	717;650;625;61;185;91	1.7211e-98	30.7	285100000	77133000	60821000
Q9H8H0;J3QLQ6;J3QR28	Nucleolar protein 11	NOL11	>sp|Q9H8H0|NOL11_HUMAN Nucleolar protein 11 OS=Homo sapiens GN=NOL11 PE=1 SV=1;>tr|J3QLQ6|J3QLQ6_HUMAN Nucleolar protein 11 (Fragment) OS=Homo sapiens GN=NOL11 PE=2 SV=1	0.51406	1.38677	0.471724	8	81.123	719;189;271	2.5129e-64	20.6	123600000	26714000	63685000
Q6IA86;F5GYE9;K7ER35;F5GX79;F5GWY6	Elongator complex protein 2	ELP2	>sp|Q6IA86|ELP2_HUMAN Elongator complex protein 2 OS=Homo sapiens GN=ELP2 PE=1 SV=2	0.51401	1.38663	0.471583	5	92.499	826;120;101;57;51	7.0887e-15	7.3	41923000	16887000	9966400
A8K6U7;Q9BUJ2;B7Z4B8;A8K3W4;A8K5K0;M0R3F1;M0QYZ0;B3KM60;M0QYI8;M0R0K8;M0QZV6;M0R203;M0QYM5;Q9BTB7;M0R247	Heterogeneous nuclear ribonucleoprotein U-like protein 1	HNRNPUL1	>tr|A8K6U7|A8K6U7_HUMAN cDNA FLJ78252, highly similar to Homo sapiens heterogeneous nuclear ribonucleoprotein U-like 1 (HNRPUL1), transcript variant 1, mRNA OS=Homo sapiens PE=2 SV=1;>sp|Q9BUJ2|HNRL1_HUMAN Heterogeneous nuclear ribonucleoprotein U-like pro	0.5138	1.38606	0.470994	25	95.677	856;856;767;756;856;641;371;339;172;158;118;81;90;122;105	0	38.4	714020000	224240000	105500000
K4PZ75;Q96NY8;B4DQW3;B4DWD4	Poliovirus receptor-related protein 4;Processed poliovirus receptor-related protein 4	PVRL4	>tr|K4PZ75|K4PZ75_HUMAN Nectin 4 OS=Homo sapiens PE=2 SV=1;>sp|Q96NY8|PVRL4_HUMAN Poliovirus receptor-related protein 4 OS=Homo sapiens GN=PVRL4 PE=1 SV=1	0.51375	1.38593	0.470853	13	55.454	510;510;219;164	2.8647e-142	37.1	166120000	53547000	32814000
Q9NQ50;F8WBK5	39S ribosomal protein L40, mitochondrial	MRPL40	>sp|Q9NQ50|RM40_HUMAN 39S ribosomal protein L40, mitochondrial OS=Homo sapiens GN=MRPL40 PE=1 SV=1;>tr|F8WBK5|F8WBK5_HUMAN 39S ribosomal protein L40, mitochondrial OS=Homo sapiens GN=MRPL40 PE=2 SV=1	0.51365	1.38566	0.470572	7	24.49	206;162	6.8755e-42	41.3	209400000	56171000	68980000
Q92506	Estradiol 17-beta-dehydrogenase 8	HSD17B8	>sp|Q92506|DHB8_HUMAN Estradiol 17-beta-dehydrogenase 8 OS=Homo sapiens GN=HSD17B8 PE=1 SV=2	0.51334	1.38482	0.469701	7	26.973	261	4.1316e-50	37.2	201290000	53582000	58089000
Q13610;Q53FW9;Q9BV37;B4DJV5;B4DNL1;Q6PIN4;Q6PKI5;Q05BL3;Q86X79;F8VZ56	Periodic tryptophan protein 1 homolog	PWP1	>sp|Q13610|PWP1_HUMAN Periodic tryptophan protein 1 homolog OS=Homo sapiens GN=PWP1 PE=1 SV=1;>tr|Q53FW9|Q53FW9_HUMAN Nuclear phosphoprotein similar to S. cerevisiae PWP1 variant (Fragment) OS=Homo sapiens PE=2 SV=1;>tr|Q9BV37|Q9BV37_HUMAN PWP1 homolog (S.	0.51314	1.38428	0.469139	5	55.827	501;501;501;439;412;253;249;244;243;98	1.5618e-21	14.6	18122000	4312400	2259000
Q9Y3C6	Peptidyl-prolyl cis-trans isomerase-like 1	PPIL1	>sp|Q9Y3C6|PPIL1_HUMAN Peptidyl-prolyl cis-trans isomerase-like 1 OS=Homo sapiens GN=PPIL1 PE=1 SV=1	0.51275	1.38323	0.468042	6	18.237	166	1.8902e-17	38	75982000	22703000	20451000
Q9NZ45	CDGSH iron-sulfur domain-containing protein 1	CISD1	>sp|Q9NZ45|CISD1_HUMAN CDGSH iron-sulfur domain-containing protein 1 OS=Homo sapiens GN=CISD1 PE=1 SV=1	0.51266	1.38299	0.467789	4	12.199	108	1.2426e-26	36.1	112300000	14669000	69354000
Q96AG3;B4DTA3;B4DY98;B3KRE6;E7EVY2;B7Z6C8	Solute carrier family 25 member 46	SLC25A46	>sp|Q96AG3|S2546_HUMAN Solute carrier family 25 member 46 OS=Homo sapiens GN=SLC25A46 PE=1 SV=1;>tr|B4DTA3|B4DTA3_HUMAN Solute carrier family 25 member 46 OS=Homo sapiens GN=SLC25A46 PE=2 SV=1;>tr|B4DY98|B4DY98_HUMAN Solute carrier family 25 member 46 OS=H	0.51259	1.3828	0.467592	4	46.173	418;337;327;272;256;205	3.682e-24	13.4	12755000	4561300	1311900
P36941;B3KTD9;F5H2E7;F5H6F8;F5H627	Tumor necrosis factor receptor superfamily member 3	LTBR	>sp|P36941|TNR3_HUMAN Tumor necrosis factor receptor superfamily member 3 OS=Homo sapiens GN=LTBR PE=1 SV=1;>tr|B3KTD9|B3KTD9_HUMAN cDNA FLJ38099 fis, clone D3OST1000238, highly similar to Tumor necrosis factor receptor superfamily member 3 OS=Homo sapiens	0.51238	1.38223	0.467001	3	46.709	435;328;292;218;148	9.3862e-49	8.3	3093600	1114900	641860
Q96BY7	Autophagy-related protein 2 homolog B	ATG2B	>sp|Q96BY7|ATG2B_HUMAN Autophagy-related protein 2 homolog B OS=Homo sapiens GN=ATG2B PE=1 SV=5	0.51234	1.38213	0.466888	5	232.76	2078	7.7703e-60	3.6	12963000	4841300	2432000
O00468;Q5XG79;B3KMM7;H0Y5U1;Q15952	Agrin	AGRN	>sp|O00468|AGRIN_HUMAN Agrin OS=Homo sapiens GN=AGRN PE=1 SV=5	0.51207	1.3814	0.466128	25	217.23	2067;719;413;271;62	0	19	182870000	63952000	41107000
Q9H7Z3;E9PBK4;Q0VFW7;Q658X2	UPF0614 protein C14orf102	C14orf102	>sp|Q9H7Z3|NRDE2_HUMAN Protein NRDE2 homolog OS=Homo sapiens GN=NRDE2 PE=1 SV=3;>tr|E9PBK4|E9PBK4_HUMAN Protein NRDE2 homolog OS=Homo sapiens GN=NRDE2 PE=2 SV=1;>tr|Q0VFW7|Q0VFW7_HUMAN C14orf102 protein OS=Homo sapiens GN=C14orf102 PE=2 SV=1	0.51204	1.38132	0.466043	3	132.67	1164;933;933;232	5.7207e-12	5	46953000	13604000	6181500
Q6DD87	Zinc finger protein 787	ZNF787	>sp|Q6DD87|ZN787_HUMAN Zinc finger protein 787 OS=Homo sapiens GN=ZNF787 PE=1 SV=3	0.51198	1.38115	0.465874	3	40.543	383	6.0087e-08	15.4	3563000	912210	871250
[truncated: 5,305 more rows]
